# Supplementary material for: Elevated temperatures cause loss of seed set in common bean (Phaseolus vulgaris L.) potentially through the disruption of source-sink relationships
Source: BMC Genomics. 2019 Apr 24;20:312. doi: 10.1186/s12864-019-5669-2 (PMC6480737; doi:10.1186/s12864-019-5669-2)
Supplement: Supplementary file 1 — List of up- and down-regulated genes under heat stress condition in each of three genotypes of common bean. (XLSX 535 kb) [file 12864_2019_5669_MOESM1_ESM.xlsx]

## Sheet: Redhawk
		Up-regulated genes										Down-regulated genes
ID	logFC	AveExpr	t	P.Value	adj.P.Val	B				ID	logFC	AveExpr	t	P.Value	adj.P.Val	B
Phvul.008G268800.2	1.00139	1.18783	2.82618	0.00694787	0.0242322	-2.4694				Phvul.008G003800.1	-5.51544	0.341062	-6.13932	1.79e-07	7.02e-06	4.18291
Phvul.008G278900.1	1.002	5.67962	4.96406	9.92e-06	0.000144126	3.07118				Phvul.009G240688.1	-5.42681	-0.0722572	-2.7909	0.00762703	0.0260817	-2.64946
Phvul.009G249000.1	1.00309	5.24297	9.91785	5.29e-13	6.7e-10	19.477				Phvul.008G140113.1	-5.40919	-1.28537	-3.80929	0.000411534	0.00260976	-0.991974
Phvul.003G203100.1	1.00333	4.55742	6.13647	1.81e-07	7.04e-06	7.07583				Phvul.006G197200.1	-5.40793	6.4062	-9.55088	1.72e-12	1.7e-09	18.2528
Phvul.003G029000.1	1.00345	0.356323	3.30926	0.00182353	0.00842642	-1.29785				Phvul.008G055200.1	-5.16683	0.919297	-6.27076	1.14e-07	4.99e-06	5.44177
Phvul.011G009700.1	1.0058	9.2219	3.45749	0.00118475	0.00599438	-1.36443				Phvul.009G160600.1	-5.155	1.44621	-2.67907	0.0102069	0.032672	-2.6928
Phvul.001G057200.1	1.00768	5.84064	4.49868	4.62e-05	0.000475626	1.57755				Phvul.008G216200.1	-5.06364	-0.432111	-3.12795	0.00305108	0.0125989	-2.10866
Phvul.002G150900.1	1.0096	3.90451	7.69286	8.42e-10	1.4e-07	12.2861				Phvul.004G155100.1	-4.98161	0.305277	-4.24176	0.000106027	0.000892263	0.626403
Phvul.010G132500.1	1.00988	1.82627	4.03517	0.000204089	0.00150051	0.617711				Phvul.002G144800.1	-4.95401	-2.0699	-4.80022	1.71e-05	0.0002197	0.681728
Phvul.006G174800.1	1.01146	0.446166	2.99674	0.00438722	0.0168698	-2.00874				Phvul.004G155300.1	-4.94831	-1.54253	-5.4931	1.65e-06	3.69e-05	2.0672
Phvul.011G065900.1	1.01278	3.87287	5.3193	2.99e-06	5.76e-05	4.42092				Phvul.008G044900.1	-4.92371	3.27172	-6.42669	6.62e-08	3.31e-06	7.98983
Phvul.003G045300.2	1.01314	7.14143	6.68823	2.68e-08	1.68e-06	8.84657				Phvul.005G054200.1	-4.91848	-0.714967	-2.93098	0.00524699	0.0193837	-2.34794
Phvul.001G175350.1	1.01359	0.541584	2.74652	0.0085686	0.0286021	-2.58951				Phvul.001G128500.1	-4.89481	-0.478235	-2.88558	0.00592956	0.0213943	-2.5863
Phvul.003G153300.1	1.01495	2.25492	4.80201	1.7e-05	0.000218912	2.87911				Phvul.009G066300.1	-4.88896	-1.71352	-4.30696	8.6e-05	0.000764146	-0.133034
Phvul.008G181100.1	1.01777	2.14874	4.70661	2.34e-05	0.000276653	2.58569				Phvul.010G120200.1	-4.81253	-2.25023	-3.27989	0.00198403	0.0089816	-1.99204
Phvul.001G130000.1	1.01796	0.923173	2.7781	0.00788827	0.0267694	-2.48507				Phvul.006G074600.1	-4.79364	1.88516	-5.72129	7.56e-07	2.02e-05	5.22817
Phvul.007G082600.1	1.02047	1.96457	2.92539	0.0053269	0.0196261	-2.35034				Phvul.008G287300.1	-4.69349	0.571675	-3.88033	0.000330652	0.00219843	-0.0184514
Phvul.008G259900.1	1.02154	7.02438	3.18343	0.0026105	0.0111639	-2.24754				Phvul.004G088400.1	-4.64388	-1.14282	-3.13555	0.00298685	0.0124105	-2.16794
Phvul.002G272800.1	1.02268	2.61281	2.95566	0.00490736	0.0184141	-2.30479				Phvul.010G003400.1	-4.62927	-1.86035	-3.34843	0.00162857	0.00770272	-1.853
Phvul.002G061600.1	1.02287	1.00649	2.83934	0.00670921	0.0235544	-2.37185				Phvul.008G169600.1	-4.50791	1.77468	-3.94193	0.000273143	0.00190207	0.26664
Phvul.001G119700.1	1.02356	4.92652	2.87533	0.00609485	0.0218397	-2.98846				Phvul.006G179300.1	-4.40494	2.65391	-6.94669	1.1e-08	8.89e-07	9.46076
Phvul.008G139100.1	1.02596	3.07322	6.02746	2.63e-07	9.17e-06	6.78195				Phvul.006G188500.1	-4.3847	3.06163	-5.27934	3.42e-06	6.39e-05	4.32921
Phvul.003G236500.1	1.02739	4.1825	4.76632	1.92e-05	0.000237362	2.64455				Phvul.006G056600.1	-4.36698	-1.00378	-5.56002	1.31e-06	3.12e-05	3.00029
Phvul.011G162500.2	1.02771	1.16763	4.75955	1.96e-05	0.00024103	2.70864				Phvul.005G109000.1	-4.34048	1.29532	-4.63962	2.91e-05	0.000330221	2.28163
Phvul.005G158700.2	1.03026	0.577988	2.84305	0.00664331	0.0233781	-2.34152				Phvul.002G260800.1	-4.32795	-2.76706	-5.46021	1.85e-06	4.01e-05	1.75557
Phvul.001G137900.3	1.03407	-2.76349	4.40184	6.33e-05	0.000606073	1.58024				Phvul.001G202200.1	-4.26237	-2.03413	-4.37869	6.83e-05	0.000639111	-0.106868
Phvul.006G209000.1	1.03427	1.68518	3.74979	0.000493666	0.00301453	-0.162318				Phvul.008G011800.1	-4.21653	-0.742505	-3.56664	0.000857592	0.00464442	-1.419
Phvul.009G020700.3	1.03491	2.85554	3.21053	0.00241783	0.0104954	-1.72246				Phvul.001G145700.1	-4.0849	-2.67939	-3.04197	0.00387456	0.0152583	-2.47826
Phvul.003G218000.1	1.03672	4.86662	5.90091	4.08e-07	1.31e-05	6.24164				Phvul.011G068100.1	-4.07332	2.04182	-8.10421	2.08e-10	4.62e-08	12.8308
Phvul.003G214600.2	1.03851	3.51187	5.44132	1.97e-06	4.19e-05	4.85123				Phvul.009G242800.1	-4.06817	-1.63408	-4.96851	9.77e-06	0.000142497	0.989197
Phvul.001G001000.1	1.03955	7.63462	5.53723	1.42e-06	3.32e-05	4.98226				Phvul.004G155201.1	-4.03977	-0.89353	-4.29545	8.93e-05	0.000787416	0.381961
Phvul.004G025000.2	1.04049	2.10098	4.01974	0.000214208	0.00156037	0.568998				Phvul.003G247500.1	-4.00723	-0.958498	-3.35401	0.00160245	0.00761636	-1.54928
Phvul.002G270700.1	1.0414	6.36247	4.46555	5.15e-05	0.000517817	1.46053				Phvul.L001078.1	-3.98191	-0.64872	-4.21164	0.000116737	0.000965616	-0.039569
Phvul.009G185632.1	1.04147	1.01555	2.84786	0.00655872	0.0231445	-2.34771				Phvul.003G160800.1	-3.96516	3.4878	-6.74836	2.17e-08	1.47e-06	8.98353
Phvul.002G273200.1	1.04232	1.90212	5.16962	4.96e-06	8.35e-05	3.99362				Phvul.011G176950.1	-3.9575	2.85706	-4.59889	3.33e-05	0.000368155	2.15386
Phvul.004G100900.2	1.04362	5.62291	4.93192	1.1e-05	0.000157035	2.9682				Phvul.004G119700.1	-3.86056	3.65981	-6.96161	1.04e-08	8.53e-07	9.74822
Phvul.007G181200.1	1.04381	-0.0745554	3.34371	0.00165098	0.00778859	-1.2649				Phvul.001G095600.1	-3.85971	-2.39852	-3.71305	0.000552039	0.00328214	-1.25782
Phvul.005G134900.1	1.04398	5.22375	5.73916	7.11e-07	1.93e-05	5.66798				Phvul.009G046900.1	-3.80298	-1.16797	-3.3656	0.00154952	0.00742048	-1.8205
Phvul.007G164700.1	1.0446	1.91427	5.04479	7.56e-06	0.000116279	3.62241				Phvul.004G116600.1	-3.77939	-0.377088	-5.13659	5.55e-06	9.14e-05	2.99248
Phvul.007G096900.1	1.04775	2.00274	5.4669	1.81e-06	3.96e-05	4.90292				Phvul.008G011700.1	-3.77871	-2.48787	-4.7155	2.27e-05	0.000270101	0.443154
Phvul.007G061000.1	1.04787	7.89419	4.35452	7.38e-05	0.000680564	1.19053				Phvul.007G049700.1	-3.73296	-2.3764	-2.74678	0.00856278	0.0285988	-2.85945
Phvul.003G249800.2	1.04845	2.4911	4.38341	6.72e-05	0.000635335	1.59291				Phvul.009G066400.2	-3.72366	-0.202547	-4.80298	1.7e-05	0.000218669	1.69519
Phvul.010G102100.1	1.04927	2.59886	4.98897	9.12e-06	0.000134361	3.45246				Phvul.002G294900.1	-3.68282	0.698995	-4.29148	9.04e-05	0.000794803	1.04761
Phvul.009G113300.1	1.04966	2.11183	3.89097	0.000319946	0.00214631	0.215707				Phvul.008G274100.1	-3.59669	-0.404314	-3.90874	0.000302814	0.00205821	-0.061006
Phvul.003G282800.1	1.04993	1.75446	4.40708	6.23e-05	0.000598316	1.69333				Phvul.008G112200.1	-3.58209	-0.565266	-2.85082	0.00650725	0.0229902	-2.3509
Phvul.011G059700.1	1.05002	8.01735	6.55827	4.2e-08	2.34e-06	8.44097				Phvul.010G063900.1	-3.57218	3.24105	-5.64685	9.76e-07	2.47e-05	5.54362
Phvul.003G230100.1	1.05113	2.73357	3.14422	0.00291509	0.0121788	-1.83235				Phvul.001G033700.2	-3.55171	0.737535	-4.79789	1.73e-05	0.000220891	2.4358
Phvul.003G035401.1	1.05272	0.882503	3.38504	0.00146438	0.00710573	-1.09567				Phvul.001G103600.1	-3.53757	0.477353	-3.9233	0.000289428	0.00198774	0.157632
Phvul.003G135200.1	1.05357	0.890747	3.48599	0.00108937	0.00559951	-0.840356				Phvul.008G273900.1	-3.53669	-0.0134141	-3.1735	0.0026847	0.0114249	-1.76888
Phvul.001G219400.1	1.05391	4.95946	4.40659	6.24e-05	0.00059892	1.35638				Phvul.003G261900.1	-3.51662	2.27004	-4.9021	1.22e-05	0.000169228	3.10524
Phvul.005G123700.1	1.0541	7.789	8.14745	1.79e-10	4.2e-08	13.7755				Phvul.011G203450.1	-3.50531	2.01246	-4.34814	7.53e-05	0.000691229	1.45167
Phvul.004G065000.1	1.05455	2.48378	5.89236	4.2e-07	1.33e-05	6.33143				Phvul.001G226000.1	-3.50053	1.65707	-4.30569	8.64e-05	0.000766036	1.31393
Phvul.003G192800.1	1.05486	6.21208	4.70472	2.35e-05	0.000277895	2.22481				Phvul.009G142200.1	-3.49668	-0.350516	-4.48164	4.89e-05	0.000497778	1.24602
Phvul.008G173100.1	1.05605	4.33141	7.43226	2.06e-09	2.51e-07	11.4303				Phvul.001G226200.1	-3.46194	-0.309175	-3.86818	0.000343303	0.00226971	-0.345235
Phvul.007G107101.1	1.05924	3.78579	3.62456	0.00072113	0.00405334	-0.770888				Phvul.008G172400.1	-3.46092	-0.718339	-3.47617	0.00112139	0.00572481	-1.46872
Phvul.008G092500.2	1.05982	1.76079	3.57444	0.000837883	0.00455845	-0.647324				Phvul.010G063800.1	-3.43808	1.85247	-3.27529	0.00201036	0.0090652	-1.40599
Phvul.009G204000.1	1.06017	4.29703	4.79942	1.72e-05	0.000219946	2.71587				Phvul.007G211600.1	-3.419	-0.151466	-2.68815	0.00997059	0.0321012	-2.6994
Phvul.008G128500.1	1.06158	1.19308	4.13582	0.000148564	0.00116955	0.905092				Phvul.008G088901.1	-3.40756	-1.66909	-5.20201	4.45e-06	7.73e-05	1.7411
Phvul.002G016700.1	1.06529	4.95522	6.06569	2.31e-07	8.37e-06	6.78675				Phvul.002G286600.1	-3.38737	2.1629	-4.6753	2.59e-05	0.000299989	2.49342
Phvul.009G042100.1	1.06606	3.41454	5.08395	6.63e-06	0.000104563	3.68856				Phvul.006G137300.1	-3.38675	-2.06519	-4.76835	1.9e-05	0.00023684	0.86007
Phvul.002G070000.1	1.06875	0.264767	3.63154	0.000706164	0.00398418	-0.512492				Phvul.005G166500.1	-3.38579	0.164521	-3.43561	0.00126333	0.00630668	-1.30646
Phvul.010G159000.1	1.07015	3.60854	5.87953	4.39e-07	1.36e-05	6.28711				Phvul.008G150313.1	-3.3827	-2.6612	-4.0082	0.000222102	0.00160712	-0.859624
Phvul.003G294800.3	1.07096	4.13646	6.17657	1.57e-07	6.4e-06	7.22806				Phvul.003G022400.1	-3.37497	-0.230305	-4.01878	0.000214853	0.0015636	-0.0726165
Phvul.011G096400.1	1.07194	8.80307	3.6165	0.00073879	0.00413146	-0.935071				Phvul.006G056500.1	-3.37086	1.46023	-6.94885	1.09e-08	8.86e-07	9.44136
Phvul.005G086000.1	1.07215	5.52048	7.21138	4.39e-09	4.49e-07	10.6302				Phvul.010G032000.1	-3.35505	-1.71422	-3.75692	0.000483051	0.00296069	-1.2687
Phvul.006G029800.2	1.07246	1.42684	3.18352	0.00260988	0.0111639	-1.57948				Phvul.003G239800.1	-3.35443	-2.34993	-2.83193	0.00684255	0.0239308	-2.74423
Phvul.001G153800.1	1.07257	2.99426	4.5573	3.82e-05	0.000407714	2.11508				Phvul.008G011500.1	-3.33646	-0.182319	-3.21457	0.00239028	0.0104004	-1.72965
Phvul.001G085300.1	1.07289	1.87899	4.76177	1.95e-05	0.000239529	2.7432				Phvul.009G186000.1	-3.30473	-0.189677	-3.82766	0.000388957	0.0024925	-0.289731
Phvul.005G020200.1	1.07542	6.89396	6.17119	1.6e-07	6.47e-06	7.08419				Phvul.003G136400.1	-3.29946	0.0184542	-3.54686	0.000909641	0.00486234	-0.842738
Phvul.001G255700.1	1.07556	4.86441	4.66385	2.69e-05	0.000308714	2.19064				Phvul.010G096700.1	-3.28373	0.225217	-4.25555	0.00010145	0.000865239	0.966093
Phvul.003G293500.1	1.07763	3.70212	4.07	0.00018291	0.00137676	0.479633				Phvul.008G288700.1	-3.26335	-0.102978	-3.73982	0.000508895	0.00308919	-0.623192
Phvul.009G138100.1	1.07848	2.11313	2.72191	0.0091359	0.0301039	-2.78662				Phvul.011G098100.1	-3.24234	0.331094	-4.11666	0.000157857	0.00122456	0.441594
Phvul.001G065400.1	1.07971	5.49316	4.12476	0.000153859	0.0011992	0.431324				Phvul.008G088700.2	-3.23012	4.01093	-9.15709	6.2e-12	3.52e-09	17.0239
Phvul.008G060300.2	1.08601	5.05672	3.75519	0.000485614	0.00297308	-0.600403				Phvul.001G145900.1	-3.22297	3.36712	-5.81742	5.43e-07	1.59e-05	6.09682
Phvul.002G315900.1	1.08602	1.23427	2.95135	0.00496517	0.0185847	-2.12809				Phvul.004G025900.1	-3.21843	-0.701174	-3.62284	0.000724848	0.00406868	-0.964004
Phvul.001G133601.1	1.08608	1.87695	5.56444	1.29e-06	3.08e-05	5.24666				Phvul.005G163100.1	-3.2141	3.39739	-7.42824	2.08e-09	2.52e-07	11.4182
Phvul.005G048700.1	1.08704	5.99958	6.72806	2.33e-08	1.52e-06	8.97657				Phvul.010G006000.1	-3.20695	2.22959	-4.78485	1.8e-05	0.000227516	2.79588
Phvul.003G091400.1	1.08736	2.25233	3.16176	0.0027749	0.0117209	-1.70766				Phvul.002G032866.1	-3.20406	1.03337	-3.27853	0.00199177	0.00900177	-1.35557
Phvul.004G047900.1	1.08767	2.91914	2.86595	0.00624968	0.0222591	-2.57831				Phvul.001G258900.1	-3.19323	-0.649451	-3.90409	0.000307209	0.00208565	-0.28289
Phvul.011G100000.1	1.08771	10.9651	4.33944	7.75e-05	0.000706952	1.33966				Phvul.009G244100.1	-3.19132	-1.33955	-3.40548	0.00137972	0.00677884	-1.776
Phvul.L001386.1	1.08774	5.51619	6.71194	2.47e-08	1.56e-06	8.93218				Phvul.002G083900.1	-3.18709	-0.798165	-2.91464	0.00548371	0.0200692	-2.4945
Phvul.010G124900.4	1.08863	1.29905	2.9858	0.00452047	0.0173087	-2.12936				Phvul.004G134600.1	-3.18401	-0.212731	-5.04359	7.59e-06	0.000116534	2.86541
Phvul.003G226900.1	1.08956	7.02852	2.90968	0.00555758	0.0202899	-2.9459				Phvul.002G079100.1	-3.17253	-2.0332	-3.52469	0.000971548	0.0051267	-1.6167
Phvul.007G259500.1	1.09085	1.236	3.21052	0.00241786	0.0104954	-1.5203				Phvul.003G251200.1	-3.1724	-0.458715	-3.98774	0.000236779	0.00169397	-0.351651
Phvul.005G100700.1	1.09239	9.05918	5.04096	7.66e-06	0.00011735	3.43587				Phvul.007G029800.1	-3.16302	-0.919262	-4.49576	4.67e-05	0.000478942	0.729955
Phvul.009G202300.1	1.09613	4.94607	6.07489	2.24e-07	8.22e-06	6.81343				Phvul.006G033300.1	-3.16008	0.761678	-5.6583	9.39e-07	2.4e-05	3.93446
Phvul.004G030400.1	1.09617	3.7113	4.36045	7.24e-05	0.000670296	1.39887				Phvul.004G115200.1	-3.14713	0.670474	-4.20854	0.000117895	0.000973236	0.732804
Phvul.004G027800.1	1.09801	3.54113	4.25565	0.000101419	0.000865239	1.14259				Phvul.007G273000.1	-3.14202	-1.26816	-3.13612	0.00298211	0.0124021	-1.88136
Phvul.010G147900.1	1.10072	4.12289	7.62063	1.08e-09	1.63e-07	12.0556				Phvul.003G201400.2	-3.13739	3.4906	-5.28413	3.37e-06	6.34e-05	4.38192
Phvul.001G206700.1	1.10101	0.112268	3.63403	0.000700895	0.00395988	-0.504236				Phvul.001G172100.1	-3.1218	-1.28477	-5.82727	5.25e-07	1.55e-05	2.9893
Phvul.002G120100.1	1.10229	3.92904	6.28101	1.1e-07	4.88e-06	7.59939				Phvul.009G032900.1	-3.11573	0.921885	-4.04069	0.000200577	0.00148263	0.528913
Phvul.006G088500.1	1.10353	6.94823	9.43617	2.49e-12	2.16e-09	17.962				Phvul.001G169300.1	-3.10149	0.254459	-4.79391	1.75e-05	0.000223137	2.08331
Phvul.006G211600.1	1.10378	0.442135	3.56637	0.00085829	0.00464667	-0.65688				Phvul.010G134000.1	-3.09556	3.41091	-5.36928	2.52e-06	5.08e-05	4.61263
Phvul.006G201000.1	1.10557	0.365131	3.56177	0.000870129	0.00469841	-0.693406				Phvul.004G123500.1	-3.09394	0.957434	-4.63691	2.94e-05	0.000332399	1.96572
Phvul.007G082700.1	1.10569	6.66562	5.65779	9.4e-07	2.4e-05	5.3518				Phvul.001G036600.1	-3.07793	2.45743	-5.20685	4.38e-06	7.64e-05	4.13463
Phvul.011G173200.1	1.1066	4.78245	4.45905	5.26e-05	0.000526963	1.45288				Phvul.003G251000.1	-3.05641	2.94862	-5.61952	1.07e-06	2.64e-05	5.40886
Phvul.002G290600.2	1.10729	3.31779	3.97372	0.000247379	0.00175305	0.330557				Phvul.006G151300.1	-3.04821	-1.4243	-4.04648	0.000196961	0.00146233	-0.725532
Phvul.007G203000.1	1.11087	0.0927557	3.30722	0.00183427	0.00845944	-1.35514				Phvul.001G164900.1	-3.04091	0.940012	-5.88452	4.31e-07	1.35e-05	5.80558
Phvul.009G248700.1	1.11206	10.8874	10.061	3.35e-13	4.6e-10	19.7594				Phvul.004G098000.1	-3.03656	2.68676	-4.2633	9.9e-05	0.000850645	1.23438
Phvul.003G185300.1	1.11222	3.31036	4.35079	7.47e-05	0.000687641	1.40928				Phvul.008G123900.1	-3.03601	0.533682	-4.65048	2.81e-05	0.000320048	2.06137
Phvul.003G035400.1	1.11249	4.13481	3.08235	0.00346479	0.0139583	-2.32637				Phvul.001G069600.1	-3.0356	-0.91655	-4.49307	4.71e-05	0.00048197	0.679191
Phvul.003G228800.1	1.11266	4.06761	6.2686	1.14e-07	5.01e-06	7.54444				Phvul.006G210900.1	-3.03224	-1.35844	-2.72396	0.00908729	0.029968	-2.68063
Phvul.008G266800.2	1.11446	1.31727	3.38422	0.00146789	0.00712069	-1.1014				Phvul.002G004000.1	-3.0296	-0.359576	-3.41302	0.00134967	0.00665003	-1.24231
Phvul.001G213200.1	1.11599	1.63109	3.96349	0.000255408	0.00180142	0.419742				Phvul.009G053300.2	-3.01888	0.113621	-4.13657	0.00014821	0.00116788	0.413524
Phvul.001G071600.1	1.11687	1.84515	2.85676	0.006405	0.0226962	-2.45108				Phvul.001G070000.1	-3.01427	-0.100398	-4.9961	8.91e-06	0.000132221	2.87601
Phvul.007G099800.1	1.11916	0.585717	3.65105	0.000665882	0.00379001	-0.452786				Phvul.001G039900.1	-3.00637	1.29375	-4.87156	1.35e-05	0.000182498	3.01769
Phvul.009G004700.1	1.11935	7.52381	8.05492	2.45e-10	5.18e-08	13.4625				Phvul.005G136700.1	-3.00427	1.68132	-4.50456	4.54e-05	0.000469494	1.92245
Phvul.003G040402.1	1.12005	1.96793	2.92615	0.00531599	0.0195954	-2.31944				Phvul.004G085676.1	-3.00016	0.404337	-3.90361	0.000307662	0.00208612	0.0625042
Phvul.007G204400.1	1.12307	3.05714	5.56251	1.3e-06	3.1e-05	5.26998				Phvul.007G100800.1	-2.98676	3.95106	-4.75228	2.01e-05	0.000245167	2.65073
Phvul.003G078600.1	1.12438	10.0161	6.20062	1.45e-07	6.06e-06	7.31097				Phvul.008G033000.1	-2.97337	0.477235	-4.15523	0.000139691	0.0011157	0.794376
Phvul.003G088100.1	1.12449	7.17901	7.27456	3.53e-09	3.8e-07	10.8362				Phvul.007G062000.1	-2.97159	6.09712	-3.75847	0.000480772	0.00295322	-0.575479
Phvul.010G091751.1	1.12598	1.87956	4.43937	5.61e-05	0.000554683	1.78305				Phvul.008G167800.1	-2.96531	0.440878	-2.99358	0.0044254	0.0169967	-2.17415
Phvul.003G243700.1	1.12711	-0.301725	3.1112	0.00319732	0.0130954	-1.77235				Phvul.004G110200.2	-2.9552	1.19176	-5.53484	1.43e-06	3.35e-05	4.78722
Phvul.001G220400.1	1.12741	3.36522	6.76068	2.08e-08	1.43e-06	9.19992				Phvul.011G214400.1	-2.9505	2.6752	-6.02413	2.66e-07	9.24e-06	6.75515
Phvul.004G174800.1	1.12866	6.0309	4.05136	0.000193966	0.00144479	0.190513				Phvul.003G024600.1	-2.94177	2.91266	-3.85689	0.000355477	0.00233055	0.130808
Phvul.001G045700.1	1.12874	0.373865	4.14403	0.000144746	0.00114883	0.83113				Phvul.010G096600.1	-2.94098	-2.3186	-3.61316	0.000746217	0.00416027	-1.2852
Phvul.005G087318.1	1.12903	0.846109	3.651	0.000665996	0.00379001	-0.425625				Phvul.011G025200.1	-2.93146	0.164225	-4.69945	2.39e-05	0.00028156	1.68921
Phvul.001G081632.1	1.13059	2.93516	3.71781	0.000544112	0.00324909	-0.398296				Phvul.009G133000.1	-2.93095	0.00331281	-2.93283	0.00522077	0.0193172	-2.29838
Phvul.002G218300.1	1.13119	4.533	3.80824	0.000412867	0.00261318	-0.406633				Phvul.004G115300.1	-2.91591	-1.76271	-3.68212	0.000606264	0.00352562	-1.41841
Phvul.009G261901.1	1.13296	1.32405	2.88909	0.005874	0.0212333	-2.32671				Phvul.011G084500.1	-2.90297	1.3269	-5.8292	5.22e-07	1.55e-05	5.66413
Phvul.001G031300.1	1.13316	1.22253	3.63937	0.000689725	0.00390993	-0.448859				Phvul.011G132300.1	-2.89162	-1.13845	-2.83961	0.00670436	0.0235525	-2.77308
Phvul.001G039400.1	1.13437	0.954999	2.91468	0.00548313	0.0200692	-2.2032				Phvul.004G114700.1	-2.88432	0.660498	-4.48565	4.82e-05	0.000491617	1.52256
Phvul.006G147100.1	1.13703	-0.211915	3.12987	0.00303478	0.0125483	-1.76243				Phvul.008G003700.1	-2.88169	-0.4251	-3.33331	0.00170134	0.00797975	-1.42721
Phvul.006G186800.1	1.13915	9.04979	7.6887	8.54e-10	1.41e-07	12.2742				Phvul.003G107600.1	-2.8771	0.063656	-4.47125	5.06e-05	0.000511114	1.30903
Phvul.009G247400.1	1.14141	0.856299	3.80165	0.000421291	0.00265731	-0.0770362				Phvul.005G162100.1	-2.87374	1.52233	-5.27394	3.49e-06	6.47e-05	4.33348
Phvul.003G173100.1	1.14265	7.28121	3.13466	0.00299433	0.0124372	-2.37874				Phvul.007G071000.1	-2.87101	0.0829826	-2.79212	0.00760257	0.0260143	-2.47974
Phvul.008G132000.1	1.1432	0.386235	3.05338	0.00375436	0.0148962	-1.8846				Phvul.007G043000.1	-2.86066	-1.48886	-5.33036	2.88e-06	5.62e-05	3.02079
Phvul.011G134200.1	1.14444	8.88391	6.60144	3.62e-08	2.15e-06	8.61876				Phvul.005G036132.1	-2.85446	4.32046	-7.41713	2.17e-09	2.58e-07	11.3809
Phvul.006G069200.1	1.1465	1.07583	3.50346	0.00103458	0.00538171	-0.801134				Phvul.001G069264.1	-2.85146	-1.80383	-4.0693	0.000183312	0.00137915	-0.638964
Phvul.009G260300.1	1.14868	6.69282	9.10316	7.4e-12	3.93e-09	16.892				Phvul.003G192600.1	-2.83054	-0.0568816	-3.93863	0.000275961	0.00191607	0.000279128
Phvul.002G072700.2	1.15142	0.352028	3.55169	0.000896647	0.0048038	-0.711542				Phvul.005G026700.1	-2.83017	0.189337	-5.49686	1.63e-06	3.67e-05	4.18908
Phvul.001G225700.1	1.15148	1.89258	4.54079	4.03e-05	0.000427061	2.08882				Phvul.009G240750.1	-2.82206	-2.59692	-3.29709	0.00188849	0.0086417	-2.08814
Phvul.011G018000.1	1.15223	6.96193	4.75421	2e-05	0.000244151	2.38047				Phvul.004G115400.1	-2.81996	0.225676	-4.65244	2.79e-05	0.000318347	1.80338
Phvul.006G021300.1	1.15275	0.824994	3.83367	0.000381833	0.00245833	0.0319029				Phvul.008G044400.1	-2.81084	3.16326	-5.67667	8.81e-07	2.28e-05	5.64036
Phvul.009G094100.1	1.15282	3.62226	3.87958	0.000331425	0.00220268	-0.00516533				Phvul.008G043400.1	-2.79975	-0.791163	-3.83104	0.000384934	0.00247346	-0.432996
Phvul.010G056400.1	1.15401	4.36278	5.09775	6.33e-06	0.00010126	3.64397				Phvul.002G215000.1	-2.79907	-0.176688	-3.73395	0.000518074	0.00312992	-0.425084
Phvul.003G113400.1	1.15411	1.84731	3.50782	0.00102133	0.00532963	-0.835272				Phvul.001G049000.1	-2.79163	1.30919	-4.6044	3.27e-05	0.000362522	1.91586
Phvul.008G113800.1	1.15607	4.84818	9.60734	1.43e-12	1.63e-09	18.4979				Phvul.010G112600.1	-2.79032	4.68163	-3.62366	0.000723075	0.00406207	-0.798131
Phvul.006G213300.1	1.15824	4.55404	7.36791	2.56e-09	2.9e-07	11.2094				Phvul.001G238100.1	-2.78046	0.120319	-5.06987	6.95e-06	0.00010849	2.9438
Phvul.006G212600.1	1.15978	3.26759	7.28983	3.35e-09	3.63e-07	10.9405				Phvul.001G209400.1	-2.77703	-0.512172	-4.67277	2.61e-05	0.000302296	1.85305
Phvul.008G237000.1	1.16022	3.80353	4.91876	1.15e-05	0.000162557	3.10446				Phvul.001G249600.1	-2.77677	-0.298278	-2.81343	0.00718653	0.0249241	-2.4319
Phvul.007G147400.1	1.16606	4.82417	5.78194	6.14e-07	1.75e-05	5.88816				Phvul.010G096900.1	-2.76997	-0.112554	-5.15997	5.13e-06	8.52e-05	3.21091
Phvul.003G226600.1	1.16633	3.24243	7.02332	8.41e-09	7.25e-07	10.0574				Phvul.003G005000.1	-2.76958	-2.25418	-3.22926	0.0022926	0.0100712	-2.16065
Phvul.006G182800.4	1.16814	0.551877	3.83091	0.000385094	0.00247352	0.0262677				Phvul.002G114400.1	-2.7643	-2.35845	-3.64277	0.000682693	0.00387487	-1.08597
Phvul.002G079900.1	1.16857	2.95891	6.92972	1.16e-08	9.18e-07	9.73777				Phvul.006G000100.1	-2.7558	3.13414	-3.10072	0.00329219	0.0134172	-1.91598
Phvul.008G068900.2	1.17246	1.43936	3.25096	0.00215515	0.00958456	-1.46737				Phvul.006G137100.1	-2.74748	-0.681698	-3.41673	0.00133511	0.00658915	-1.41825
Phvul.011G070000.1	1.17285	0.154387	3.00929	0.00423898	0.0164263	-1.99033				Phvul.003G272300.1	-2.74235	-1.51217	-3.6768	0.000616107	0.00356523	-0.916626
Phvul.001G037600.1	1.17663	2.7354	4.71998	2.23e-05	0.000266902	2.60801				Phvul.001G194600.1	-2.741	4.21869	-6.67014	2.85e-08	1.74e-06	8.89982
Phvul.006G063700.1	1.17828	3.67873	5.37466	2.48e-06	5.01e-05	4.63513				Phvul.006G065000.1	-2.73559	-1.26615	-3.31649	0.00178595	0.00829877	-1.79992
Phvul.004G173600.1	1.17828	7.22504	7.00474	8.96e-09	7.65e-07	9.92758				Phvul.010G063600.1	-2.72418	-0.371786	-3.67963	0.000610859	0.00354197	-0.635835
Phvul.008G194100.1	1.17849	4.00236	9.39098	2.89e-12	2.26e-09	17.7502				Phvul.007G134700.1	-2.7203	0.791485	-3.25575	0.00212588	0.00949326	-1.4255
Phvul.011G061400.1	1.17885	2.12239	4.94543	1.06e-05	0.000152062	3.30515				Phvul.011G147800.1	-2.71529	2.35882	-2.73134	0.00891455	0.0294748	-2.76863
Phvul.005G111100.1	1.18062	0.0612896	3.08064	0.00348124	0.0140109	-1.86426				Phvul.011G017200.1	-2.70847	9.10685	-6.85218	1.52e-08	1.12e-06	9.4824
Phvul.010G028700.1	1.18212	2.66598	4.96014	1e-05	0.00014539	3.33927				Phvul.010G057000.1	-2.69913	-1.52715	-3.49755	0.00105282	0.00545762	-1.66496
Phvul.006G122300.1	1.18293	2.61215	5.59718	1.16e-06	2.8e-05	5.38221				Phvul.006G080600.1	-2.68022	2.07367	-5.1224	5.82e-06	9.47e-05	3.78888
Phvul.002G237900.1	1.18589	4.51295	8.59209	4.02e-11	1.51e-08	15.2444				Phvul.002G265400.1	-2.67739	2.11802	-3.68324	0.000604215	0.00351868	-0.346534
Phvul.008G036300.1	1.18641	0.264454	3.96177	0.000256776	0.0018072	0.2662				Phvul.003G254000.1	-2.65879	-0.935357	-3.56558	0.000860309	0.00465464	-1.20284
Phvul.009G177800.1	1.18698	2.64417	7.29921	3.25e-09	3.57e-07	10.9387				Phvul.009G118800.1	-2.65424	0.322415	-4.36824	7.06e-05	0.000655853	1.01345
Phvul.002G251900.1	1.18926	1.62643	3.72628	0.000530298	0.00318624	-0.220963				Phvul.010G137800.1	-2.61802	3.67456	-4.18228	0.000128185	0.00103915	0.882959
Phvul.007G240600.1	1.18931	0.408928	3.28352	0.00196347	0.00890565	-1.35768				Phvul.006G158300.1	-2.60532	1.47019	-5.36751	2.54e-06	5.09e-05	4.33987
Phvul.008G134900.1	1.19021	2.90752	6.67448	2.81e-08	1.73e-06	8.87687				Phvul.001G157900.1	-2.60332	1.85526	-4.26911	9.71e-05	0.0008378	1.27684
Phvul.009G003100.1	1.19102	0.00939771	2.90309	0.00565716	0.0205941	-2.48509				Phvul.002G251400.1	-2.59558	0.662657	-6.07799	2.21e-07	8.15e-06	6.59046
Phvul.009G100233.1	1.19191	0.996405	3.44591	0.00122574	0.00616766	-0.942615				Phvul.006G078300.1	-2.59304	1.4351	-3.09175	0.00337542	0.013669	-1.82807
Phvul.006G042800.1	1.19214	7.63737	6.7123	2.46e-08	1.56e-06	8.94175				Phvul.008G076600.1	-2.59149	3.07704	-5.70162	8.09e-07	2.13e-05	5.71315
Phvul.010G031500.1	1.19374	5.03782	5.41594	2.15e-06	4.51e-05	4.59181				Phvul.001G177700.2	-2.59024	2.17709	-4.82959	1.55e-05	0.000203375	2.96115
Phvul.001G112100.1	1.19477	5.65954	5.33272	2.86e-06	5.59e-05	4.28316				Phvul.002G175900.1	-2.58894	1.96438	-5.03773	7.74e-06	0.00011841	3.3182
Phvul.002G277900.1	1.19515	5.73788	4.95869	1.01e-05	0.000145972	3.06362				Phvul.008G045200.1	-2.58291	2.96466	-4.93065	1.11e-05	0.00015743	3.27493
Phvul.010G023100.1	1.19606	4.02831	2.75141	0.00845983	0.0283008	-3.09179				Phvul.L003043.1	-2.57697	1.70399	-5.43009	2.05e-06	4.33e-05	4.70692
Phvul.004G121000.1	1.19618	2.46911	4.05992	0.000188809	0.00141321	0.647428				Phvul.010G070250.1	-2.55953	2.91346	-5.49732	1.63e-06	3.67e-05	5.06225
Phvul.006G135500.1	1.19625	2.56482	6.70794	2.5e-08	1.57e-06	8.95711				Phvul.007G264500.1	-2.55929	2.32935	-4.88914	1.27e-05	0.000174249	3.1466
Phvul.005G129300.2	1.1972	4.39854	4.818	1.61e-05	0.000209872	2.73456				Phvul.004G124700.1	-2.55056	-1.1192	-3.37341	0.00151474	0.00730706	-1.59792
Phvul.010G116700.1	1.19903	1.82366	5.78154	6.15e-07	1.75e-05	5.84515				Phvul.007G264800.1	-2.54359	3.26595	-6.12837	1.86e-07	7.18e-06	7.08472
Phvul.002G078901.1	1.20067	0.254615	3.0149	0.00417421	0.0162058	-1.99482				Phvul.010G045200.1	-2.543	-1.61625	-3.22671	0.00230924	0.0101366	-1.9728
Phvul.006G157000.1	1.20068	5.08827	4.9899	9.09e-06	0.000134182	3.19706				Phvul.006G179200.1	-2.54295	-0.823904	-3.27015	0.00204013	0.00916501	-1.56096
Phvul.005G071000.1	1.20599	0.137582	3.36356	0.00155872	0.00746018	-1.23288				Phvul.007G150500.1	-2.54097	6.64388	-5.22215	4.16e-06	7.37e-05	3.94981
Phvul.003G282200.2	1.20683	0.646032	3.73984	0.000508859	0.00308919	-0.26513				Phvul.010G012700.1	-2.53427	0.273962	-3.48084	0.00110605	0.00566578	-0.89816
Phvul.010G011000.1	1.21166	6.84946	8.55849	4.5e-11	1.6e-08	15.1184				Phvul.011G167300.1	-2.53342	5.15824	-6.40853	7.05e-08	3.46e-06	7.93159
Phvul.008G012700.1	1.21183	3.9426	5.08546	6.59e-06	0.000104246	3.68328				Phvul.001G237900.1	-2.52174	1.4382	-3.70358	0.00056813	0.00336203	-0.33851
Phvul.006G047400.1	1.21192	6.19073	3.4339	0.00126967	0.00633084	-1.59302				Phvul.004G056700.1	-2.51553	1.27051	-3.88811	0.000322796	0.00215927	0.183786
Phvul.002G220600.1	1.2141	2.41565	4.57942	3.55e-05	0.000387753	2.20027				Phvul.001G042200.1	-2.51207	2.23054	-3.02017	0.00411419	0.0159954	-2.10634
Phvul.011G213700.1	1.21512	4.93427	4.54076	4.03e-05	0.000427061	1.78354				Phvul.003G286100.1	-2.49866	5.52429	-3.46414	0.00116182	0.00589101	-1.39417
Phvul.010G139000.1	1.21583	1.18868	4.00362	0.000225309	0.00162746	0.522749				Phvul.008G037300.1	-2.48648	3.94984	-5.50485	1.59e-06	3.61e-05	5.04475
Phvul.004G026900.1	1.21794	1.33578	4.76805	1.91e-05	0.000236899	2.67158				Phvul.010G001300.1	-2.4862	0.669127	-4.8008	1.71e-05	0.000219623	2.394
Phvul.004G116900.1	1.22177	2.068	3.16084	0.00278214	0.0117454	-1.73793				Phvul.002G046500.2	-2.48411	0.699596	-5.04875	7.46e-06	0.00011485	3.31221
Phvul.007G091900.2	1.22258	0.373857	3.59189	0.000795312	0.00438206	-0.623516				Phvul.003G143900.1	-2.47665	3.57431	-3.58112	0.000821331	0.00448938	-0.745901
Phvul.003G293800.1	1.22739	3.86007	5.01026	8.49e-06	0.000127723	3.4676				Phvul.003G173000.1	-2.47309	-0.177777	-2.84195	0.0066628	0.0234265	-2.36941
Phvul.006G109800.1	1.22816	2.57954	3.47686	0.00111912	0.00571673	-1.03531				Phvul.004G155900.1	-2.46969	-0.208357	-3.89515	0.000315834	0.00212305	-0.168041
Phvul.010G063300.1	1.23067	2.15638	3.06146	0.00367135	0.0146188	-1.98352				Phvul.011G025100.1	-2.46687	3.28315	-5.22129	4.17e-06	7.38e-05	4.10226
Phvul.003G041800.1	1.23314	-0.682114	3.18749	0.00258071	0.0110666	-1.68117				Phvul.003G042700.1	-2.46675	-0.0351357	-3.79007	0.000436505	0.00273131	-0.351793
Phvul.006G183900.1	1.23511	6.35808	5.13073	5.66e-06	9.29e-05	3.60396				Phvul.006G030200.1	-2.46103	-1.82569	-2.94644	0.00503175	0.0187909	-2.56558
Phvul.005G129500.2	1.23718	8.08734	6.41446	6.91e-08	3.41e-06	7.95151				Phvul.004G024700.1	-2.45843	5.13046	-7.25627	3.76e-09	3.97e-07	10.8292
Phvul.001G013900.1	1.23819	-0.778506	3.1951	0.00252583	0.0108838	-1.6985				Phvul.003G147700.1	-2.45622	-0.889218	-3.82335	0.000394144	0.00251693	-0.634393
Phvul.003G104000.1	1.23947	5.00777	6.72813	2.33e-08	1.52e-06	9.03397				Phvul.010G129000.1	-2.44874	4.81701	-8.19956	1.5e-10	3.83e-08	13.9642
Phvul.010G119100.1	1.24124	0.985354	2.79475	0.00755003	0.0258829	-2.46038				Phvul.008G233800.1	-2.43235	-1.47235	-2.96216	0.00482146	0.0181787	-2.62654
Phvul.005G130000.1	1.24141	4.92871	6.03115	2.6e-07	9.09e-06	6.67548				Phvul.004G040200.1	-2.43165	3.61116	-5.25023	3.78e-06	6.89e-05	4.24345
Phvul.L001624.1	1.24475	0.691409	3.49112	0.00107301	0.00553963	-0.861506				Phvul.007G200600.1	-2.4271	-1.53065	-2.71728	0.00924655	0.0303834	-2.86052
Phvul.010G010900.1	1.24568	7.68558	7.7518	6.88e-10	1.19e-07	12.4544				Phvul.010G057300.1	-2.42329	-0.630104	-3.63473	0.000699411	0.00395556	-0.577205
Phvul.L001750.1	1.25159	1.78594	5.44806	1.93e-06	4.13e-05	4.90165				Phvul.008G185700.1	-2.42218	1.45812	-4.6939	2.44e-05	0.000284935	2.47469
Phvul.007G179000.1	1.25318	1.92637	3.25414	0.0021357	0.00952418	-1.54226				Phvul.007G040900.1	-2.42086	6.33027	-7.18267	4.85e-09	4.78e-07	10.5401
Phvul.003G053900.1	1.2534	4.7894	3.39691	0.00141461	0.00692097	-1.55283				Phvul.007G278900.1	-2.41779	0.47662	-4.35871	7.28e-05	0.000672555	1.32905
Phvul.008G005500.1	1.25343	0.553256	3.22435	0.00232478	0.0101921	-1.49617				Phvul.011G150400.1	-2.41319	0.0640692	-3.09924	0.00330579	0.0134511	-1.88046
Phvul.005G077450.1	1.254	0.358658	3.75784	0.000481698	0.0029546	-0.188288				Phvul.004G029900.1	-2.41234	0.169868	-3.78938	0.000437436	0.00273609	-0.232593
Phvul.005G126200.1	1.25448	3.22772	5.05416	7.33e-06	0.000113305	3.59392				Phvul.007G048500.1	-2.41221	3.95844	-6.05927	2.36e-07	8.52e-06	6.88679
Phvul.003G032500.1	1.25593	1.35197	3.456	0.00118996	0.00601886	-0.916806				Phvul.001G183300.1	-2.40899	-0.0915671	-4.90138	1.22e-05	0.000169234	2.94438
Phvul.009G053100.1	1.25661	6.39031	5.17768	4.83e-06	8.2e-05	3.75798				Phvul.001G124800.1	-2.40656	1.29519	-3.7701	0.000464007	0.00287067	-0.111657
Phvul.002G210200.1	1.25676	4.49521	3.6877	0.000596121	0.00348542	-0.710797				Phvul.003G162800.1	-2.40043	1.3467	-3.32768	0.00172922	0.00808132	-1.23403
Phvul.010G135000.1	1.26095	8.85074	4.8775	1.32e-05	0.000179657	3.05634				Phvul.009G210900.1	-2.3851	-1.74145	-2.7423	0.00866356	0.0288303	-2.78137
Phvul.002G024300.1	1.26529	-0.227601	3.7737	0.000458923	0.00284663	-0.0913207				Phvul.008G140800.1	-2.38282	1.35866	-4.28922	9.11e-05	0.00079862	1.31382
Phvul.002G304400.1	1.26769	4.68676	4.80281	1.7e-05	0.000218669	2.65909				Phvul.006G017600.1	-2.37054	0.972727	-3.99928	0.000228392	0.00164684	0.343509
Phvul.011G194700.1	1.26811	-0.890691	2.66089	0.0106952	0.0339059	-2.74202				Phvul.009G130600.1	-2.36999	1.51517	-4.70344	2.36e-05	0.000278868	2.51151
Phvul.004G009701.1	1.26899	-2.11966	5.64984	9.66e-07	2.46e-05	5.22626				Phvul.006G134700.2	-2.35671	-1.77042	-3.05025	0.00378694	0.0149921	-2.52189
Phvul.009G210332.1	1.26938	4.17905	5.17012	4.96e-06	8.34e-05	3.89193				Phvul.004G155400.2	-2.34955	-0.447369	-4.11141	0.000160498	0.00124083	0.152801
Phvul.009G132100.1	1.27038	2.73011	3.17239	0.00269309	0.0114576	-1.84843				Phvul.001G177800.1	-2.34503	4.75202	-6.24938	1.22e-07	5.29e-06	7.42047
Phvul.007G135800.1	1.27265	6.17912	4.85782	1.41e-05	0.000187712	2.71587				Phvul.003G282300.2	-2.34274	0.856153	-6.93267	1.15e-08	9.18e-07	8.22142
Phvul.003G188901.1	1.27288	1.00773	4.82553	1.57e-05	0.000205652	2.79909				Phvul.004G095900.1	-2.34123	0.11773	-3.58957	0.000800854	0.00440404	-0.743867
Phvul.010G145500.1	1.27551	2.81146	6.44864	6.14e-08	3.14e-06	8.12209				Phvul.004G099100.1	-2.34005	3.24005	-5.11541	5.96e-06	9.66e-05	3.80029
Phvul.006G108800.1	1.27594	1.68323	3.75814	0.000481258	0.00295322	-0.132068				Phvul.003G020200.2	-2.33191	7.24053	-5.55817	1.32e-06	3.13e-05	5.0693
Phvul.010G160600.1	1.27903	0.903036	4.53394	4.12e-05	0.00043334	1.93505				Phvul.005G020400.1	-2.33069	0.556959	-3.74332	0.000503495	0.00306432	-0.253754
Phvul.002G254900.1	1.28311	1.23148	3.42983	0.0012849	0.00638774	-0.981866				Phvul.006G058700.1	-2.32628	-0.700918	-3.0493	0.00379694	0.0150281	-2.14527
Phvul.009G199400.1	1.28424	0.391697	2.88337	0.00596488	0.0214958	-2.2617				Phvul.005G110200.1	-2.31305	-0.582376	-4.91413	1.17e-05	0.00016411	2.18292
Phvul.004G063800.2	1.28476	2.94286	5.13008	5.67e-06	9.31e-05	3.88804				Phvul.001G155150.1	-2.30106	5.3463	-7.71608	7.78e-10	1.31e-07	12.3582
Phvul.009G184800.1	1.28625	4.84688	5.77339	6.32e-07	1.77e-05	5.81633				Phvul.007G108500.1	-2.29763	0.213639	-3.5414	0.000924531	0.00492538	-0.7614
Phvul.003G139400.1	1.28765	5.27223	7.18116	4.88e-09	4.78e-07	10.5457				Phvul.004G101500.1	-2.29448	2.52594	-4.10218	0.000165249	0.00126994	0.768369
Phvul.001G153200.1	1.28917	6.398	3.44424	0.00123178	0.00618103	-1.56345				Phvul.005G102500.1	-2.2894	3.85867	-3.82443	0.000392835	0.00251052	-0.307523
Phvul.002G279700.1	1.29175	4.50638	6.30753	1e-07	4.55e-06	7.63942				Phvul.002G266800.1	-2.28673	-0.0899645	-4.74986	2.02e-05	0.00024641	2.22867
Phvul.011G197600.1	1.2918	0.952002	5.36464	2.56e-06	5.12e-05	4.46016				Phvul.001G040700.1	-2.28579	4.14294	-7.08761	6.73e-09	6.09e-07	10.2775
Phvul.007G248300.1	1.2923	4.05053	8.8552	1.68e-11	7.27e-09	16.0581				Phvul.006G081900.1	-2.28042	-1.09568	-3.07365	0.00354941	0.01424	-2.05068
Phvul.008G164600.1	1.29337	3.83161	5.92447	3.76e-07	1.23e-05	6.43062				Phvul.011G043200.1	-2.28039	2.45467	-5.12362	5.8e-06	9.45e-05	3.85704
Phvul.003G246900.1	1.2936	0.273425	3.68086	0.000608581	0.00353535	-0.379978				Phvul.010G043600.1	-2.27053	-0.376394	-3.87015	0.000341223	0.00225868	-0.139234
Phvul.002G306100.1	1.29482	7.38971	5.85468	4.78e-07	1.44e-05	6.04489				Phvul.010G045100.1	-2.26935	-1.73199	-3.15145	0.00285658	0.0119851	-2.07162
Phvul.003G291600.1	1.29878	2.13856	3.99395	0.000232227	0.00166792	0.497795				Phvul.002G275000.1	-2.26862	3.41647	-4.67106	2.63e-05	0.000302725	2.42976
Phvul.003G196300.1	1.29908	-0.141817	2.70243	0.00960936	0.0312945	-2.63769				Phvul.008G236500.1	-2.26818	3.52975	-5.71897	7.62e-07	2.03e-05	5.7442
Phvul.009G245800.1	1.30056	2.23195	5.42057	2.12e-06	4.45e-05	4.80519				Phvul.007G092000.1	-2.26073	-0.777742	-4.74559	2.05e-05	0.000249003	2.16362
Phvul.008G209600.2	1.30523	2.92783	4.53971	4.04e-05	0.000427698	2.03728				Phvul.010G156000.1	-2.2592	1.02625	-4.26033	9.99e-05	0.000854761	1.12359
Phvul.008G219200.1	1.30575	4.63332	3.95408	0.000263006	0.00184317	0.0487822				Phvul.010G155100.1	-2.25819	1.68202	-4.80714	1.67e-05	0.000216052	2.88287
Phvul.008G201900.1	1.30846	3.32536	5.25521	3.72e-06	6.81e-05	4.25788				Phvul.009G158600.1	-2.2523	1.42617	-7.62353	1.07e-09	1.63e-07	11.1706
Phvul.001G002000.1	1.31263	5.77962	3.18427	0.0026043	0.011149	-2.24108				Phvul.006G197100.1	-2.25217	-0.915176	-3.04302	0.0038633	0.0152426	-2.0592
Phvul.002G113900.1	1.31524	0.679956	2.70724	0.00949049	0.0310055	-2.6239				Phvul.008G012000.1	-2.25141	0.691392	-4.43146	5.75e-05	0.000566721	1.6812
Phvul.006G186700.1	1.3194	4.5017	6.20947	1.4e-07	5.96e-06	7.35022				Phvul.001G216000.1	-2.24807	4.68581	-5.36973	2.52e-06	5.08e-05	4.50529
Phvul.002G180700.1	1.32069	1.49241	5.17278	4.91e-06	8.3e-05	3.91467				Phvul.002G204500.1	-2.2395	0.867801	-3.18006	0.00263549	0.0112395	-1.58842
Phvul.006G144300.1	1.33237	1.94709	5.3104	3.08e-06	5.89e-05	4.45061				Phvul.007G008500.1	-2.23751	3.49041	-5.76562	6.49e-07	1.81e-05	5.92668
Phvul.010G027900.1	1.33779	1.98315	4.39293	6.52e-05	0.000619507	1.64229				Phvul.008G210400.1	-2.23606	3.08414	-5.44932	1.92e-06	4.13e-05	4.88119
Phvul.006G191200.1	1.33786	5.50371	3.52194	0.0009795	0.00516369	-1.3009				Phvul.001G011800.1	-2.23183	-0.283896	-3.39378	0.00142759	0.00696537	-1.24046
Phvul.009G134400.1	1.33917	0.765974	2.701	0.00964509	0.0313613	-2.63624				Phvul.003G239600.1	-2.22774	-2.01215	-2.7064	0.00951119	0.0310547	-2.94487
Phvul.011G138900.1	1.33991	7.64449	5.64445	9.84e-07	2.48e-05	5.34569				Phvul.001G155201.1	-2.22632	3.89615	-6.90509	1.26e-08	9.77e-07	9.68111
Phvul.008G196600.1	1.34513	1.49141	3.86044	0.000351601	0.00231251	0.140973				Phvul.008G194600.1	-2.22396	0.143682	-3.65599	0.000656041	0.00374761	-0.572328
Phvul.003G027800.1	1.34989	4.85982	8.48126	5.83e-11	1.85e-08	14.8858				Phvul.007G174100.1	-2.22376	1.66984	-3.24963	0.00216331	0.00961494	-1.42279
Phvul.003G061600.1	1.35414	0.69359	3.11465	0.0031667	0.0130023	-1.74405				Phvul.003G192000.1	-2.22253	-0.0749811	-4.17701	0.000130351	0.00105543	0.795108
Phvul.004G092600.1	1.35486	0.219183	2.70987	0.00942589	0.0308251	-2.63198				Phvul.010G040400.1	-2.22234	4.65859	-4.30956	8.53e-05	0.000759821	1.15911
Phvul.007G102250.1	1.35721	0.594196	4.42063	5.96e-05	0.000579698	1.67742				Phvul.004G162500.1	-2.21436	-1.5193	-3.17166	0.00269867	0.0114784	-1.93341
Phvul.006G216700.2	1.36006	5.15916	3.37245	0.00151897	0.00731886	-1.70097				Phvul.007G267200.1	-2.21335	2.09468	-4.83228	1.54e-05	0.000201729	2.96873
Phvul.004G119900.2	1.37025	-0.0482636	3.7238	0.000534309	0.00320437	-0.440913				Phvul.002G297300.1	-2.21006	3.39603	-5.14343	5.42e-06	8.95e-05	3.91562
Phvul.003G240800.1	1.37165	1.1743	4.02191	0.000212757	0.00155246	0.578507				Phvul.003G251300.2	-2.20625	4.30843	-3.51761	0.000992156	0.00521512	-1.0128
Phvul.011G060200.1	1.37186	5.31776	5.5345	1.43e-06	3.35e-05	4.99604				Phvul.003G062800.1	-2.20414	1.04369	-4.48929	4.77e-05	0.000487029	1.79794
Phvul.008G169300.1	1.37291	2.96625	5.008	8.56e-06	0.000128342	3.51274				Phvul.001G194700.1	-2.20087	3.54116	-5.43357	2.03e-06	4.29e-05	4.8251
Phvul.010G092800.2	1.37371	0.19188	3.62708	0.000715672	0.00402954	-0.625697				Phvul.005G173600.1	-2.19781	3.54415	-4.51083	4.44e-05	0.000462605	1.87477
Phvul.003G011100.1	1.37857	0.687715	3.47935	0.00111093	0.00568499	-0.861815				Phvul.007G242100.1	-2.19755	0.76044	-3.14692	0.00289309	0.0121022	-1.66503
Phvul.008G183000.1	1.38196	1.24629	5.84691	4.91e-07	1.47e-05	5.90802				Phvul.002G067214.1	-2.19445	2.22232	-6.42288	6.71e-08	3.33e-06	7.86674
Phvul.011G025300.1	1.38281	6.07905	5.89914	4.1e-07	1.31e-05	6.16677				Phvul.009G194300.1	-2.19414	-0.0513792	-4.08032	0.000177055	0.00134003	0.289818
Phvul.007G157200.2	1.38379	1.06444	4.20774	0.000118198	0.000974765	1.09075				Phvul.007G008600.1	-2.18162	2.81587	-3.90129	0.000309889	0.00209506	0.157714
Phvul.011G072400.1	1.38433	5.89197	6.80369	1.8e-08	1.29e-06	9.2434				Phvul.011G068800.1	-2.17902	3.18396	-4.78316	1.81e-05	0.000228244	2.79982
Phvul.009G262100.1	1.39355	1.17449	4.72709	2.18e-05	0.000261648	2.5642				Phvul.005G090000.1	-2.17817	-0.986929	-3.6872	0.00059703	0.0034867	-0.964778
Phvul.003G096700.1	1.3974	2.10167	3.60553	0.000763487	0.00423934	-0.592308				Phvul.001G040000.1	-2.17651	0.220451	-3.72364	0.000534565	0.00320437	-0.33356
Phvul.002G231600.1	1.39839	1.76763	3.46761	0.00115001	0.00583833	-0.934629				Phvul.005G108900.1	-2.1761	-0.23757	-2.84694	0.00657482	0.0231815	-2.33527
Phvul.007G239400.1	1.40212	1.80641	5.22502	4.12e-06	7.32e-05	4.13818				Phvul.009G153700.3	-2.17481	-0.321884	-3.24958	0.00216364	0.00961494	-1.68943
Phvul.007G065100.2	1.40473	2.11023	3.4277	0.00129293	0.00641365	-1.01256				Phvul.007G048600.1	-2.16635	2.98151	-3.99287	0.000233016	0.00167286	0.490287
Phvul.011G005900.1	1.4085	0.856793	3.61195	0.00074893	0.00417116	-0.587398				Phvul.007G142950.1	-2.16455	-1.12751	-3.42131	0.00131735	0.00651514	-1.70592
Phvul.006G209500.1	1.40881	0.274787	3.46801	0.00114868	0.00583334	-0.911633				Phvul.003G047200.2	-2.16425	5.58426	-7.05625	7.5e-09	6.68e-07	10.1342
Phvul.004G144400.1	1.41106	0.379727	2.96634	0.00476689	0.018039	-2.10543				Phvul.011G136700.1	-2.16383	4.72966	-6.63014	3.27e-08	1.96e-06	8.73327
Phvul.011G192400.1	1.41213	0.41775	4.51439	4.39e-05	0.000458416	1.89936				Phvul.001G185500.1	-2.1614	1.61857	-5.44733	1.93e-06	4.14e-05	4.73214
Phvul.007G181300.2	1.41406	0.364079	4.38938	6.59e-05	0.000625581	1.49529				Phvul.001G102300.1	-2.1599	1.42464	-4.01221	0.00021933	0.00159055	0.544941
Phvul.008G237400.1	1.41407	1.46704	2.7446	0.00861159	0.0286978	-2.64369				Phvul.003G088000.1	-2.15736	1.55971	-4.55792	3.81e-05	0.000407275	2.05508
Phvul.004G168100.1	1.41485	-0.0403423	3.03948	0.00390127	0.0153451	-1.93585				Phvul.008G139900.1	-2.1516	4.27673	-4.3075	8.59e-05	0.000763239	1.19616
Phvul.002G291600.2	1.41557	-0.458501	2.82727	0.0069277	0.0241721	-2.38677				Phvul.011G189900.1	-2.15111	4.52996	-6.74975	2.16e-08	1.47e-06	9.1231
Phvul.011G012000.2	1.4163	0.0663389	2.78996	0.00764583	0.0261243	-2.4569				Phvul.004G142500.1	-2.14559	-0.772979	-3.11332	0.00317846	0.0130344	-1.86632
Phvul.006G024700.1	1.41692	4.7434	3.60463	0.000765539	0.0042493	-0.75617				Phvul.003G047900.1	-2.14346	6.79248	-5.08586	6.59e-06	0.000104246	3.49682
Phvul.004G011300.2	1.41837	5.72914	4.23852	0.000107131	0.00089926	0.843386				Phvul.007G189000.1	-2.14036	-2.21072	-3.62983	0.000709783	0.00400212	-1.09087
Phvul.003G098300.1	1.41898	4.53174	7.61357	1.1e-09	1.63e-07	12.0255				Phvul.002G040100.1	-2.13338	1.90661	-3.479	0.00111206	0.00568773	-0.880995
Phvul.010G073200.3	1.42774	0.35954	3.97431	0.000246928	0.00175136	0.341994				Phvul.009G220700.1	-2.12907	1.95098	-5.626	1.05e-06	2.59e-05	5.44052
Phvul.009G211700.1	1.4338	0.664179	3.99516	0.000231351	0.00166453	0.453659				Phvul.005G184400.1	-2.12686	-1.88974	-3.24769	0.00217532	0.00965447	-1.90071
Phvul.009G166500.1	1.43903	-0.584604	2.71052	0.00941013	0.0307796	-2.67376				Phvul.002G152400.1	-2.12032	4.86948	-8.38832	7.96e-11	2.38e-08	14.576
Phvul.005G061600.1	1.44028	2.41195	3.87891	0.000332108	0.00220632	0.144365				Phvul.007G268900.1	-2.11854	-0.293963	-2.99783	0.00437424	0.0168316	-2.23391
Phvul.008G205700.4	1.44761	1.85541	3.65109	0.000665805	0.00379001	-0.43032				Phvul.002G181500.1	-2.11842	6.68755	-4.86016	1.4e-05	0.000186963	2.76616
Phvul.009G129001.1	1.44796	-0.0261621	2.83643	0.0067613	0.0236969	-2.35979				Phvul.003G140200.1	-2.11397	0.64264	-4.57335	3.62e-05	0.000392684	1.9034
Phvul.005G159400.1	1.44844	1.1328	4.57361	3.62e-05	0.000392629	2.09012				Phvul.001G019300.1	-2.11047	1.03076	-3.9017	0.00030949	0.00209407	0.198054
Phvul.009G152200.1	1.44896	0.426143	3.4786	0.00111339	0.00569277	-0.917417				Phvul.006G119100.1	-2.10556	0.0507639	-4.38304	6.73e-05	0.000635335	1.17445
Phvul.003G182600.1	1.45071	-0.00989488	3.51332	0.00100483	0.00526857	-0.837988				Phvul.004G164200.1	-2.10367	-0.420491	-3.05177	0.00377112	0.0149438	-2.04554
Phvul.001G054400.1	1.45788	1.26742	5.17894	4.81e-06	8.19e-05	3.99083				Phvul.003G247200.2	-2.10217	-1.20313	-3.98268	0.000240559	0.00171654	-0.290693
Phvul.010G134900.1	1.45835	8.00532	3.4657	0.00115649	0.00586648	-1.38966				Phvul.003G214350.1	-2.09525	5.43547	-4.90602	1.2e-05	0.000167779	2.91272
Phvul.008G205400.1	1.46003	2.89749	3.52979	0.000956939	0.00506747	-0.889778				Phvul.002G090000.1	-2.09411	-0.451844	-3.34241	0.0016572	0.00780676	-1.49181
Phvul.009G121000.1	1.46041	10.527	4.50616	4.51e-05	0.00046814	1.80896				Phvul.001G022700.1	-2.09177	-0.613831	-3.56272	0.000867669	0.0046882	-1.0541
Phvul.002G211500.1	1.46822	3.96545	3.50672	0.00102466	0.00534533	-1.1108				Phvul.003G020100.1	-2.09114	0.673888	-4.28855	9.13e-05	0.000799911	1.30467
Phvul.008G114733.1	1.46837	1.39538	5.4637	1.83e-06	3.99e-05	4.7358				Phvul.010G076500.1	-2.09105	-1.78378	-2.88857	0.00588221	0.0212583	-2.35614
Phvul.007G113000.1	1.46921	8.19933	3.15001	0.00286811	0.0120145	-2.23912				Phvul.009G101600.1	-2.09065	0.226541	-4.13439	0.000149236	0.00117428	0.62489
Phvul.006G085500.1	1.47078	-0.874917	2.71179	0.00937902	0.0307136	-2.74908				Phvul.003G071900.1	-2.08876	2.44357	-5.7954	5.86e-07	1.68e-05	5.97791
Phvul.008G118700.1	1.47166	6.27447	4.23969	0.000106733	0.000896373	0.768868				Phvul.004G048000.1	-2.08875	1.43095	-4.13225	0.000150254	0.00117835	0.893323
Phvul.006G078600.1	1.47307	2.48482	4.46148	5.22e-05	0.000523439	1.822				Phvul.006G107900.1	-2.08692	4.71769	-6.04681	2.46e-07	8.75e-06	6.76052
Phvul.007G189300.1	1.47419	3.5153	6.29094	1.06e-07	4.75e-06	7.64773				Phvul.008G282300.1	-2.08234	4.25567	-6.16577	1.63e-07	6.56e-06	7.1554
Phvul.002G249800.1	1.4745	2.74418	2.96599	0.00477145	0.0180439	-2.41733				Phvul.007G066300.1	-2.08169	0.606747	-3.77764	0.000453434	0.00281903	-0.116658
Phvul.001G038400.1	1.47458	5.74699	5.71605	7.7e-07	2.04e-05	5.58009				Phvul.003G020300.1	-2.07961	4.31412	-4.91638	1.16e-05	0.000163715	3.06873
Phvul.011G113400.1	1.47655	5.131	4.45369	5.35e-05	0.000534589	1.49043				Phvul.009G042800.1	-2.07548	3.63121	-3.02436	0.00406709	0.015846	-2.36117
Phvul.002G223500.1	1.47719	2.41489	4.31758	8.31e-05	0.000745315	1.42604				Phvul.006G102300.1	-2.06532	6.05924	-5.8181	5.42e-07	1.59e-05	5.91733
Phvul.002G025400.1	1.4772	1.03141	4.24393	0.000105294	0.000887451	1.11161				Phvul.003G166700.1	-2.06194	2.94715	-4.59623	3.36e-05	0.000370387	2.21228
Phvul.004G157300.1	1.48	8.35715	5.6386	1e-06	2.51e-05	5.37585				Phvul.003G147000.1	-2.06171	8.61644	-4.29266	9.01e-05	0.000792816	1.06872
Phvul.009G262400.1	1.48061	-0.248873	2.7525	0.00843587	0.028227	-2.53351				Phvul.009G181400.1	-2.06151	5.72781	-5.1904	4.63e-06	7.99e-05	3.86351
Phvul.001G221300.1	1.48193	1.44555	4.57445	3.61e-05	0.000392044	2.18126				Phvul.002G082300.1	-2.06144	5.40341	-7.37105	2.54e-09	2.9e-07	11.1971
Phvul.001G137800.6	1.48814	0.401697	7.44154	1.99e-09	2.47e-07	11.4242				Phvul.001G190500.1	-2.05618	-0.293791	-3.52178	0.000979966	0.0051645	-1.01639
Phvul.001G016450.1	1.48885	0.47448	3.84997	0.000363146	0.00236212	0.0140455				Phvul.001G024400.1	-2.05426	0.865236	-3.76497	0.000471324	0.00291047	-0.200801
Phvul.003G095100.1	1.49299	0.320273	2.78736	0.00769853	0.0262771	-2.47231				Phvul.006G097700.1	-2.05274	6.43835	-11.4614	4.46e-15	2.45e-11	24.1388
Phvul.001G244400.1	1.49336	-0.564075	4.05136	0.000193964	0.00144479	0.193383				Phvul.004G148600.1	-2.05055	-0.277977	-3.39112	0.00143869	0.00700378	-1.20782
Phvul.011G026400.1	1.49407	-0.938724	2.9451	0.00505008	0.0188465	-2.17566				Phvul.006G108500.1	-2.04845	0.756725	-4.51757	4.35e-05	0.000454087	1.84764
Phvul.005G105900.1	1.49533	6.56219	5.45802	1.86e-06	4.03e-05	4.6905				Phvul.011G060300.1	-2.04628	-0.852731	-3.60832	0.000757121	0.00420967	-0.933391
Phvul.008G090832.1	1.49693	3.16664	4.29121	9.05e-05	0.000794803	1.27146				Phvul.010G028300.1	-2.04381	-1.95582	-3.0428	0.00386569	0.0152426	-2.05323
Phvul.010G039300.1	1.49779	4.38782	4.49866	4.62e-05	0.000475626	1.69068				Phvul.007G123958.1	-2.03866	2.34878	-4.94103	1.07e-05	0.000153516	3.30688
Phvul.004G176200.1	1.50114	0.201809	2.95089	0.00497133	0.0186014	-2.14988				Phvul.006G144200.1	-2.03845	-1.24491	-3.13376	0.00300187	0.0124467	-1.9156
Phvul.010G144100.1	1.50467	4.44373	4.56434	3.73e-05	0.000401012	1.94157				Phvul.006G207033.1	-2.03742	-0.650638	-4.07514	0.00017997	0.00135835	0.197619
Phvul.001G140900.2	1.50725	-0.0525808	3.79405	0.000431219	0.0027057	-0.335067				Phvul.004G044900.1	-2.03582	-0.14444	-3.195	0.00252653	0.010884	-1.63604
Phvul.011G124500.6	1.50809	-0.354851	2.68874	0.00995549	0.0320918	-2.73983				Phvul.004G077400.1	-2.03292	4.84472	-7.8383	5.12e-10	9.27e-08	12.7746
Phvul.004G133300.1	1.50949	-0.455271	3.47033	0.00114086	0.00580259	-1.08806				Phvul.009G231600.1	-2.03144	0.587729	-4.28738	9.16e-05	0.000802439	1.27424
Phvul.007G127800.1	1.51258	3.65612	4.41998	5.97e-05	0.00058058	1.5806				Phvul.008G032400.1	-2.03052	2.45951	-6.73282	2.29e-08	1.51e-06	8.98816
Phvul.003G193000.1	1.51738	3.92665	5.89652	4.14e-07	1.32e-05	6.31845				Phvul.010G090000.1	-2.02829	-0.445534	-2.82342	0.00699885	0.0243945	-2.40542
Phvul.003G005200.1	1.51837	1.68242	3.24767	0.00217547	0.00965447	-1.43697				Phvul.011G017300.1	-2.0274	0.0968278	-4.28692	9.17e-05	0.000802842	0.858142
Phvul.011G048600.1	1.51867	3.81703	6.71739	2.42e-08	1.55e-06	9.05782				Phvul.007G039800.1	-2.01845	6.6191	-5.59034	1.19e-06	2.84e-05	5.16064
Phvul.002G026400.1	1.52136	4.98198	5.16426	5.05e-06	8.44e-05	3.72607				Phvul.003G001800.1	-2.01843	2.20518	-4.27375	9.57e-05	0.000828689	1.28996
Phvul.002G316100.1	1.52188	7.04658	5.8548	4.78e-07	1.44e-05	6.02837				Phvul.011G113700.1	-2.01833	1.24775	-5.60178	1.14e-06	2.76e-05	5.15286
Phvul.003G149300.1	1.52499	2.40081	4.67195	2.62e-05	0.00030259	2.48085				Phvul.002G160700.1	-2.01725	5.70581	-7.50519	1.6e-09	2.18e-07	11.628
Phvul.004G175400.1	1.52608	1.23302	3.35228	0.0016105	0.00764471	-1.17489				Phvul.008G238200.1	-2.01518	1.46897	-3.97913	0.000243241	0.00173192	0.462625
Phvul.006G077100.1	1.52889	7.34507	3.68647	0.000598352	0.0034907	-0.852961				Phvul.011G005800.1	-2.01264	0.912016	-6.05208	2.42e-07	8.68e-06	6.65737
Phvul.009G179700.1	1.53378	2.93914	4.46408	5.17e-05	0.000519993	1.82364				Phvul.011G090400.1	-2.01067	3.1798	-8.14026	1.84e-10	4.2e-08	13.6524
Phvul.009G018700.1	1.54201	0.514862	4.1722	0.00013236	0.00106878	0.891925				Phvul.003G161500.1	-2.00992	2.40149	-5.36717	2.54e-06	5.09e-05	4.63199
Phvul.003G021600.1	1.54744	0.51179	3.90359	0.00030768	0.00208612	0.126102				Phvul.001G040600.1	-2.00536	2.33074	-5.12204	5.83e-06	9.48e-05	3.80003
Phvul.006G177200.1	1.55213	1.50341	4.22099	0.000113303	0.000940521	1.15226				Phvul.006G106100.1	-1.99998	0.923315	-3.48507	0.00109234	0.00560778	-0.876289
Phvul.005G132300.1	1.55325	1.64618	3.22362	0.00232965	0.0102067	-1.51028				Phvul.003G084600.1	-1.99937	2.09168	-4.78073	1.83e-05	0.000229805	2.81296
Phvul.007G110800.1	1.55538	2.23472	5.51848	1.52e-06	3.5e-05	5.11121				Phvul.005G087100.1	-1.99617	1.2309	-4.61645	3.14e-05	0.00035201	2.23344
Phvul.L002465.1	1.5584	-0.964758	2.93645	0.00516995	0.0191939	-2.30965				Phvul.001G068700.1	-1.99441	5.23134	-2.99285	0.00443418	0.0170185	-2.51957
Phvul.005G151100.1	1.55863	1.6482	3.95377	0.000263257	0.00184336	0.398453				Phvul.007G070400.1	-1.9944	-0.726719	-3.94362	0.000271713	0.00189451	0.0593469
Phvul.004G064600.1	1.55912	-0.595156	2.92362	0.00535249	0.019694	-2.2078				Phvul.008G274400.1	-1.98801	3.88291	-6.5504	4.31e-08	2.39e-06	8.49877
Phvul.003G287900.1	1.56141	1.18617	4.10991	0.000161265	0.00124572	0.834523				Phvul.003G256600.1	-1.98754	3.01369	-4.53594	4.09e-05	0.000432172	2.01617
Phvul.003G044900.1	1.56839	1.04632	4.26158	9.95e-05	0.00085267	1.16069				Phvul.005G024800.1	-1.98637	2.22168	-4.25955	0.00010016	0.000856454	1.25523
Phvul.002G235700.1	1.56931	5.61077	3.58282	0.000817157	0.00447845	-1.1361				Phvul.001G040800.1	-1.98165	0.219507	-3.99439	0.000231907	0.00166635	0.427407
Phvul.008G124000.1	1.57386	-0.349758	3.55028	0.000900426	0.00482091	-0.849668				Phvul.001G100500.1	-1.97849	4.0365	-6.80279	1.8e-08	1.29e-06	9.3417
Phvul.005G034800.1	1.57999	7.45755	7.61556	1.1e-09	1.63e-07	11.9975				Phvul.006G212500.1	-1.97741	-0.134085	-2.93952	0.0051271	0.0190691	-2.18165
Phvul.008G021100.1	1.59282	0.748318	3.6753	0.00061891	0.00357643	-0.352085				Phvul.001G086400.1	-1.9774	-1.24585	-3.48314	0.00109856	0.00563329	-1.26503
Phvul.003G048900.1	1.59692	4.55138	4.41	6.17e-05	0.000595607	1.4391				Phvul.009G096400.1	-1.97563	3.40342	-3.92639	0.000286667	0.00197206	0.0787346
Phvul.011G025500.1	1.59699	4.49515	5.7543	6.75e-07	1.86e-05	5.82072				Phvul.006G001500.1	-1.97023	1.50246	-3.76426	0.000472359	0.00291326	-0.115849
Phvul.001G202600.1	1.59954	4.74356	6.14265	1.77e-07	6.95e-06	7.08725				Phvul.003G149500.2	-1.9676	0.639953	-4.22593	0.000111532	0.000927685	0.942296
Phvul.008G090766.1	1.6011	2.29405	3.83412	0.000381305	0.00245589	0.0475968				Phvul.008G094400.1	-1.96725	1.91067	-4.92105	1.15e-05	0.000161454	3.23783
Phvul.010G122900.1	1.60298	-0.684238	3.91068	0.000300997	0.00205264	-0.00853943				Phvul.003G022500.1	-1.96295	0.271345	-3.12057	0.00311475	0.0128178	-1.74397
Phvul.006G121500.2	1.60529	-0.804242	2.82801	0.00691421	0.0241353	-2.54173				Phvul.003G020300.2	-1.95808	-0.128004	-3.18864	0.0025724	0.0110498	-1.57941
Phvul.009G190300.1	1.60557	1.85059	7.07723	6.98e-09	6.25e-07	10.0386				Phvul.011G029000.1	-1.95745	-1.60648	-3.20905	0.002428	0.0105201	-1.75018
Phvul.005G177800.2	1.60595	5.20848	5.12109	5.85e-06	9.49e-05	3.58722				Phvul.004G053500.1	-1.95512	0.0430577	-3.35499	0.00159792	0.00759773	-1.28587
Phvul.011G193300.2	1.6064	0.0397738	4.02141	0.000213095	0.00155423	0.290763				Phvul.011G177000.1	-1.94852	2.41537	-4.29131	9.05e-05	0.000794803	1.27307
Phvul.002G030700.1	1.60864	-0.323263	3.86667	0.000344912	0.00227852	-0.286601				Phvul.006G142300.1	-1.94668	4.4383	-5.99916	2.9e-07	9.94e-06	6.61494
Phvul.006G093933.1	1.61072	1.42731	6.74496	2.2e-08	1.48e-06	8.68113				Phvul.011G017100.1	-1.9446	4.72661	-8.69862	2.82e-11	1.13e-08	15.5885
Phvul.003G229000.1	1.61118	4.95769	4.84541	1.47e-05	0.000194805	2.72283				Phvul.004G142600.1	-1.94385	7.40731	-4.47908	4.93e-05	0.000500396	1.59137
Phvul.005G083700.2	1.61325	-0.143063	3.35826	0.00158282	0.00754924	-1.24369				Phvul.009G157000.1	-1.9306	-0.899625	-2.75864	0.00830142	0.0278671	-2.67646
Phvul.008G075000.1	1.61688	-0.805563	2.86618	0.00624587	0.0222503	-2.34791				Phvul.003G158600.1	-1.92596	2.20799	-6.03251	2.59e-07	9.09e-06	6.69926
Phvul.001G029200.1	1.61786	0.446909	4.43849	5.62e-05	0.000555731	1.72347				Phvul.001G105400.1	-1.92361	1.80637	-5.45975	1.85e-06	4.01e-05	4.86134
Phvul.007G145900.1	1.62114	5.66807	7.528	1.48e-09	2.07e-07	11.7025				Phvul.005G118900.1	-1.91971	-0.047285	-3.29968	0.00187448	0.00859195	-1.41971
Phvul.001G199600.1	1.62298	6.18195	5.73949	7.1e-07	1.93e-05	5.64387				Phvul.004G096200.1	-1.91561	2.28186	-4.7204	2.23e-05	0.000266724	2.62664
Phvul.010G070800.1	1.62761	-1.51728	2.82433	0.00698194	0.0243407	-2.48066				Phvul.009G166200.1	-1.91341	2.41126	-5.1785	4.82e-06	8.19e-05	4.03776
Phvul.009G189000.1	1.632	0.840844	2.78234	0.00780076	0.0265161	-2.46931				Phvul.006G204200.1	-1.91192	1.94625	-4.10308	0.000164779	0.00126751	0.816114
Phvul.003G271400.1	1.63897	4.23201	6.27556	1.12e-07	4.95e-06	7.57181				Phvul.001G147800.2	-1.91094	-0.343382	-5.03084	7.92e-06	0.000120624	2.58968
Phvul.008G009400.2	1.63931	-0.651433	3.14233	0.00293066	0.0122283	-1.83969				Phvul.002G149300.1	-1.90838	3.89881	-5.71669	7.68e-07	2.04e-05	5.7431
Phvul.005G129900.1	1.64042	3.59832	8.48551	5.75e-11	1.85e-08	14.8443				Phvul.002G052600.1	-1.90363	3.16874	-7.19844	4.59e-09	4.59e-07	10.6409
Phvul.003G273400.1	1.64051	4.15419	4.6102	3.21e-05	0.000356952	2.14341				Phvul.L001745.1	-1.89951	1.8792	-6.58372	3.84e-08	2.24e-06	8.15853
Phvul.003G011400.1	1.64197	1.30276	5.4759	1.75e-06	3.87e-05	4.72848				Phvul.008G235100.1	-1.89949	4.26541	-8.17802	1.62e-10	3.87e-08	13.8796
Phvul.005G082500.3	1.64305	-0.582892	3.5011	0.00104184	0.00540922	-1.10457				Phvul.002G116651.1	-1.89769	3.3486	-6.78853	1.89e-08	1.34e-06	9.24019
Phvul.002G096500.1	1.64752	2.34228	4.89119	1.27e-05	0.000173705	3.15112				Phvul.008G223100.1	-1.89454	0.68888	-4.99059	9.07e-06	0.000134113	2.99736
Phvul.009G207500.1	1.64889	0.260945	4.58791	3.45e-05	0.000379114	1.94518				Phvul.008G012200.1	-1.89073	0.489674	-3.21499	0.00238743	0.0103996	-1.50881
Phvul.002G140800.1	1.64936	4.47059	2.97518	0.0046535	0.0177404	-2.67975				Phvul.007G111200.2	-1.89069	-0.071806	-3.29688	0.00188959	0.00864437	-1.34561
Phvul.009G238500.1	1.65008	-1.01259	2.96184	0.00482564	0.0181861	-2.22543				Phvul.003G009200.1	-1.88877	0.118758	-3.55386	0.000890885	0.00478227	-0.735251
Phvul.008G142500.1	1.654	1.88781	3.93813	0.000276394	0.00191741	0.330643				Phvul.008G001900.1	-1.88569	4.034	-10.249	1.85e-13	3.05e-10	20.3976
Phvul.011G011800.1	1.65511	2.99368	7.51044	1.57e-09	2.18e-07	11.6358				Phvul.002G148400.1	-1.88162	-0.879076	-2.86401	0.00628214	0.0223463	-2.37577
Phvul.009G161600.2	1.65896	0.805841	5.32202	2.96e-06	5.72e-05	4.35145				Phvul.008G109300.1	-1.87312	7.30266	-10.7244	4.2e-14	9.88e-11	21.9533
Phvul.006G088600.2	1.66052	0.85154	3.78365	0.000445165	0.00278021	-0.141739				Phvul.001G230600.1	-1.87094	4.04128	-6.44578	6.2e-08	3.16e-06	8.1468
Phvul.005G119100.1	1.67264	-0.0257155	3.32583	0.0017385	0.00811089	-1.28168				Phvul.010G096800.1	-1.87049	-0.055077	-3.1212	0.0031093	0.0128018	-1.73971
Phvul.006G201700.1	1.67648	1.90702	5.2534	3.74e-06	6.83e-05	4.19043				Phvul.006G176920.1	-1.86469	-0.762708	-3.26835	0.00205067	0.00920731	-1.38631
Phvul.006G059284.1	1.68182	0.764543	2.86086	0.00633517	0.0225185	-2.33792				Phvul.008G031100.1	-1.86307	1.04142	-4.3699	7.02e-05	0.000653824	1.52182
Phvul.004G091200.1	1.69301	0.611415	4.9016	1.22e-05	0.000169234	2.93146				Phvul.L008943.1	-1.86153	6.10492	-12.5955	1.63e-16	2.68e-12	27.3523
Phvul.003G005100.1	1.70812	0.968071	5.11295	6.01e-06	9.72e-05	3.64165				Phvul.009G253300.1	-1.85991	-0.395425	-3.01202	0.00420733	0.0163229	-1.98973
Phvul.011G017700.1	1.71118	-0.258347	4.08442	0.000174779	0.00132525	0.487251				Phvul.005G184500.1	-1.85731	1.09601	-4.3649	7.14e-05	0.000661576	1.52997
Phvul.008G164500.2	1.71142	2.82514	6.06597	2.31e-07	8.37e-06	6.86659				Phvul.001G182900.1	-1.85617	2.38352	-6.3039	1.01e-07	4.59e-06	7.62176
Phvul.004G005400.1	1.72495	3.02976	5.89659	4.14e-07	1.32e-05	6.30884				Phvul.006G178200.1	-1.85206	0.376229	-4.09734	0.000167795	0.00128412	0.51598
Phvul.006G188300.1	1.72665	2.25727	5.0295	7.96e-06	0.000120912	3.57246				Phvul.006G203000.1	-1.84684	0.84757	-3.1379	0.00296724	0.0123528	-1.6862
Phvul.003G191500.1	1.73137	-1.18207	2.92986	0.00526285	0.0194249	-2.31724				Phvul.007G039200.1	-1.84037	2.46714	-7.47939	1.75e-09	2.29e-07	11.3957
Phvul.011G044000.1	1.73292	7.86978	6.97143	1.01e-08	8.41e-07	9.84619				Phvul.006G178800.1	-1.84002	4.07899	-6.10432	2.02e-07	7.63e-06	6.99977
Phvul.006G129200.1	1.73992	-1.51381	3.25935	0.00210412	0.00941395	-1.54121				Phvul.011G099500.1	-1.83466	4.37288	-4.77135	1.89e-05	0.000235024	2.57677
Phvul.008G241300.1	1.74002	-0.0316339	4.27566	9.51e-05	0.000825395	0.995474				Phvul.009G210100.1	-1.83413	-0.015736	-3.18261	0.00261656	0.0111811	-1.63638
Phvul.001G085200.1	1.74764	10.3465	3.96186	0.000256703	0.0018072	0.140686				Phvul.008G207300.1	-1.82852	3.12657	-4.35329	7.41e-05	0.000682517	1.46142
Phvul.008G108500.2	1.74902	-0.0239371	4.24228	0.000105853	0.000891255	0.953471				Phvul.009G262300.1	-1.82719	2.54457	-4.31671	8.34e-05	0.000746987	1.388
Phvul.001G159100.1	1.75133	-0.684295	3.2569	0.00211888	0.00946971	-1.64291				Phvul.002G257500.2	-1.8241	2.41168	-5.1672	5e-06	8.4e-05	4.01312
Phvul.004G107800.1	1.75133	1.47434	7.33434	2.88e-09	3.2e-07	10.3823				Phvul.003G004800.1	-1.82385	5.53995	-4.17602	0.000130762	0.00105773	0.659503
Phvul.002G332300.1	1.75363	-0.713252	3.35269	0.00160862	0.00764269	-1.26918				Phvul.003G146400.1	-1.82149	1.96228	-2.75638	0.00835048	0.0280147	-2.60143
Phvul.011G056500.1	1.75406	8.86468	4.04944	0.000195137	0.00145088	0.336547				Phvul.006G053800.1	-1.8122	4.67178	-4.44615	5.49e-05	0.000544555	1.53978
Phvul.008G221700.2	1.75494	0.29868	3.9994	0.000228305	0.00164684	0.284234				Phvul.005G008800.1	-1.81218	4.14246	-6.29823	1.03e-07	4.66e-06	7.62861
Phvul.011G060400.1	1.75538	2.11953	4.3976	6.42e-05	0.000612866	1.66392				Phvul.008G029000.1	-1.80774	-0.695431	-2.96661	0.00476334	0.0180364	-2.09005
Phvul.008G114200.1	1.75947	-0.386802	3.83942	0.000375135	0.00242184	-0.374472				Phvul.004G160800.1	-1.8066	1.60871	-3.44533	0.00122782	0.00617435	-0.942973
Phvul.002G090100.1	1.76398	4.8981	7.1454	5.52e-09	5.18e-07	10.4353				Phvul.003G175100.1	-1.80067	4.23462	-5.46281	1.83e-06	4e-05	4.87285
Phvul.003G288600.1	1.76933	4.06825	8.92898	1.31e-11	6.01e-09	16.3086				Phvul.003G174500.1	-1.79931	3.86276	-5.40541	2.23e-06	4.62e-05	4.71749
Phvul.006G186600.1	1.77035	5.73315	3.88341	0.00032752	0.00218313	-0.268026				Phvul.001G251300.1	-1.79658	3.27277	-5.77528	6.28e-07	1.77e-05	5.95075
Phvul.006G115000.1	1.77306	2.9845	8.60582	3.84e-11	1.47e-08	15.0973				Phvul.005G002600.1	-1.79519	6.19479	-3.76183	0.000475863	0.00293081	-0.599426
Phvul.009G234800.1	1.77331	0.816584	3.72965	0.000524887	0.00315949	-0.251055				Phvul.011G025700.1	-1.79269	-0.0068274	-5.01671	8.31e-06	0.000125559	3.11584
Phvul.001G244800.1	1.77362	-1.07475	2.96913	0.00473078	0.0179478	-2.27881				Phvul.008G124800.1	-1.78977	0.601963	-5.5414	1.4e-06	3.29e-05	4.82001
Phvul.007G157200.1	1.7749	7.44935	7.7249	7.54e-10	1.28e-07	12.3668				Phvul.005G164000.1	-1.78964	1.64316	-5.32883	2.89e-06	5.63e-05	4.51144
Phvul.005G117200.1	1.7751	1.66465	6.43395	6.46e-08	3.25e-06	7.80528				Phvul.002G047500.2	-1.78914	4.32331	-4.78954	1.77e-05	0.000225176	2.65184
Phvul.009G134650.1	1.77606	-0.846	4.20211	0.000120337	0.000989432	0.243721				Phvul.009G131900.1	-1.78834	2.3252	-4.82248	1.59e-05	0.000207453	2.91577
Phvul.001G118300.2	1.77652	2.87089	4.86347	1.39e-05	0.000185815	3.06698				Phvul.004G115600.1	-1.78282	3.48945	-9.24355	4.67e-12	2.96e-09	17.1761
Phvul.006G164100.1	1.77812	4.92379	6.55918	4.19e-08	2.34e-06	8.47524				Phvul.007G170600.1	-1.7795	1.56658	-4.66162	2.71e-05	0.000310561	2.45197
Phvul.009G045100.1	1.77819	8.75653	5.83313	5.15e-07	1.53e-05	6.02842				Phvul.002G215100.1	-1.77823	0.168269	-4.21565	0.000115252	0.000954771	1.0078
Phvul.008G176700.2	1.78589	-0.871221	2.74653	0.00856842	0.0286021	-2.6761				Phvul.010G143500.1	-1.77741	-0.566788	-3.5856	0.00081041	0.0044474	-0.957158
Phvul.001G244000.1	1.79167	-0.04506	3.95303	0.000263867	0.00184684	0.186859				Phvul.001G040300.1	-1.77649	6.33345	-5.62634	1.05e-06	2.59e-05	5.26477
Phvul.011G201700.2	1.79518	-1.62607	3.8615	0.000350461	0.00230685	-0.295282				Phvul.009G090100.1	-1.7694	1.10591	-4.32558	8.1e-05	0.000731133	1.42897
Phvul.005G155700.1	1.80686	2.97648	4.38295	6.73e-05	0.000635335	1.57989				Phvul.010G089900.1	-1.76939	-1.67084	-2.84757	0.00656378	0.0231475	-2.47586
Phvul.003G164600.1	1.80863	0.693776	4.52245	4.28e-05	0.000447916	1.9167				Phvul.008G088800.2	-1.76933	-1.19801	-3.26339	0.00207999	0.00932117	-1.47732
Phvul.004G121900.1	1.80894	-0.976969	3.28671	0.00194561	0.00883437	-1.54249				Phvul.010G096100.1	-1.76817	3.38333	-5.08393	6.63e-06	0.000104563	3.68761
Phvul.002G292300.1	1.81025	4.05827	8.64906	3.33e-11	1.3e-08	15.4108				Phvul.004G025800.2	-1.76683	2.92042	-3.84501	0.000368731	0.00238704	-0.031176
Phvul.004G150500.1	1.81364	5.70449	2.85041	0.00651427	0.0230041	-3.0851				Phvul.007G066700.1	-1.76622	0.783606	-3.1309	0.00302606	0.0125159	-1.70425
Phvul.003G010700.1	1.81472	1.65335	4.30886	8.55e-05	0.000760664	1.40625				Phvul.009G114900.1	-1.76605	-0.761863	-2.79389	0.00756711	0.0259199	-2.4909
Phvul.008G019500.1	1.81504	2.77657	6.51181	4.93e-08	2.69e-06	8.32814				Phvul.002G268100.1	-1.76599	0.127328	-3.1563	0.00281785	0.0118567	-1.64663
Phvul.002G266500.2	1.81642	-0.690929	3.13364	0.00300289	0.0124477	-1.86306				Phvul.001G067400.1	-1.76445	0.278834	-3.33613	0.00168755	0.00792931	-1.22798
Phvul.009G058900.1	1.81997	0.00777294	4.94191	1.07e-05	0.000153329	3.22037				Phvul.007G073400.1	-1.76111	2.12041	-3.41747	0.00133221	0.00657876	-1.05722
Phvul.011G181100.1	1.82247	4.63799	8.3686	8.51e-11	2.46e-08	14.5134				Phvul.008G048532.1	-1.75653	-0.49547	-2.83499	0.00678724	0.0237777	-2.37229
Phvul.003G076700.1	1.82629	0.067066	2.89381	0.0058001	0.0210215	-2.28964				Phvul.006G065800.1	-1.75374	-1.1808	-3.74389	0.000502623	0.00306015	-0.530047
Phvul.007G208500.1	1.82864	4.47414	4.61177	3.19e-05	0.000356133	2.11281				Phvul.009G014100.1	-1.75147	0.432711	-3.08445	0.00344462	0.0138873	-1.86027
Phvul.007G139200.1	1.83638	-1.39643	3.61636	0.000739098	0.00413177	-0.914843				Phvul.009G119200.1	-1.74866	-0.0421646	-2.8165	0.0071284	0.0247413	-2.41886
Phvul.003G040401.1	1.83916	1.88873	3.60931	0.000754895	0.0041987	-0.545682				Phvul.008G152700.1	-1.74859	2.92301	-4.9019	1.22e-05	0.000169228	3.18423
Phvul.008G253400.1	1.84824	-1.83911	2.81021	0.0072479	0.0250715	-2.69169				Phvul.005G009500.1	-1.7476	0.0304615	-3.90975	0.000301864	0.00205625	0.220684
Phvul.007G280500.1	1.84854	-0.69901	2.9329	0.0052198	0.0193172	-2.18042				Phvul.002G057500.1	-1.74729	6.47444	-7.22037	4.26e-09	4.41e-07	10.6566
Phvul.002G067200.1	1.85328	5.41657	5.68821	8.47e-07	2.21e-05	5.51294				Phvul.004G081900.2	-1.74546	2.30862	-5.27567	3.47e-06	6.45e-05	4.35542
Phvul.004G151200.1	1.8545	-0.0571461	3.14306	0.00292465	0.0122092	-1.71997				Phvul.010G068800.1	-1.74453	2.76876	-6.10894	1.99e-07	7.54e-06	7.01999
Phvul.005G009700.1	1.86082	1.12407	3.43003	0.00128415	0.0063874	-0.98976				Phvul.010G151000.1	-1.74176	3.27635	-3.34982	0.00162202	0.00768502	-1.4401
Phvul.011G035900.1	1.86265	4.93705	5.30737	3.11e-06	5.94e-05	4.30268				Phvul.005G023400.1	-1.74116	1.70584	-4.8004	1.71e-05	0.0002197	2.80754
Phvul.008G067400.1	1.87519	1.86482	6.82912	1.64e-08	1.19e-06	8.98792				Phvul.008G288500.1	-1.73957	8.19404	-3.29185	0.0019171	0.00874401	-1.88756
Phvul.007G135400.2	1.87864	1.10606	4.69904	2.4e-05	0.000281742	2.54903				Phvul.010G068700.1	-1.73903	1.89833	-5.49319	1.65e-06	3.69e-05	4.95716
Phvul.011G118100.1	1.885	-0.25558	2.97163	0.00469866	0.0178506	-2.39524				Phvul.009G155800.2	-1.73899	0.426102	-3.82572	0.000391288	0.00250452	0.0314735
Phvul.010G135800.1	1.88857	-1.21578	2.89261	0.00581878	0.0210753	-2.40062				Phvul.007G260500.1	-1.73864	2.5358	-6.42359	6.69e-08	3.33e-06	8.07936
Phvul.005G183600.1	1.88871	4.55049	3.91442	0.000297518	0.00203481	-0.0193224				Phvul.003G064400.1	-1.73465	-0.867355	-3.15185	0.00285331	0.0119753	-1.80955
Phvul.003G292100.1	1.8907	7.06838	6.96437	1.03e-08	8.53e-07	9.7921				Phvul.001G069001.1	-1.73409	0.705578	-4.0714	0.000182106	0.00137196	0.664246
Phvul.009G084900.1	1.89421	2.89788	6.50948	4.97e-08	2.7e-06	8.23803				Phvul.006G086200.1	-1.73368	-1.14623	-2.91164	0.0055283	0.0202009	-2.34366
Phvul.005G061700.1	1.89423	0.221021	4.75004	2.02e-05	0.00024641	2.30378				Phvul.008G232700.1	-1.73277	0.264869	-2.75396	0.00840369	0.0281531	-2.56692
Phvul.008G040000.1	1.90479	5.615	5.01947	8.23e-06	0.000124514	3.27007				Phvul.002G160600.1	-1.73193	2.73692	-5.27671	3.45e-06	6.43e-05	4.3585
Phvul.005G116300.1	1.90795	-0.227856	3.40371	0.00138686	0.00680985	-1.14606				Phvul.011G077900.1	-1.73056	8.29368	-3.10999	0.00320811	0.0131331	-2.30183
Phvul.002G030901.1	1.91728	-0.715774	2.74169	0.00867737	0.0288644	-2.7337				Phvul.005G036000.1	-1.73047	0.68437	-4.89709	1.24e-05	0.000171101	2.84205
Phvul.007G247200.1	1.92058	-0.328717	4.04613	0.000197181	0.00146245	0.227476				Phvul.007G207800.1	-1.72629	0.491854	-3.60647	0.000761339	0.00423026	-0.538443
Phvul.001G234600.1	1.92333	0.978388	3.29438	0.00190322	0.00869833	-1.31984				Phvul.002G318200.1	-1.72427	3.64681	-5.94425	3.51e-07	1.17e-05	6.49946
Phvul.011G183766.1	1.92847	2.68068	5.2122	4.3e-06	7.55e-05	4.13342				Phvul.003G046900.1	-1.72384	-0.903922	-2.7377	0.00876809	0.0290898	-2.6721
Phvul.009G028200.2	1.92855	2.79792	9.01301	9.95e-12	5.12e-09	16.2576				Phvul.008G094500.1	-1.72374	3.30315	-6.08411	2.17e-07	8.05e-06	6.96699
Phvul.009G055500.1	1.93266	-1.00452	2.84295	0.00664508	0.0233791	-2.64034				Phvul.001G035800.1	-1.72147	2.40514	-4.1575	0.000138689	0.00110984	0.968502
Phvul.006G111300.1	1.93852	-1.15044	4.68992	2.47e-05	0.000288092	1.67589				Phvul.007G044500.1	-1.72023	0.8587	-3.06635	0.00362204	0.0144609	-1.85353
Phvul.009G207500.2	1.94372	-1.44205	4.1007	0.000166026	0.00127531	0.000972038				Phvul.003G221000.1	-1.71953	0.530082	-4.38282	6.74e-05	0.000635335	1.38222
Phvul.008G209600.1	1.94723	1.11989	4.14492	0.000144336	0.00114668	0.886755				Phvul.008G169900.1	-1.71492	0.0225365	-3.21487	0.00238821	0.0103996	-1.51875
Phvul.010G085100.1	1.94856	0.558109	2.74614	0.00857704	0.0286116	-2.54318				Phvul.004G100014.1	-1.71138	0.498259	-4.13917	0.000146994	0.00115996	0.735503
Phvul.002G050700.1	1.94992	4.97525	4.24918	0.000103541	0.000878008	0.863367				Phvul.004G159500.1	-1.71084	1.56043	-4.45579	5.32e-05	0.000531925	1.83346
Phvul.009G112300.4	1.95149	-0.462359	2.6764	0.0102773	0.0328653	-2.70434				Phvul.009G199700.1	-1.70615	-0.849885	-2.86646	0.00624106	0.0222492	-2.38197
Phvul.L001738.1	1.95723	0.235682	4.09693	0.000168015	0.0012852	0.649334				Phvul.002G261800.1	-1.70398	-0.525831	-3.40093	0.00139814	0.00685091	-1.15269
Phvul.007G099500.2	1.95916	1.76239	7.37559	2.5e-09	2.9e-07	10.6723				Phvul.008G254400.1	-1.69927	2.43379	-2.8608	0.00633619	0.0225185	-2.52208
Phvul.009G247300.1	1.95976	-0.938217	3.14093	0.00294214	0.0122669	-1.75952				Phvul.002G311700.1	-1.69777	4.11516	-8.95135	1.22e-11	5.74e-09	16.3684
Phvul.006G218600.1	1.96414	0.993553	4.98493	9.25e-06	0.000135705	3.33982				Phvul.011G143700.1	-1.6975	-2.67425	-2.83555	0.0067771	0.0237472	-2.36351
Phvul.005G160000.1	1.9875	1.08609	2.71761	0.00923858	0.0303632	-2.64605				Phvul.003G160900.1	-1.69613	3.36049	-4.31502	8.38e-05	0.000749941	1.36319
Phvul.005G034700.1	1.99081	-0.872026	3.47225	0.00113442	0.00578057	-1.1907				Phvul.003G280500.1	-1.68971	-0.692758	-3.23285	0.0022693	0.00998211	-1.5352
Phvul.007G233100.1	2.0012	3.14666	6.31431	9.77e-08	4.46e-06	7.72297				Phvul.011G153600.1	-1.68598	2.49205	-2.8134	0.00718713	0.0249241	-2.45966
Phvul.010G039200.1	2.0033	-1.24217	2.71459	0.00931134	0.0305527	-2.75121				Phvul.002G082100.1	-1.68467	-0.464773	-2.98957	0.00447411	0.0171438	-2.18244
Phvul.008G244300.1	2.00843	1.75674	3.23939	0.00222742	0.00983561	-1.46512				Phvul.001G194060.1	-1.68381	0.565628	-4.42177	5.94e-05	0.0005779	1.30794
Phvul.008G005900.1	2.00884	-0.586919	3.98167	0.00024132	0.00172102	0.0051984				Phvul.001G005900.1	-1.68251	0.51954	-3.16424	0.00275566	0.0116666	-1.63228
Phvul.011G101000.1	2.01264	1.5068	4.46788	5.11e-05	0.000514844	1.82972				Phvul.010G134700.1	-1.68163	-0.0202891	-3.61985	0.000731392	0.00409843	-0.510009
Phvul.002G032500.1	2.02052	-0.561887	3.06873	0.00359817	0.0143971	-1.99417				Phvul.010G022200.1	-1.67597	-0.681499	-3.68809	0.000595423	0.00348349	-0.697768
Phvul.001G013200.1	2.02074	2.25357	4.33989	7.74e-05	0.000706725	1.49679				Phvul.008G225000.1	-1.67463	1.64442	-3.99098	0.000234398	0.00167985	0.501892
Phvul.009G040700.1	2.02618	-1.46077	2.75516	0.00837733	0.0280762	-2.68252				Phvul.009G059000.1	-1.67306	9.52188	-2.81964	0.00706931	0.0245518	-2.97685
Phvul.002G072900.1	2.02797	-0.592058	3.73578	0.00051519	0.00311837	-0.583538				Phvul.002G042900.1	-1.66995	5.87574	-5.59538	1.16e-06	2.81e-05	5.16616
Phvul.L002259.1	2.03792	-0.871652	3.25262	0.00214494	0.00955752	-1.60981				Phvul.007G073800.1	-1.66278	4.45215	-4.93297	1.1e-05	0.000156738	3.09458
Phvul.009G164300.1	2.04277	4.32539	6.12174	1.9e-07	7.32e-06	7.05128				Phvul.009G071200.1	-1.66246	1.60953	-6.26372	1.16e-07	5.08e-06	7.29531
Phvul.003G260300.1	2.04811	0.000897483	4.48821	4.78e-05	0.00048831	1.53586				Phvul.005G064200.1	-1.66208	8.64947	-4.61479	3.16e-05	0.000353697	2.04777
Phvul.003G007900.1	2.05742	2.06574	5.66516	9.17e-07	2.36e-05	5.57703				Phvul.003G190400.1	-1.66156	1.08987	-2.9598	0.00485251	0.0182707	-2.1113
Phvul.003G268800.1	2.06857	5.35956	4.7465	2.05e-05	0.000248572	2.43234				Phvul.006G199300.1	-1.65991	1.73013	-5.64592	9.79e-07	2.47e-05	5.36184
Phvul.006G006300.1	2.07185	-2.49156	4.3957	6.46e-05	0.000614689	1.20053				Phvul.007G274800.1	-1.65845	0.024921	-3.6737	0.000621908	0.00358997	-0.544243
Phvul.010G139300.1	2.08404	6.71774	2.68821	0.00996919	0.0321012	-3.47918				Phvul.005G123600.1	-1.65511	3.07986	-6.26054	1.18e-07	5.13e-06	7.54817
Phvul.004G144100.1	2.08456	-1.16568	4.1582	0.000138382	0.00110847	0.296916				Phvul.004G117600.1	-1.6544	0.794818	-4.48027	4.91e-05	0.000499382	1.63828
Phvul.008G226200.1	2.08755	3.01977	4.86787	1.37e-05	0.000183772	3.06765				Phvul.008G028900.1	-1.65192	3.34055	-4.13145	0.000150636	0.00118023	0.704395
Phvul.003G012400.1	2.0884	3.5888	6.21244	1.39e-07	5.91e-06	7.38783				Phvul.004G134300.1	-1.65133	0.439112	-3.39248	0.00143301	0.00698439	-1.07672
Phvul.001G002700.1	2.09755	-1.44092	2.87462	0.00610634	0.0218599	-2.45746				Phvul.001G225000.1	-1.6504	6.1006	-5.72549	7.45e-07	2e-05	5.61038
Phvul.004G013500.3	2.10226	5.97837	4.14038	0.000146431	0.00115725	0.491305				Phvul.010G044900.1	-1.64997	3.43513	-4.89858	1.23e-05	0.000170398	3.07888
Phvul.009G068000.1	2.12197	2.68425	3.55868	0.000878189	0.00472644	-0.731516				Phvul.003G149700.1	-1.6481	0.836967	-4.77236	1.88e-05	0.000234598	2.69072
Phvul.007G210100.1	2.12815	0.793496	3.20565	0.00245151	0.0106029	-1.52821				Phvul.004G147500.1	-1.64591	-0.687367	-3.29106	0.00192149	0.00875622	-1.36905
Phvul.010G107400.1	2.12919	10.9763	7.26586	3.64e-09	3.87e-07	10.8771				Phvul.008G032501.1	-1.64425	-1.10066	-3.23336	0.002266	0.00997028	-1.68913
Phvul.005G032500.1	2.13631	-1.71983	2.67961	0.0101927	0.0326391	-2.69999				Phvul.005G121600.1	-1.64211	1.49474	-4.39884	6.4e-05	0.000610933	1.6352
Phvul.008G031580.1	2.1404	-1.33833	3.13247	0.00301276	0.0124697	-1.95019				Phvul.003G223300.1	-1.64195	1.89145	-5.8649	4.61e-07	1.4e-05	6.03232
Phvul.008G136400.1	2.15511	-0.322183	2.80206	0.00740584	0.0255001	-2.44954				Phvul.008G034100.1	-1.64158	3.3968	-9.13915	6.57e-12	3.61e-09	16.9049
Phvul.009G023500.2	2.1593	-0.943298	2.949	0.00499698	0.0186695	-2.36947				Phvul.006G050900.1	-1.64143	4.35917	-4.07673	0.00017907	0.00135218	0.502939
Phvul.010G078200.2	2.16455	-1.07389	2.93645	0.00516992	0.0191939	-2.47928				Phvul.001G192000.1	-1.63994	0.822378	-4.4793	4.92e-05	0.00050035	1.76945
Phvul.004G092800.1	2.17388	3.14466	6.18865	1.51e-07	6.23e-06	7.3039				Phvul.006G103300.1	-1.63983	4.30181	-3.96194	0.000256639	0.0018072	0.184412
Phvul.007G078600.1	2.18787	0.918839	2.97036	0.00471495	0.0179042	-2.06613				Phvul.004G153800.1	-1.63507	-0.184928	-3.07897	0.00349745	0.0140692	-1.96734
Phvul.007G197700.1	2.20008	8.61598	5.55622	1.33e-06	3.15e-05	5.10344				Phvul.003G217100.1	-1.62382	4.89846	-5.48309	1.71e-06	3.8e-05	4.86654
Phvul.005G036600.1	2.20066	-0.371457	2.79519	0.00754127	0.025869	-2.4807				Phvul.001G105101.1	-1.61901	2.55072	-4.21707	0.00011473	0.000951885	1.11889
Phvul.011G179000.1	2.20398	2.09542	4.32973	7.99e-05	0.00072343	1.41852				Phvul.L001732.1	-1.61653	-0.03821	-3.32182	0.00175872	0.00818898	-1.28444
Phvul.004G080200.1	2.20898	0.983918	4.19241	0.000124117	0.00101223	0.921352				Phvul.001G248600.1	-1.61504	8.16829	-5.51422	1.54e-06	3.53e-05	4.93508
Phvul.L001744.1	2.21593	0.159142	7.41352	2.19e-09	2.6e-07	9.00783				Phvul.002G105700.2	-1.61454	0.103859	-3.75668	0.000483405	0.00296175	-0.24876
Phvul.011G164800.1	2.21623	3.82024	5.5295	1.46e-06	3.39e-05	5.10424				Phvul.010G049200.1	-1.61365	4.44359	-4.4225	5.92e-05	0.000577223	1.4778
Phvul.009G171600.1	2.23251	3.79503	3.13564	0.00298615	0.0124105	-2.02235				Phvul.010G003300.1	-1.61328	0.468506	-2.78288	0.00778981	0.0265016	-2.47089
Phvul.003G282500.1	2.234	3.92633	6.56264	4.14e-08	2.32e-06	8.53667				Phvul.008G134300.1	-1.61327	0.311849	-2.99182	0.00444669	0.0170506	-2.02287
Phvul.004G051100.1	2.23443	2.63865	4.35614	7.34e-05	0.000677397	1.5225				Phvul.009G127500.1	-1.61263	2.5522	-2.69758	0.00973061	0.031546	-2.88144
Phvul.007G147600.1	2.24619	0.977399	6.36537	8.19e-08	3.93e-06	7.12652				Phvul.008G078500.1	-1.61003	-0.396933	-2.80012	0.00744374	0.0256091	-2.45852
Phvul.009G032100.1	2.25777	2.7362	5.20571	4.39e-06	7.66e-05	4.13419				Phvul.002G223400.1	-1.60376	0.780205	-3.6733	0.000622661	0.00359306	-0.368964
Phvul.002G195400.1	2.26286	-0.523893	4.03455	0.000204482	0.00150273	0.214098				Phvul.002G024500.1	-1.60272	-0.835841	-3.53817	0.000933444	0.0049606	-0.916556
Phvul.009G182800.1	2.26924	1.79199	3.30816	0.00182932	0.00844842	-1.2814				Phvul.006G002700.2	-1.6021	2.86216	-4.91604	1.16e-05	0.000163752	3.20067
Phvul.003G256000.1	2.27081	2.44676	5.54665	1.38e-06	3.24e-05	5.21777				Phvul.010G162700.1	-1.60069	7.00618	-6.58262	3.86e-08	2.24e-06	8.50385
Phvul.010G078258.1	2.28215	2.06002	2.89763	0.00574074	0.0208431	-2.28551				Phvul.003G259800.1	-1.59762	0.315132	-3.75895	0.00048007	0.0029512	-0.201617
Phvul.004G174600.1	2.28218	4.24364	3.90407	0.00030723	0.00208565	0.0122444				Phvul.003G117100.1	-1.59735	3.36568	-4.34856	7.52e-05	0.000690689	1.42315
Phvul.005G108300.1	2.29186	4.71119	4.23801	0.000107306	0.000899811	0.908163				Phvul.005G036200.1	-1.59678	4.44607	-4.79116	1.77e-05	0.000224321	2.60414
Phvul.011G107700.1	2.29559	7.75175	4.6688	2.65e-05	0.000304356	2.193				Phvul.010G118700.1	-1.59425	-0.493058	-2.6652	0.0105774	0.0336161	-2.7063
Phvul.003G133300.1	2.29766	-1.1127	3.30406	0.00185104	0.00850345	-1.88552				Phvul.003G168200.1	-1.59337	1.14965	-4.38147	6.77e-05	0.000635706	1.56661
Phvul.003G064500.1	2.29959	3.36152	7.60996	1.12e-09	1.63e-07	11.9734				Phvul.002G010000.1	-1.59286	0.00657931	-3.08032	0.00348437	0.0140201	-1.86245
Phvul.005G061801.1	2.30136	1.47522	5.17968	4.8e-06	8.19e-05	3.81333				Phvul.009G148200.1	-1.59216	0.503286	-3.40957	0.00136334	0.00671394	-1.05253
Phvul.001G203600.1	2.32405	-1.4737	2.85664	0.00640702	0.0226968	-2.54774				Phvul.010G063400.2	-1.59096	0.987972	-3.80473	0.000417332	0.00263537	-0.0231883
Phvul.005G129400.1	2.32559	3.97984	8.35853	8.8e-11	2.5e-08	14.4716				Phvul.006G168800.1	-1.5897	6.00284	-10.6361	5.52e-14	1.14e-10	21.687
Phvul.002G006500.1	2.33084	1.85788	3.51994	0.00098533	0.00518613	-0.758179				Phvul.001G014300.1	-1.58961	1.22079	-3.30405	0.00185104	0.00850345	-1.29468
Phvul.009G166400.2	2.35484	-1.02034	3.85724	0.000355089	0.00232987	-0.642268				Phvul.011G147000.1	-1.5884	0.0889906	-4.95481	1.02e-05	0.000147622	3.19153
Phvul.009G147700.1	2.36288	1.12973	4.29386	8.97e-05	0.000791021	1.25905				Phvul.004G107100.1	-1.58795	3.85995	-4.27573	9.51e-05	0.000825395	1.14829
Phvul.003G255700.1	2.36312	-0.217308	3.42646	0.00129765	0.00643512	-1.27297				Phvul.001G135600.1	-1.58583	5.09776	-5.16351	5.07e-06	8.45e-05	3.7999
Phvul.005G006200.1	2.3656	-1.80861	2.70213	0.00961681	0.0313064	-2.80732				Phvul.006G206000.1	-1.58101	1.26995	-5.19846	4.5e-06	7.79e-05	3.91829
Phvul.003G123250.1	2.37397	-0.637118	3.51105	0.0010116	0.00529225	-1.27514				Phvul.002G153100.1	-1.58024	7.74912	-4.55673	3.82e-05	0.000408207	1.81677
Phvul.003G059800.1	2.37471	3.25828	4.38081	6.78e-05	0.000635892	1.53564				Phvul.001G212300.1	-1.57882	-1.05766	-2.72785	0.00899601	0.0297143	-2.68149
Phvul.008G147700.1	2.38019	-1.28673	3.47521	0.00112457	0.00573744	-1.3786				Phvul.007G101900.1	-1.57746	0.722413	-4.82244	1.59e-05	0.000207453	2.68733
Phvul.001G199700.1	2.38608	0.440859	3.8563	0.000356124	0.00233201	-0.0581471				Phvul.001G046400.1	-1.5773	0.280709	-2.91327	0.00550409	0.0201348	-2.23008
Phvul.003G286300.1	2.41251	-1.19535	3.37901	0.00149029	0.00720808	-1.5417				Phvul.004G140800.1	-1.57667	-0.0684504	-3.13645	0.00297932	0.0123937	-1.755
Phvul.002G295500.2	2.41639	-1.15796	4.34412	7.63e-05	0.000697915	0.450995				Phvul.005G097500.1	-1.57511	1.22121	-4.76387	1.93e-05	0.000238457	2.59813
Phvul.003G278800.1	2.41718	1.254	5.18808	4.66e-06	8.01e-05	3.95333				Phvul.008G193900.1	-1.57446	2.33961	-4.53409	4.12e-05	0.00043334	2.06787
Phvul.010G000300.2	2.42037	2.22269	4.09245	0.000170405	0.00130107	0.766275				Phvul.001G263800.1	-1.57216	2.3344	-6.49135	5.29e-08	2.81e-06	8.1811
Phvul.008G219100.1	2.42187	4.84482	3.44606	0.0012252	0.00616683	-1.38804				Phvul.007G280900.2	-1.57075	7.17881	-5.89209	4.2e-07	1.33e-05	6.16063
Phvul.001G037000.1	2.42533	0.462538	4.57011	3.66e-05	0.000395838	1.87801				Phvul.010G161100.2	-1.56922	0.217697	-2.7906	0.00763306	0.0260915	-2.45262
Phvul.004G021500.1	2.42685	-0.200204	8.48201	5.82e-11	1.85e-08	14.0784				Phvul.002G044700.1	-1.56905	2.01795	-3.54917	0.000903396	0.0048321	-0.706343
Phvul.L002359.1	2.43194	-1.13663	3.33324	0.00170167	0.00797975	-1.55515				Phvul.004G051600.1	-1.56809	1.51009	-3.98149	0.00024145	0.00172102	0.4675
Phvul.011G189100.1	2.4351	-1.68264	3.61966	0.000731815	0.00409941	-0.804828				Phvul.001G155600.1	-1.56791	3.53673	-5.80142	5.74e-07	1.66e-05	6.03457
Phvul.010G027450.1	2.43523	0.720389	6.22126	1.35e-07	5.78e-06	7.00669				Phvul.007G258300.1	-1.56109	0.932023	-3.72713	0.000528927	0.00318085	-0.221868
Phvul.001G218800.1	2.43732	6.04123	5.27319	3.5e-06	6.48e-05	4.11514				Phvul.010G105300.2	-1.55885	0.234956	-3.61374	0.000744931	0.00415732	-0.726021
Phvul.002G056300.1	2.44543	6.61128	4.06321	0.000186866	0.00140205	0.26256				Phvul.008G224900.1	-1.55819	-0.989833	-2.8055	0.00733872	0.0253219	-2.49415
Phvul.011G201700.1	2.44669	1.19286	7.48035	1.74e-09	2.29e-07	10.8517				Phvul.002G319000.1	-1.55545	3.90772	-3.51601	0.000996855	0.00523675	-1.15974
Phvul.001G201400.1	2.44773	1.95388	5.20061	4.47e-06	7.74e-05	4.07438				Phvul.002G212200.1	-1.55531	2.61535	-5.18917	4.65e-06	8e-05	4.06195
Phvul.006G101700.1	2.44915	4.88982	4.58457	3.49e-05	0.000383044	1.96781				Phvul.001G154500.1	-1.55477	-0.915739	-3.15232	0.00284958	0.0119627	-1.92602
Phvul.011G183900.1	2.45466	3.84182	4.24635	0.000104483	0.000884291	1.14169				Phvul.005G061200.1	-1.55472	2.94603	-3.00029	0.00434483	0.0167498	-2.1407
Phvul.002G048500.1	2.47213	2.40282	4.3458	7.59e-05	0.000695201	1.47136				Phvul.007G214900.1	-1.55004	-0.0748157	-4.58251	3.51e-05	0.000385127	1.919
Phvul.001G219800.1	2.47397	8.52209	4.70489	2.35e-05	0.000277895	2.29834				Phvul.002G126400.1	-1.54593	1.84771	-5.09634	6.36e-06	0.000101449	3.71959
Phvul.010G023200.1	2.47964	2.92625	4.42807	5.82e-05	0.000570594	1.71598				Phvul.010G012800.1	-1.54592	5.02616	-4.14267	0.00014537	0.00115105	0.558077
Phvul.006G098400.1	2.4893	2.22826	5.1751	4.87e-06	8.25e-05	4.01104				Phvul.006G068500.1	-1.54388	5.32821	-5.43061	2.05e-06	4.33e-05	4.68603
Phvul.008G015900.1	2.53113	7.15888	6.46855	5.73e-08	2.98e-06	8.13062				Phvul.008G176200.1	-1.54179	6.26769	-4.22552	0.000111676	0.00092842	0.736519
Phvul.002G056600.1	2.537	-1.27516	3.01355	0.00418969	0.0162583	-2.0325				Phvul.007G039500.1	-1.54137	4.29558	-5.07177	6.91e-06	0.000108002	3.65825
Phvul.008G270900.1	2.54511	-0.80384	4.56244	3.75e-05	0.000402573	1.213				Phvul.011G144200.2	-1.53952	-1.11866	-3.56157	0.000870648	0.00469967	-1.15386
Phvul.011G216300.1	2.55018	6.10603	12.3017	3.77e-16	3.11e-12	26.531				Phvul.001G136000.2	-1.5359	-0.00656853	-2.84226	0.0066573	0.0234171	-2.3537
Phvul.003G151700.1	2.56468	5.13432	4.79162	1.76e-05	0.000224203	2.61008				Phvul.002G022100.1	-1.5357	3.02647	-6.79642	1.84e-08	1.31e-06	9.31378
Phvul.008G086900.1	2.57563	0.641521	3.36622	0.00154673	0.00741145	-1.22056				Phvul.002G252100.1	-1.53551	2.38829	-3.80899	0.000411921	0.00261019	-0.0731132
Phvul.011G039700.1	2.57793	-0.627909	4.29821	8.85e-05	0.000781957	-0.497446				Phvul.009G227001.1	-1.53486	-0.240328	-2.81029	0.00724644	0.0250715	-2.45059
Phvul.010G026000.1	2.57836	0.758989	7.39439	2.34e-09	2.73e-07	9.69388				Phvul.004G099500.1	-1.53309	0.916227	-3.50261	0.00103718	0.00539181	-0.798231
Phvul.009G001200.1	2.59908	-0.699704	4.12918	0.00015172	0.00118702	0.220755				Phvul.004G024800.1	-1.53245	1.8581	-3.34895	0.00162614	0.00769565	-1.20513
Phvul.005G107900.1	2.60041	-1.06304	3.16833	0.0027241	0.0115597	-1.98243				Phvul.007G159000.1	-1.5324	1.89467	-5.16434	5.05e-06	8.44e-05	3.94753
Phvul.009G107700.1	2.6043	0.0149285	6.32083	9.55e-08	4.37e-06	6.2691				Phvul.006G064100.1	-1.529	8.98898	-4.76945	1.9e-05	0.000236159	2.54004
Phvul.003G062300.1	2.62319	5.40107	10.3058	1.55e-13	2.83e-10	20.6509				Phvul.007G138800.1	-1.52864	4.75561	-7.44001	2e-09	2.47e-07	11.4494
Phvul.007G102900.1	2.63833	3.20609	3.67681	0.000616075	0.00356523	-0.375187				Phvul.002G329300.1	-1.52691	6.27291	-7.88706	4.34e-10	8.12e-08	12.8944
Phvul.009G200600.1	2.64118	-1.06298	4.19856	0.000121708	0.000998708	0.0312831				Phvul.011G048800.1	-1.52622	2.40636	-3.14785	0.00288561	0.0120801	-1.77487
Phvul.006G069300.1	2.64614	5.11677	3.19988	0.00249188	0.0107488	-2.0461				Phvul.007G277600.1	-1.52237	1.22714	-3.8513	0.000361655	0.00235605	0.0796559
Phvul.007G010001.1	2.65947	5.42666	4.65265	2.79e-05	0.000318347	2.13457				Phvul.010G068900.1	-1.52175	0.945124	-4.75292	2e-05	0.000245015	2.58169
Phvul.009G232500.1	2.67009	6.52102	4.09321	0.00017	0.00129857	0.364598				Phvul.005G038400.1	-1.51739	1.85072	-3.35517	0.00159707	0.00759739	-1.2261
Phvul.007G019600.1	2.67495	-0.0880807	4.03964	0.00020124	0.00148593	0.149954				Phvul.008G289200.2	-1.51666	3.0124	-3.98309	0.00024025	0.00171507	0.320915
Phvul.005G002400.1	2.68175	2.53952	5.66508	9.17e-07	2.36e-05	5.57199				Phvul.010G129100.1	-1.51569	8.02539	-10.0962	3e-13	4.49e-10	20.0259
Phvul.007G169700.1	2.68762	2.5407	5.36496	2.56e-06	5.12e-05	4.59217				Phvul.011G166500.1	-1.51548	-1.31683	-4.03622	0.000203412	0.00149754	0.539295
Phvul.005G129200.1	2.69247	6.89557	8.31732	1.01e-10	2.78e-08	14.3381				Phvul.006G003300.1	-1.51541	5.87893	-5.82027	5.38e-07	1.58e-05	5.91345
Phvul.008G122200.1	2.69489	0.667531	6.1221	1.9e-07	7.32e-06	6.07842				Phvul.004G096500.1	-1.51025	2.00346	-3.66684	0.000634914	0.00364551	-0.40303
Phvul.006G053500.5	2.70648	-1.15683	3.70252	0.000569956	0.00336921	-0.824335				Phvul.007G219500.2	-1.50928	1.17145	-4.2721	9.62e-05	0.000831763	1.26033
Phvul.007G276300.1	2.72187	-0.134056	4.47954	4.92e-05	0.000500272	1.78852				Phvul.001G258500.1	-1.50879	-0.953228	-3.36673	0.00154443	0.00740257	-1.39528
Phvul.002G070114.1	2.75894	-1.52071	3.31272	0.00180546	0.00836637	-1.60383				Phvul.007G209000.1	-1.50469	-0.166219	-3.07026	0.003583	0.0143573	-1.85115
Phvul.006G170700.1	2.77184	0.915068	7.92163	3.86e-10	7.57e-08	11.8812				Phvul.001G037700.1	-1.50403	3.07928	-6.04926	2.44e-07	8.73e-06	6.8485
Phvul.003G284900.1	2.77768	-0.713633	3.95441	0.000262733	0.00184204	-0.0227387				Phvul.008G056400.1	-1.50277	5.46384	-4.19324	0.000123786	0.00101173	0.685832
Phvul.001G058400.1	2.79275	0.261384	5.14586	5.38e-06	8.89e-05	3.32796				Phvul.009G205100.1	-1.50269	0.394359	-3.26487	0.00207117	0.00928925	-1.38799
Phvul.004G048700.1	2.79431	-1.22464	5.39954	2.27e-06	4.69e-05	3.09506				Phvul.008G167350.1	-1.50211	6.2671	-5.17927	4.8e-06	8.19e-05	3.77279
Phvul.003G005500.1	2.8027	0.990172	3.95917	0.000258871	0.00181884	0.222814				Phvul.002G155800.1	-1.50101	3.70008	-8.20787	1.46e-10	3.82e-08	13.9546
Phvul.010G143000.2	2.80319	1.05703	4.3913	6.55e-05	0.000622068	1.57246				Phvul.001G031400.1	-1.50097	2.59954	-4.02097	0.000213386	0.00155566	0.511798
Phvul.011G215600.1	2.85976	3.80016	6.39447	7.4e-08	3.6e-06	7.98806				Phvul.010G005100.1	-1.50028	8.06787	-4.01136	0.000219911	0.00159406	0.105925
Phvul.007G142700.1	2.86497	0.461987	7.20459	4.5e-09	4.55e-07	9.00115				Phvul.009G053500.1	-1.49635	7.37251	-4.69141	2.46e-05	0.000286883	2.21051
Phvul.011G110900.1	2.86734	0.195039	2.89275	0.00581663	0.0210722	-2.64849				Phvul.003G030000.2	-1.49557	2.09557	-4.35958	7.26e-05	0.000671419	1.51808
Phvul.009G034400.1	2.87811	-1.00814	5.2807	3.41e-06	6.38e-05	2.2787				Phvul.005G152200.1	-1.4947	-0.773062	-2.85467	0.00644075	0.0227966	-2.39731
Phvul.004G021400.1	2.88304	-2.02764	3.60287	0.000769597	0.00426464	-1.21702				Phvul.005G100600.1	-1.49017	2.00927	-4.1113	0.000160557	0.00124083	0.829477
Phvul.011G149800.2	2.93868	0.514942	3.67542	0.000618673	0.00357632	-0.450014				Phvul.002G272400.2	-1.48889	0.492476	-4.08798	0.00017283	0.00131714	0.648815
Phvul.008G224600.1	2.956	0.506557	5.09946	6.29e-06	0.000100877	2.85599				Phvul.011G144100.1	-1.48862	-3.29212	-3.10082	0.00329121	0.0134172	-1.77999
Phvul.003G111200.1	2.96592	-0.237484	3.59245	0.00079398	0.00437766	-1.2496				Phvul.008G149600.1	-1.48846	4.46858	-5.33208	2.86e-06	5.6e-05	4.38995
Phvul.001G021700.1	2.96837	-0.452711	3.33849	0.00167608	0.00787768	-1.78372				Phvul.004G174300.1	-1.48424	0.0835981	-2.87984	0.00602164	0.0216488	-2.26856
Phvul.006G153200.1	2.97659	5.94315	5.76097	6.6e-07	1.83e-05	5.7743				Phvul.007G025200.1	-1.48393	7.52146	-6.67078	2.84e-08	1.74e-06	8.79944
Phvul.009G247200.1	2.98135	1.92088	5.18851	4.66e-06	8.01e-05	4.05951				Phvul.001G171500.1	-1.48332	4.81294	-8.19379	1.53e-10	3.83e-08	13.9456
Phvul.004G021300.1	2.98668	2.0479	11.3484	6.26e-15	2.47e-11	23.3839				Phvul.001G001700.1	-1.4809	5.05028	-5.3928	2.33e-06	4.79e-05	4.58564
Phvul.002G012200.1	3.01507	3.56206	5.30018	3.19e-06	6.04e-05	4.41425				Phvul.009G241900.1	-1.48069	2.22297	-3.86129	0.00035068	0.00230737	0.103538
Phvul.008G041200.1	3.05332	-0.862793	4.44874	5.44e-05	0.000541614	0.763353				Phvul.003G107100.1	-1.48025	2.11796	-4.05636	0.000190939	0.00142611	0.655272
Phvul.006G128700.1	3.06491	-1.55629	4.6836	2.52e-05	0.000293336	0.839083				Phvul.007G040500.1	-1.47921	-0.745939	-3.47034	0.00114081	0.00580259	-1.0286
Phvul.005G085000.3	3.07346	1.24572	6.42599	6.64e-08	3.31e-06	7.57552				Phvul.001G239300.1	-1.47804	5.44684	-6.06591	2.31e-07	8.37e-06	6.7901
Phvul.010G135701.1	3.07449	0.0239172	3.402	0.00139378	0.00683771	-1.08109				Phvul.008G274200.1	-1.47732	4.70469	-4.96362	9.93e-06	0.000144211	3.29697
Phvul.002G215500.1	3.082	-0.994904	6.35894	8.37e-08	4e-06	4.80157				Phvul.009G244900.1	-1.47616	3.5418	-4.77665	1.85e-05	0.000232158	2.70663
Phvul.001G191900.1	3.0972	-1.07018	4.51749	4.35e-05	0.000454087	0.577591				Phvul.002G329200.1	-1.47463	0.886423	-3.3077	0.00183171	0.0084547	-1.28601
Phvul.003G101900.1	3.09991	-0.483082	4.71645	2.26e-05	0.000269647	1.96224				Phvul.010G073800.1	-1.47321	1.43332	-3.63581	0.000697145	0.00394545	-0.483283
Phvul.005G108400.1	3.12573	-0.777939	3.4672	0.00115139	0.00584353	-1.25884				Phvul.011G128115.1	-1.47302	1.08942	-3.64273	0.000682789	0.00387487	-0.443434
Phvul.011G111000.1	3.13237	3.05335	7.73866	7.2e-10	1.23e-07	12.1204				Phvul.005G164500.1	-1.4722	5.92977	-5.82588	5.28e-07	1.56e-05	5.92763
Phvul.003G236200.1	3.15419	4.94254	7.76747	6.52e-10	1.16e-07	12.5394				Phvul.001G145300.1	-1.47175	0.993967	-3.4526	0.00120192	0.00606818	-0.926752
Phvul.001G029600.1	3.16156	1.00994	6.47162	5.67e-08	2.96e-06	7.20099				Phvul.009G126600.1	-1.47141	0.781928	-3.42867	0.00128927	0.00640128	-1.01442
Phvul.007G208800.1	3.19129	-1.03875	4.92915	1.11e-05	0.000157954	1.06725				Phvul.008G116500.1	-1.46965	1.2187	-3.85909	0.000353076	0.00232035	0.128856
Phvul.001G222900.1	3.19136	3.07772	9.18005	5.75e-12	3.38e-09	16.7973				Phvul.008G040500.1	-1.46066	0.965182	-3.60345	0.000768262	0.00426062	-0.545711
Phvul.006G162700.1	3.21146	3.04364	4.65341	2.78e-05	0.000318103	2.38483				Phvul.006G101200.1	-1.4598	0.982247	-4.06141	0.000187928	0.00140873	0.680383
Phvul.005G156900.1	3.21928	4.67678	4.27761	9.45e-05	0.000823249	1.00116				Phvul.007G220400.1	-1.45955	0.296691	-3.15421	0.00283448	0.0119115	-1.65188
Phvul.L003646.1	3.22314	-0.728888	3.76004	0.000478476	0.00294369	-0.679555				Phvul.003G024200.1	-1.45717	4.31282	-5.22188	4.16e-06	7.37e-05	4.0527
Phvul.005G049700.1	3.25463	-2.25928	3.82465	0.000392573	0.00250982	-1.14491				Phvul.006G194600.1	-1.45648	0.566882	-2.95763	0.00488119	0.0183451	-2.10638
Phvul.010G057200.1	3.29206	-1.13006	4.27485	9.54e-05	0.000826629	0.31235				Phvul.002G002600.1	-1.45568	3.16099	-6.67898	2.76e-08	1.72e-06	8.9051
Phvul.005G111300.1	3.30048	-2.40428	3.24638	0.00218348	0.00967711	-1.94278				Phvul.006G084900.3	-1.45523	1.32657	-3.76928	0.000465168	0.00287678	-0.147822
Phvul.003G036000.1	3.33236	-0.562741	3.36781	0.00153957	0.00739004	-1.51497				Phvul.001G108200.2	-1.45454	1.77986	-3.42933	0.00128678	0.00639085	-1.08886
Phvul.001G007800.1	3.39613	-0.725806	4.68462	2.51e-05	0.000292763	0.7852				Phvul.011G144000.1	-1.44995	-3.2236	-2.91678	0.00545218	0.0199898	-2.18559
Phvul.002G307800.1	3.3964	-0.0435644	5.27974	3.42e-06	6.39e-05	2.91991				Phvul.002G293600.1	-1.44496	3.93141	-5.39033	2.35e-06	4.81e-05	4.66071
Phvul.010G143000.1	3.40691	0.228808	4.50602	4.51e-05	0.00046814	1.58017				Phvul.006G147800.1	-1.44252	5.832	-5.64691	9.76e-07	2.47e-05	5.35558
Phvul.008G035300.1	3.41413	-1.98719	2.9678	0.00474803	0.0179925	-2.28757				Phvul.009G197500.1	-1.43882	2.89168	-7.64256	1e-09	1.55e-07	12.0047
Phvul.006G174700.1	3.46257	2.77035	7.20286	4.52e-09	4.55e-07	10.3726				Phvul.008G049700.1	-1.43843	7.04071	-5.06668	7.02e-06	0.00010935	3.42133
Phvul.009G050700.1	3.49523	-2.52977	4.60973	3.21e-05	0.000356952	0.17782				Phvul.002G014700.1	-1.4373	1.54092	-2.87458	0.00610708	0.0218599	-2.39411
Phvul.007G060900.1	3.65487	-2.26703	5.38975	2.35e-06	4.81e-05	1.38456				Phvul.005G164100.1	-1.43707	5.3924	-4.08179	0.000176235	0.00133506	0.293907
Phvul.003G263400.1	3.6727	-0.864052	4.01493	0.000217467	0.00157843	-0.705302				Phvul.009G173900.1	-1.43022	8.62082	-5.24638	3.83e-06	6.95e-05	4.07764
Phvul.008G207900.1	3.72545	-2.03772	2.845	0.00660884	0.0232761	-2.46582				Phvul.009G092200.1	-1.42949	3.30497	-5.64642	9.78e-07	2.47e-05	5.53826
Phvul.006G098600.1	3.75877	-1.70933	3.93504	0.000279061	0.00192984	-0.7647				Phvul.005G127500.1	-1.4293	1.66403	-3.69511	0.000582897	0.00342481	-0.30426
Phvul.001G067300.1	3.7796	-3.05847	2.87983	0.00602182	0.0216488	-2.76489				Phvul.010G062500.1	-1.42898	1.48472	-3.13436	0.00299688	0.0124415	-1.7902
Phvul.011G183400.1	3.82152	0.180329	6.33318	9.15e-08	4.23e-06	6.78742				Phvul.008G020750.1	-1.42839	1.38863	-5.60327	1.13e-06	2.76e-05	5.19362
Phvul.002G021400.1	3.84169	0.938446	6.14682	1.74e-07	6.89e-06	6.12424				Phvul.011G180200.1	-1.42813	0.605447	-3.03411	0.00395941	0.0154998	-2.01526
Phvul.001G025000.1	3.86627	1.7147	4.41604	6.05e-05	0.000587359	1.66371				Phvul.002G258600.1	-1.4272	0.0243113	-3.2464	0.00218338	0.00967711	-1.4444
Phvul.006G046000.1	3.90467	5.5849	8.53679	4.84e-11	1.63e-08	15.0674				Phvul.L006743.1	-1.42645	2.28844	-4.90058	1.23e-05	0.000169404	3.18193
Phvul.008G005600.1	3.94828	-1.81045	4.05982	0.000188869	0.00141321	-0.695919				Phvul.008G211200.1	-1.42551	4.74417	-5.62664	1.05e-06	2.59e-05	5.30518
Phvul.009G186300.1	4.00531	-2.17975	4.2964	8.9e-05	0.000785433	-0.270058				Phvul.L004943.1	-1.42414	0.987204	-3.54175	0.000923552	0.00492536	-0.719182
Phvul.007G023700.1	4.041	-0.640987	4.9896	9.1e-06	0.000134198	1.5597				Phvul.011G024700.1	-1.42178	4.85591	-4.63853	2.92e-05	0.000330956	2.08229
Phvul.005G074000.1	4.08407	-2.54452	4.7888	1.78e-05	0.000225518	0.793166				Phvul.002G293200.1	-1.42101	1.05851	-4.4231	5.91e-05	0.000576842	1.66268
Phvul.007G090100.2	4.22867	-1.37745	4.13628	0.000148347	0.0011684	-0.514499				Phvul.006G052300.1	-1.42019	-0.0785001	-3.15563	0.00282321	0.0118762	-1.73797
Phvul.001G128800.2	4.30076	0.97761	3.75173	0.000490759	0.00300012	-0.28431				Phvul.003G140500.1	-1.41967	5.22617	-5.09023	6.49e-06	0.000103158	3.54233
Phvul.001G156900.1	4.31151	5.33358	8.28383	1.13e-10	3.06e-08	14.2404				Phvul.009G250400.1	-1.41647	3.51628	-3.99485	0.000231576	0.0016652	0.362078
Phvul.005G080600.1	4.34265	2.91417	3.20786	0.0024362	0.0105473	-1.64651				Phvul.003G206400.1	-1.41603	1.55523	-2.78342	0.00777869	0.0264794	-2.50927
Phvul.005G034000.1	4.45614	4.06653	11.2884	7.51e-15	2.47e-11	23.107				Phvul.007G272700.1	-1.41589	0.815607	-3.35592	0.00159363	0.00758542	-1.17706
Phvul.004G054600.1	4.46022	-0.972313	5.82006	5.38e-07	1.58e-05	3.08155				Phvul.002G166000.1	-1.40677	1.97271	-3.24901	0.00216713	0.00962787	-1.50087
Phvul.008G109001.1	4.55644	0.365969	4.12994	0.000151359	0.00118476	0.593998				Phvul.006G104600.1	-1.40636	3.19113	-4.78333	1.81e-05	0.000228244	2.78373
Phvul.001G061000.1	4.58766	-2.95067	5.20262	4.44e-06	7.72e-05	1.24136				Phvul.009G050600.1	-1.40604	-0.388817	-3.3303	0.0017162	0.00803416	-1.43612
Phvul.011G013600.1	4.62969	-2.24687	4.72998	2.16e-05	0.000260292	0.819918				Phvul.008G034000.1	-1.40568	2.30111	-2.80737	0.0073027	0.0252187	-2.62109
Phvul.011G110800.1	4.66349	-1.01997	6.71774	2.42e-08	1.55e-06	4.97537				Phvul.005G164200.1	-1.40403	1.03864	-3.56088	0.000872438	0.00470009	-0.682945
Phvul.005G009800.1	4.71746	-2.31878	5.16463	5.05e-06	8.44e-05	1.45741				Phvul.006G170200.1	-1.40368	6.75278	-4.88927	1.27e-05	0.000174249	2.83166
Phvul.008G040800.1	4.72747	-1.4601	5.20165	4.45e-06	7.73e-05	1.8221				Phvul.009G243600.1	-1.40314	4.41542	-10.9012	2.44e-14	6.69e-11	22.3156
Phvul.009G220800.1	4.81407	-2.15437	2.70131	0.00963731	0.0313546	-2.90722				Phvul.007G210700.1	-1.40214	5.35959	-6.24294	1.25e-07	5.39e-06	7.36396
Phvul.009G046500.1	4.82044	4.28128	6.05683	2.38e-07	8.56e-06	6.86047				Phvul.001G210500.1	-1.40203	3.60719	-7.36848	2.56e-09	2.9e-07	11.2144
Phvul.003G102000.1	4.8587	2.41261	6.66754	2.88e-08	1.75e-06	8.45037				Phvul.007G273400.1	-1.4013	2.84768	-3.98879	0.000236009	0.0016892	0.341138
Phvul.008G229100.1	5.22882	2.20021	4.78862	1.78e-05	0.000225518	2.78543				Phvul.002G221200.1	-1.40089	5.28299	-5.4588	1.86e-06	4.02e-05	4.74432
Phvul.002G313700.1	5.84109	-0.746617	3.26513	0.00206965	0.00928494	-1.95346				Phvul.003G082200.1	-1.40075	0.187297	-3.55214	0.000895448	0.0048005	-0.799355
Phvul.005G156800.1	6.30859	-2.01698	5.16713	5.01e-06	8.4e-05	1.58454				Phvul.003G174000.2	-1.40051	-0.837589	-2.90524	0.00562451	0.0204934	-2.29275
Phvul.010G144300.1	6.55781	0.17152	2.9822	0.00456523	0.0174592	-2.03986				Phvul.007G196900.1	-1.39896	3.27417	-6.34286	8.85e-08	4.14e-06	7.81683
										Phvul.001G264066.1	-1.39881	2.30613	-4.89156	1.26e-05	0.000173705	3.15418
										Phvul.007G096300.1	-1.39863	2.19934	-4.14021	0.000146509	0.00115725	0.909518
										Phvul.010G033600.1	-1.39783	2.66315	-3.8148	0.000404633	0.00257222	-0.101066
										Phvul.006G086100.1	-1.39697	4.74937	-3.73753	0.000512446	0.0031048	-0.581825
										Phvul.008G124900.1	-1.39328	0.690056	-4.38195	6.75e-05	0.000635567	1.41213
										Phvul.003G283900.1	-1.39309	1.19993	-2.98214	0.00456596	0.0174592	-2.12373
										Phvul.009G022300.1	-1.39195	1.40886	-3.81103	0.000409348	0.0025969	0.00924775
										Phvul.003G237400.1	-1.3892	4.51507	-3.44072	0.00124456	0.00623567	-1.41598
										Phvul.005G173000.1	-1.3874	1.29518	-3.31094	0.00181473	0.00840283	-1.2869
										Phvul.008G220700.1	-1.3852	0.3383	-2.75552	0.00836943	0.0280611	-2.53843
										Phvul.011G063100.2	-1.38463	1.09602	-3.5096	0.00101595	0.00530995	-0.793932
										Phvul.007G020400.1	-1.38415	1.15862	-4.90599	1.2e-05	0.000167779	3.02245
										Phvul.003G115800.2	-1.38141	3.58577	-2.82877	0.00690029	0.024102	-2.83758
										Phvul.010G016401.1	-1.38069	5.22851	-5.89306	4.19e-07	1.33e-05	6.20551
										Phvul.001G117900.1	-1.37833	6.87818	-4.32348	8.16e-05	0.000734202	1.04427
										Phvul.008G277184.1	-1.37567	0.78859	-5.0625	7.12e-06	0.000110586	3.59434
										Phvul.002G127100.1	-1.37559	3.08853	-2.931	0.00524666	0.0193837	-2.43012
										Phvul.004G013400.1	-1.37537	-0.305424	-3.14997	0.00286848	0.0120145	-1.79222
										Phvul.001G033500.1	-1.37413	11.6939	-5.47187	1.78e-06	3.91e-05	4.95481
										Phvul.001G182300.1	-1.37366	5.59405	-5.92442	3.76e-07	1.23e-05	6.28081
										Phvul.007G212600.2	-1.37263	2.76074	-4.44657	5.48e-05	0.000544334	1.79492
										Phvul.001G182400.1	-1.37211	1.97636	-3.01641	0.00415694	0.0161502	-2.0813
										Phvul.004G099900.1	-1.37037	4.9326	-5.21784	4.22e-06	7.45e-05	3.9627
										Phvul.010G016600.2	-1.36526	0.5097	-4.24592	0.000104626	0.000884291	1.05003
										Phvul.001G097200.1	-1.36477	7.15892	-5.31797	3e-06	5.77e-05	4.23021
										Phvul.L001946.1	-1.3646	1.20447	-3.56996	0.000849158	0.0046124	-0.640149
										Phvul.001G066400.1	-1.35763	4.40546	-3.70008	0.000574184	0.00338577	-0.734303
										Phvul.005G093000.1	-1.35683	0.312529	-2.94083	0.00510897	0.0190318	-2.13958
										Phvul.004G020300.1	-1.35273	1.59841	-3.42787	0.00129229	0.00641242	-1.03043
										Phvul.007G171100.1	-1.35247	1.68861	-4.30597	8.63e-05	0.000765939	1.3861
										Phvul.006G028400.1	-1.35164	6.64759	-5.24928	3.79e-06	6.89e-05	4.0013
										Phvul.008G250800.1	-1.35151	0.103618	-2.66283	0.010642	0.033789	-2.71105
										Phvul.001G017000.1	-1.35138	0.00268721	-3.15479	0.00282987	0.0118982	-1.70018
										Phvul.005G019300.1	-1.35077	1.38431	-3.45852	0.00118117	0.00597809	-0.950196
										Phvul.005G019501.1	-1.35039	2.10467	-3.81238	0.000407655	0.00258815	-0.0546332
										Phvul.004G118000.1	-1.34937	1.72578	-3.3401	0.00166828	0.00784407	-1.31675
										Phvul.001G229500.1	-1.34915	6.82901	-6.14745	1.74e-07	6.89e-06	7.00961
										Phvul.011G034800.1	-1.34712	2.89697	-6.045	2.48e-07	8.78e-06	6.83632
										Phvul.005G134200.1	-1.34434	0.394636	-2.70004	0.00966895	0.0314203	-2.66278
										Phvul.007G265100.1	-1.34318	0.0218583	-4.13327	0.000149768	0.00117571	0.75592
										Phvul.008G273801.1	-1.34184	4.03204	-5.31338	3.05e-06	5.85e-05	4.24044
										Phvul.008G164300.1	-1.34142	5.22434	-6.25365	1.21e-07	5.22e-06	7.42307
										Phvul.004G084688.1	-1.3393	4.30388	-5.31881	2.99e-06	5.77e-05	4.34277
										Phvul.004G026000.1	-1.33775	5.19303	-5.26961	3.54e-06	6.53e-05	4.13366
										Phvul.005G096200.1	-1.33532	4.96356	-6.72305	2.37e-08	1.53e-06	9.01084
										Phvul.006G022800.1	-1.33487	2.93503	-6.00953	2.8e-07	9.61e-06	6.6989
										Phvul.003G166000.1	-1.3345	2.81234	-5.65621	9.45e-07	2.41e-05	5.56758
										Phvul.001G001900.1	-1.33357	8.79712	-7.84975	4.93e-10	9.12e-08	12.8029
										Phvul.003G004300.1	-1.33213	7.85976	-2.82129	0.00703844	0.0244962	-3.17182
										Phvul.004G123700.1	-1.32947	4.79848	-3.68522	0.000600623	0.00350147	-0.758592
										Phvul.008G143600.1	-1.32882	-0.115441	-2.88528	0.00593435	0.0213998	-2.29815
										Phvul.003G034200.1	-1.3286	3.15643	-3.48401	0.00109576	0.00562357	-0.964147
										Phvul.002G112400.1	-1.3282	-0.176895	-3.39178	0.00143592	0.00699441	-1.13517
										Phvul.006G210100.2	-1.32629	3.09993	-6.82872	1.65e-08	1.19e-06	9.39325
										Phvul.003G295000.1	-1.32558	2.63374	-3.98143	0.000241501	0.00172102	0.401711
										Phvul.006G023100.1	-1.32518	5.60004	-6.93066	1.16e-08	9.18e-07	9.678
										Phvul.008G149800.1	-1.32514	0.419646	-3.22378	0.00232857	0.0102047	-1.48832
										Phvul.002G268900.1	-1.32484	2.37554	-6.54539	4.39e-08	2.42e-06	8.41319
										Phvul.006G169000.1	-1.31772	3.36203	-5.66649	9.13e-07	2.36e-05	5.58442
										Phvul.002G318300.1	-1.31476	3.47117	-5.89683	4.13e-07	1.32e-05	6.35559
										Phvul.010G017100.1	-1.31204	5.43279	-7.46357	1.85e-09	2.36e-07	11.4905
										Phvul.001G040400.1	-1.31013	1.45028	-3.58517	0.000811443	0.00445158	-0.628261
										Phvul.010G079900.1	-1.3101	0.330691	-3.29421	0.00190416	0.00869833	-1.3407
										Phvul.002G235600.1	-1.30913	7.44394	-5.86352	4.64e-07	1.41e-05	6.07201
										Phvul.006G017100.1	-1.30854	2.62254	-6.20789	1.41e-07	5.98e-06	7.31719
										Phvul.008G123800.2	-1.30828	0.226683	-3.1782	0.00264932	0.011286	-1.62457
										Phvul.010G148300.1	-1.30703	6.97074	-7.08757	6.73e-09	6.09e-07	10.2044
										Phvul.006G150300.1	-1.30282	-1.10199	-2.80302	0.00738702	0.0254512	-2.53241
										Phvul.003G104400.1	-1.2999	5.96619	-4.37818	6.84e-05	0.000639814	1.21088
										Phvul.006G090200.1	-1.29972	2.55731	-3.43519	0.0012649	0.0063126	-1.10933
										Phvul.010G056000.1	-1.29914	0.441305	-2.73154	0.00891	0.0294678	-2.59678
										Phvul.005G093500.1	-1.29889	-0.270287	-2.68475	0.0100586	0.0323039	-2.70031
										Phvul.004G024900.1	-1.29758	4.77779	-5.03955	7.7e-06	0.000117795	3.43857
										Phvul.004G155500.1	-1.2964	0.0808487	-3.2712	0.00203401	0.00914534	-1.38074
										Phvul.007G093300.1	-1.2938	4.0094	-4.56865	3.68e-05	0.000396696	2.02764
										Phvul.003G170000.1	-1.29344	1.93879	-4.42457	5.88e-05	0.000575403	1.74434
										Phvul.008G192800.1	-1.29249	2.31759	-4.86776	1.37e-05	0.000183772	3.08041
										Phvul.002G222100.1	-1.29221	2.481	-4.79186	1.76e-05	0.000224203	2.83202
										Phvul.001G032100.1	-1.29096	0.688439	-4.41507	6.07e-05	0.000588853	1.55236
										Phvul.002G309100.1	-1.29041	0.97932	-2.86708	0.00623084	0.0222256	-2.33035
										Phvul.009G129500.1	-1.28985	1.6148	-3.44185	0.00124044	0.00621883	-0.959683
										Phvul.002G167100.1	-1.28683	4.83844	-6.75093	2.16e-08	1.47e-06	9.11393
										Phvul.009G151500.1	-1.28628	-0.130199	-2.93027	0.00525702	0.0194077	-2.15889
										Phvul.004G107001.1	-1.2858	4.52486	-5.21141	4.31e-06	7.56e-05	4.00886
										Phvul.008G054300.1	-1.28344	3.71556	-6.58095	3.88e-08	2.24e-06	8.60671
										Phvul.001G087100.1	-1.28174	4.29371	-5.48506	1.7e-06	3.78e-05	4.92606
										Phvul.002G124500.1	-1.28051	6.3831	-3.90262	0.000308607	0.00208982	-0.241637
										Phvul.005G135200.1	-1.28018	4.35853	-4.56808	3.68e-05	0.000397108	1.97452
										Phvul.003G123566.1	-1.27972	4.48866	-7.6536	9.63e-10	1.52e-07	12.1591
										Phvul.007G191500.1	-1.27957	4.48813	-5.5978	1.16e-06	2.79e-05	5.27868
										Phvul.005G136800.1	-1.2777	2.27293	-4.78993	1.77e-05	0.000225059	2.84034
										Phvul.009G159300.1	-1.27687	8.14231	-3.83172	0.000384131	0.00247023	-0.367808
										Phvul.006G117011.1	-1.27673	3.37245	-3.28859	0.00193515	0.00879655	-1.54406
										Phvul.009G048600.1	-1.27588	1.31894	-2.82238	0.00701823	0.0244517	-2.42587
										Phvul.008G287800.1	-1.27544	5.02323	-5.05158	7.39e-06	0.000114188	3.41838
										Phvul.001G242400.1	-1.27537	4.02019	-6.56865	4.05e-08	2.29e-06	8.54292
										Phvul.011G096300.1	-1.27389	0.184956	-2.864	0.0062823	0.0223463	-2.31479
										Phvul.009G254400.1	-1.27367	1.61346	-3.04215	0.00387258	0.0152541	-2.04212
										Phvul.005G019201.1	-1.27087	4.72497	-5.69974	8.14e-07	2.14e-05	5.57493
										Phvul.009G061450.1	-1.27062	4.6749	-5.73724	7.16e-07	1.94e-05	5.69862
										Phvul.001G033400.1	-1.27015	4.76092	-3.92771	0.000285499	0.00196567	-0.118931
										Phvul.008G280100.1	-1.26774	1.94035	-4.75258	2.01e-05	0.000245108	2.72812
										Phvul.001G075300.1	-1.2673	0.872669	-2.79475	0.00755002	0.0258829	-2.44279
										Phvul.001G079400.1	-1.2666	4.00967	-3.31969	0.00176957	0.00823248	-1.60235
										Phvul.006G197300.1	-1.26568	5.26215	-5.2649	3.59e-06	6.62e-05	4.0877
										Phvul.001G172900.1	-1.26502	3.81619	-4.76261	1.94e-05	0.000239042	2.65197
										Phvul.005G116501.1	-1.26416	0.179955	-3.08948	0.00339681	0.013745	-1.81052
										Phvul.011G088200.1	-1.26316	4.26932	-4.62138	3.09e-05	0.000347054	2.11048
										Phvul.004G110400.1	-1.26171	4.75435	-4.7518	2.01e-05	0.000245379	2.45564
										Phvul.003G086000.1	-1.2605	1.85661	-4.74634	2.05e-05	0.000248572	2.66042
										Phvul.007G050400.1	-1.26009	2.17968	-3.57606	0.00083382	0.00454407	-0.632263
										Phvul.003G215300.1	-1.25944	0.131057	-3.44308	0.00123595	0.0062001	-1.02655
										Phvul.006G155000.1	-1.2593	1.99916	-3.76018	0.000478275	0.00294369	-0.152093
										Phvul.011G051500.1	-1.2591	3.14234	-6.11171	1.97e-07	7.5e-06	7.05517
										Phvul.005G095600.1	-1.25492	5.56618	-6.02867	2.62e-07	9.15e-06	6.64415
										Phvul.006G071500.1	-1.2522	0.125284	-2.83435	0.00679874	0.0238028	-2.3792
										Phvul.001G218500.1	-1.25033	4.31593	-5.80792	5.61e-07	1.63e-05	5.98671
										Phvul.004G074700.1	-1.25017	5.71257	-7.93103	3.74e-10	7.42e-08	13.0495
										Phvul.011G070900.1	-1.24755	0.206518	-2.95442	0.00492397	0.018468	-2.14197
										Phvul.008G251700.1	-1.24695	0.753937	-2.9567	0.00489354	0.0183831	-2.10743
										Phvul.001G031600.1	-1.24679	5.02942	-4.86462	1.38e-05	0.000185402	2.86274
										Phvul.009G206400.1	-1.24538	1.02361	-3.2736	0.0020201	0.00909986	-1.36499
										Phvul.008G022100.1	-1.24527	7.57279	-5.088	6.54e-06	0.000103736	3.51192
										Phvul.007G030900.1	-1.2439	2.78561	-4.03802	0.00020227	0.00149113	0.461052
										Phvul.004G177700.1	-1.24309	4.57441	-3.68173	0.000606981	0.00352855	-0.635805
										Phvul.004G088300.4	-1.24243	0.638055	-2.81314	0.00719201	0.0249306	-2.40432
										Phvul.L001623.1	-1.23828	0.629437	-3.18188	0.00262194	0.0112012	-1.59905
										Phvul.007G260400.2	-1.23764	5.80628	-5.7765	6.25e-07	1.77e-05	5.77711
										Phvul.008G032200.1	-1.2375	4.9287	-7.48677	1.7e-09	2.29e-07	11.5874
										Phvul.010G116000.1	-1.23537	4.70777	-3.99562	0.000231018	0.00166287	0.154091
										Phvul.007G151900.1	-1.23536	3.68193	-5.10308	6.21e-06	9.98e-05	3.73778
										Phvul.002G291100.1	-1.23521	0.440525	-2.74191	0.00867234	0.0288535	-2.56003
										Phvul.008G140500.1	-1.23504	1.71323	-4.16206	0.000136696	0.00109817	0.98106
										Phvul.003G257900.1	-1.23468	4.39693	-6.46021	5.9e-08	3.04e-06	8.15583
										Phvul.009G124000.1	-1.23427	2.16999	-3.56123	0.000871536	0.00470009	-0.685462
										Phvul.010G122600.1	-1.23003	1.2403	-4.08735	0.000173174	0.00131915	0.772256
										Phvul.009G137500.1	-1.22942	2.06767	-4.35008	7.49e-05	0.000688078	1.52336
										Phvul.003G268600.2	-1.22596	2.26709	-3.57353	0.000840143	0.00456795	-0.696773
										Phvul.009G158200.1	-1.22536	1.5542	-4.30233	8.73e-05	0.000772678	1.37814
										Phvul.009G029200.1	-1.22324	4.23094	-5.24178	3.89e-06	7.01e-05	4.13921
										Phvul.011G080800.1	-1.22087	2.31697	-4.84079	1.5e-05	0.000197345	2.99196
										Phvul.006G201100.1	-1.22054	5.46336	-3.12692	0.00305988	0.0126226	-2.34743
										Phvul.006G115300.1	-1.21987	3.13824	-3.60575	0.000762975	0.00423792	-0.720186
										Phvul.001G069216.1	-1.21975	1.22926	-5.19329	4.58e-06	7.92e-05	3.93105
										Phvul.002G260000.1	-1.21515	5.70815	-6.54462	4.4e-08	2.42e-06	8.3772
										Phvul.009G259300.2	-1.21455	3.81469	-3.01424	0.00418178	0.0162314	-2.36597
										Phvul.003G138278.1	-1.21257	8.14758	-6.71981	2.4e-08	1.54e-06	8.98364
										Phvul.001G071300.1	-1.20802	1.62774	-4.08678	0.000173486	0.00131969	0.769854
										Phvul.005G116551.1	-1.20274	4.61536	-4.20047	0.00012097	0.000994135	0.683093
										Phvul.009G028800.1	-1.2014	4.93905	-6.06855	2.29e-07	8.36e-06	6.80335
										Phvul.004G085076.1	-1.19773	0.562144	-2.77374	0.00797916	0.0270114	-2.50348
										Phvul.002G021700.1	-1.19636	-0.0199788	-3.71669	0.000545971	0.00325428	-0.391586
										Phvul.004G114600.1	-1.1949	5.2641	-4.9739	9.59e-06	0.000140322	3.14592
										Phvul.008G209900.1	-1.19384	6.4432	-8.18249	1.59e-10	3.87e-08	13.8757
										Phvul.007G252500.1	-1.19281	1.1897	-2.87666	0.00607316	0.0217858	-2.38241
										Phvul.009G124100.1	-1.19247	6.24947	-6.67324	2.82e-08	1.73e-06	8.79073
										Phvul.009G044400.1	-1.19118	7.15425	-5.75536	6.73e-07	1.86e-05	5.69422
										Phvul.009G217250.1	-1.18934	2.88077	-6.20535	1.42e-07	5.99e-06	7.36564
										Phvul.006G059800.1	-1.18868	5.89179	-5.74176	7.05e-07	1.92e-05	5.65012
										Phvul.006G136000.1	-1.18819	1.16926	-2.94004	0.0051199	0.0190553	-2.14256
										Phvul.007G088200.1	-1.18774	5.77081	-4.71318	2.29e-05	0.000271786	2.27347
										Phvul.003G165200.1	-1.18745	3.64017	-4.89548	1.25e-05	0.00017188	3.08468
										Phvul.004G139700.1	-1.18654	2.8434	-5.88756	4.27e-07	1.34e-05	6.32533
										Phvul.006G064900.2	-1.18228	-0.224161	-2.76904	0.0080781	0.0272843	-2.51912
										Phvul.010G128900.1	-1.17583	7.37376	-5.61207	1.1e-06	2.7e-05	5.22706
										Phvul.003G201600.1	-1.17468	0.728906	-3.00515	0.00428734	0.0165595	-1.98838
										Phvul.001G147800.1	-1.17417	3.82082	-6.8388	1.59e-08	1.17e-06	9.46116
										Phvul.007G031000.1	-1.17072	3.13902	-4.10425	0.000164174	0.00126463	0.659051
										Phvul.008G122700.1	-1.16857	5.55924	-5.34299	2.76e-06	5.43e-05	4.35169
										Phvul.004G021800.2	-1.16805	4.42003	-3.93994	0.000274839	0.00191146	0.099084
										Phvul.005G057500.1	-1.16587	3.62451	-4.27868	9.42e-05	0.000821286	1.19158
										Phvul.002G036100.1	-1.16581	2.99921	-3.73033	0.000523799	0.0031564	-0.344929
										Phvul.007G026700.1	-1.16499	3.73898	-3.92617	0.000286861	0.00197257	0.0926943
										Phvul.007G251200.1	-1.16291	3.69897	-4.76673	1.91e-05	0.000237362	2.64401
										Phvul.008G088500.1	-1.16196	4.78294	-6.1183	1.92e-07	7.35e-06	6.94918
										Phvul.003G289800.1	-1.16056	0.599385	-3.16308	0.00276464	0.0116986	-1.64874
										Phvul.008G271000.1	-1.16024	7.93903	-5.51228	1.55e-06	3.55e-05	4.91014
										Phvul.009G061350.1	-1.15888	2.43349	-3.66839	0.000631964	0.00363401	-0.420138
										Phvul.006G001100.1	-1.15746	6.57505	-6.98977	9.44e-09	7.97e-07	9.86439
										Phvul.009G047500.1	-1.15504	3.60063	-3.80686	0.000414619	0.00262125	-0.274561
										Phvul.006G017500.1	-1.15465	5.84763	-5.59158	1.18e-06	2.84e-05	5.18711
										Phvul.004G167900.1	-1.15252	1.91739	-5.46054	1.85e-06	4.01e-05	4.82358
										Phvul.003G139800.1	-1.15232	1.2275	-2.8392	0.00671167	0.0235544	-2.39858
										Phvul.011G050100.1	-1.15129	0.485277	-3.0426	0.00386776	0.0152426	-1.90439
										Phvul.002G121700.1	-1.15058	7.13214	-9.49581	2.05e-12	1.88e-09	18.1523
										Phvul.003G055800.1	-1.14999	3.63711	-5.32937	2.89e-06	5.62e-05	4.4579
										Phvul.006G184400.1	-1.14628	2.4737	-4.56502	3.72e-05	0.000400391	2.15829
										Phvul.007G172500.1	-1.1457	4.3991	-3.98539	0.000238525	0.00170424	0.193042
										Phvul.009G159100.1	-1.14432	2.14921	-5.00516	8.64e-06	0.000128986	3.50402
										Phvul.001G207500.1	-1.14397	4.13601	-5.72807	7.39e-07	1.99e-05	5.7719
										Phvul.006G112200.1	-1.14313	6.1138	-4.64008	2.91e-05	0.000329944	2.02253
										Phvul.003G170800.1	-1.14166	5.27156	-5.72425	7.49e-07	2e-05	5.63146
										Phvul.006G001200.1	-1.14163	4.41274	-4.96474	9.89e-06	0.000144126	3.1935
										Phvul.010G073300.1	-1.13988	0.849968	-3.6269	0.000716079	0.00403045	-0.482729
										Phvul.009G046400.1	-1.13969	1.69819	-3.05582	0.00372907	0.0148236	-1.91021
										Phvul.008G000200.2	-1.13813	-0.0523911	-3.36984	0.00153055	0.00735873	-1.23798
										Phvul.010G010400.1	-1.13809	3.62033	-3.84518	0.000368546	0.00238704	-0.122536
										Phvul.010G115900.1	-1.13688	0.683703	-3.39274	0.00143194	0.00698123	-1.07785
										Phvul.001G024500.1	-1.13507	11.3271	-5.44609	1.94e-06	4.14e-05	4.85542
										Phvul.001G233600.1	-1.13469	0.426673	-2.96699	0.00475849	0.018028	-2.07741
										Phvul.008G203100.1	-1.13371	-0.0304252	-2.92212	0.00537424	0.0197608	-2.19509
										Phvul.002G255100.1	-1.13287	1.28254	-5.18613	4.69e-06	8.05e-05	3.92685
										Phvul.002G003100.1	-1.13261	4.72457	-4.45316	5.36e-05	0.0005352	1.53332
										Phvul.007G214200.1	-1.13204	10.5393	-9.25655	4.48e-12	2.95e-09	17.3329
										Phvul.010G158700.1	-1.13133	2.71432	-3.52208	0.000979088	0.00516318	-0.838777
										Phvul.002G222600.1	-1.12786	4.50125	-4.43049	5.77e-05	0.000567489	1.51225
										Phvul.008G175300.1	-1.12736	5.95464	-2.72015	0.00917774	0.0301874	-3.24553
										Phvul.003G047400.1	-1.12633	4.91018	-5.8011	5.75e-07	1.66e-05	5.91041
										Phvul.006G001000.2	-1.12505	4.71966	-4.1083	0.000162087	0.0012514	0.495887
										Phvul.008G117000.2	-1.12498	2.17866	-3.49778	0.0010521	0.00545561	-0.863043
										Phvul.005G166200.1	-1.12322	1.73927	-3.75482	0.00048616	0.00297532	-0.16502
										Phvul.008G090300.1	-1.12278	4.77884	-6.35604	8.46e-08	4.01e-06	7.78123
										Phvul.001G167400.1	-1.12241	0.773127	-3.64451	0.000679134	0.00385811	-0.456129
										Phvul.004G114800.1	-1.12218	1.91843	-4.26301	9.91e-05	0.00085098	1.27171
										Phvul.003G137600.1	-1.12183	2.54685	-2.7051	0.00954303	0.0311216	-2.95094
										Phvul.009G132400.1	-1.12175	5.19144	-6.57387	3.98e-08	2.27e-06	8.49226
										Phvul.011G089800.1	-1.12136	2.11848	-5.87564	4.45e-07	1.37e-05	6.18274
										Phvul.004G143500.1	-1.12131	2.3374	-4.78064	1.83e-05	0.000229805	2.81373
										Phvul.008G057900.1	-1.12064	6.47331	-6.92176	1.19e-08	9.36e-07	9.63298
										Phvul.002G063400.1	-1.12061	0.813926	-3.31472	0.00179509	0.00833473	-1.26674
										Phvul.010G155900.1	-1.11857	1.88833	-3.47203	0.00113515	0.00578248	-0.98203
										Phvul.008G100000.1	-1.11543	0.40062	-3.28974	0.00192874	0.00877468	-1.3588
										Phvul.002G090511.1	-1.11322	3.19789	-3.70015	0.000574066	0.00338577	-0.472009
										Phvul.001G155100.1	-1.11265	4.37163	-4.47058	5.07e-05	0.000511907	1.63349
										Phvul.003G263900.1	-1.1115	3.79017	-4.05716	0.000190458	0.00142316	0.463493
										Phvul.004G071700.1	-1.10986	1.16907	-3.85341	0.000359309	0.00234727	0.118065
										Phvul.L003443.1	-1.10857	2.61629	-3.33362	0.0016998	0.00797779	-1.34509
										Phvul.001G036900.1	-1.1055	1.70972	-3.42557	0.00130104	0.00644616	-1.02534
										Phvul.006G065900.1	-1.10539	6.85966	-5.73152	7.3e-07	1.97e-05	5.60897
										Phvul.001G160600.1	-1.10452	5.17416	-3.13437	0.00299676	0.0124415	-2.31991
										Phvul.007G279600.1	-1.1031	5.97047	-6.72687	2.34e-08	1.52e-06	8.97123
										Phvul.009G060900.1	-1.10295	0.439277	-2.89432	0.00579215	0.0210019	-2.23483
										Phvul.002G011400.1	-1.10248	6.76985	-9.18779	5.6e-12	3.38e-09	17.1655
										Phvul.009G185950.1	-1.09993	2.14591	-3.80878	0.00041218	0.00261019	-0.0727849
										Phvul.007G087500.1	-1.09993	3.33987	-3.27884	0.00198999	0.0089962	-1.72265
										Phvul.001G259700.1	-1.09984	3.35965	-5.5698	1.27e-06	3.03e-05	5.28703
										Phvul.008G034300.1	-1.09963	6.73848	-5.1078	6.12e-06	9.86e-05	3.53247
										Phvul.007G146300.1	-1.09948	4.92361	-5.0056	8.63e-06	0.000128912	3.27381
										Phvul.002G270300.1	-1.09891	1.0418	-2.76743	0.00811225	0.0273772	-2.53328
										Phvul.002G159500.1	-1.09811	1.6483	-4.20642	0.000118695	0.000977881	1.109
										Phvul.002G156100.1	-1.09657	1.45588	-3.78315	0.000445848	0.00278323	-0.0656217
										Phvul.002G283900.1	-1.09654	6.24981	-5.76644	6.47e-07	1.81e-05	5.7198
										Phvul.003G088600.1	-1.09543	0.473088	-2.88953	0.00586713	0.0212178	-2.24218
										Phvul.006G068800.1	-1.09531	5.27721	-3.29096	0.00192202	0.00875622	-1.93955
										Phvul.006G186300.1	-1.09477	6.81184	-7.93989	3.63e-10	7.37e-08	13.0697
										Phvul.011G010600.1	-1.09328	3.4089	-2.68103	0.0101555	0.032539	-3.14478
										Phvul.003G011000.1	-1.09324	5.00922	-3.94916	0.00026707	0.00186689	-0.0417482
										Phvul.010G140700.2	-1.09299	5.29664	-4.52211	4.28e-05	0.000448142	1.71427
										Phvul.003G247601.1	-1.09293	3.27323	-5.00696	8.59e-06	0.000128443	3.45569
										Phvul.003G028200.1	-1.09168	3.8519	-6.34724	8.72e-08	4.13e-06	7.82461
										Phvul.005G182100.1	-1.09142	7.23944	-4.76505	1.92e-05	0.000238004	2.44682
										Phvul.009G051700.1	-1.09041	1.40308	-3.69911	0.000575883	0.00339207	-0.293014
										Phvul.003G224000.1	-1.08981	-0.464613	-2.69738	0.00973563	0.031556	-2.66321
										Phvul.002G188800.1	-1.08956	5.91372	-4.20939	0.000117577	0.000971591	0.681467
										Phvul.005G065600.1	-1.08931	2.59518	-5.98722	3.03e-07	1.03e-05	6.62229
										Phvul.004G142300.1	-1.08739	5.83028	-4.6663	2.67e-05	0.000306656	2.13221
										Phvul.011G098500.1	-1.0861	3.31634	-2.99645	0.00439077	0.0168763	-2.28273
										Phvul.007G206600.1	-1.08495	3.15735	-5.913	3.91e-07	1.26e-05	6.40825
										Phvul.007G105600.1	-1.08472	5.45024	-5.65345	9.54e-07	2.43e-05	5.37891
										Phvul.005G058600.1	-1.08429	3.34114	-2.79612	0.0075227	0.0258268	-2.91124
										Phvul.010G153000.1	-1.08259	2.49115	-5.45242	1.9e-06	4.09e-05	4.91122
										Phvul.003G244600.1	-1.08212	2.76304	-3.86993	0.000341456	0.00225932	0.0700933
										Phvul.005G053300.1	-1.08195	5.17921	-9.59547	1.49e-12	1.63e-09	18.4667
										Phvul.006G056200.1	-1.08024	7.07024	-8.5548	4.56e-11	1.6e-08	15.1076
										Phvul.008G040600.1	-1.07853	4.07469	-5.66347	9.22e-07	2.37e-05	5.54481
										Phvul.006G142600.1	-1.0785	2.62441	-4.63597	2.95e-05	0.000333069	2.35629
										Phvul.011G026301.1	-1.07804	0.539365	-3.8358	0.000379346	0.00244423	0.0373846
										Phvul.009G044900.1	-1.07475	1.84384	-3.80897	0.000411937	0.00261019	-0.00141945
										Phvul.011G022400.1	-1.07306	2.31286	-5.34095	2.78e-06	5.46e-05	4.55548
										Phvul.002G148300.1	-1.07293	6.30826	-4.69967	2.39e-05	0.00028156	2.21589
										Phvul.002G298300.1	-1.07236	1.95051	-3.69329	0.000586114	0.0034388	-0.363035
										Phvul.008G282800.1	-1.07221	5.13477	-4.61296	3.18e-05	0.00035535	1.97692
										Phvul.005G005600.2	-1.07217	2.35399	-4.24964	0.000103388	0.000877677	1.2192
										Phvul.001G182800.1	-1.0708	1.45788	-3.90917	0.000302406	0.00205821	0.273049
										Phvul.011G181600.1	-1.06951	0.538094	-2.73608	0.00880523	0.0291836	-2.5643
										Phvul.001G069500.1	-1.06908	1.17881	-3.68263	0.000605345	0.00352276	-0.332379
										Phvul.005G135900.1	-1.06908	1.5925	-4.53973	4.04e-05	0.000427698	2.04567
										Phvul.008G146000.1	-1.0676	3.88967	-3.7241	0.000533826	0.00320393	-0.572123
										Phvul.005G011200.1	-1.06682	4.33964	-4.86173	1.4e-05	0.000186438	2.85208
										Phvul.004G122300.1	-1.06388	7.3227	-3.67187	0.000625347	0.00360372	-0.90716
										Phvul.009G152900.1	-1.06386	0.708159	-3.0599	0.00368727	0.0146751	-1.86591
										Phvul.006G087600.1	-1.06288	9.40259	-5.21212	4.3e-06	7.55e-05	4.00176
										Phvul.001G255000.1	-1.06211	4.63444	-3.69961	0.000575008	0.00338813	-0.668334
										Phvul.001G105500.1	-1.06099	1.20653	-3.06408	0.00364481	0.0145378	-1.8681
										Phvul.007G121568.1	-1.06072	7.89971	-5.81372	5.5e-07	1.61e-05	5.92467
										Phvul.002G265100.1	-1.06041	1.48881	-3.87266	0.000338592	0.00224578	0.175231
										Phvul.009G090500.3	-1.05861	1.94593	-3.97879	0.000243494	0.00173222	0.467852
										Phvul.005G123800.1	-1.05692	4.61064	-3.29038	0.00192522	0.00876594	-1.80211
										Phvul.001G240500.1	-1.05344	2.79711	-4.02807	0.000208689	0.00152887	0.525775
										Phvul.005G123300.1	-1.05275	1.48785	-3.68755	0.000596388	0.00348542	-0.319412
										Phvul.001G033800.1	-1.05099	0.262037	-3.21791	0.00236771	0.0103322	-1.50055
										Phvul.007G278200.1	-1.04964	0.938629	-3.43114	0.00128	0.00637251	-0.994866
										Phvul.002G119401.1	-1.04895	1.84295	-3.16507	0.00274917	0.0116421	-1.74454
										Phvul.002G068300.1	-1.04845	3.97277	-3.85698	0.000355374	0.00233055	-0.0940829
										Phvul.011G155100.1	-1.04833	7.98693	-4.53508	4.11e-05	0.000433118	1.74847
										Phvul.005G066400.1	-1.04833	4.73998	-3.61863	0.00073408	0.0041093	-0.922608
										Phvul.009G184300.1	-1.04758	4.63334	-7.20243	4.53e-09	4.55e-07	10.6452
										Phvul.004G021200.1	-1.04748	2.46585	-3.82379	0.000393609	0.00251448	-0.137178
										Phvul.010G040900.1	-1.04409	3.30367	-4.73714	2.11e-05	0.000255301	2.58475
										Phvul.008G050700.1	-1.04126	3.08122	-5.67119	8.98e-07	2.32e-05	5.61674
										Phvul.009G210564.1	-1.04114	6.27215	-5.21436	4.27e-06	7.51e-05	3.87928
										Phvul.001G075600.1	-1.04045	3.49395	-3.92948	0.000283927	0.00195894	0.160792
										Phvul.002G209100.1	-1.03973	5.71024	-3.86381	0.000347963	0.00229408	-0.346906
										Phvul.002G261200.1	-1.03904	5.33363	-5.23668	3.96e-06	7.1e-05	4.00182
										Phvul.009G242700.1	-1.03831	2.40599	-2.79301	0.0075848	0.0259589	-2.79479
										Phvul.009G240622.1	-1.03718	2.71174	-3.67551	0.000618507	0.00357632	-0.466836
										Phvul.009G068100.1	-1.03615	4.13929	-4.33969	7.74e-05	0.000706795	1.29419
										Phvul.009G028500.1	-1.03523	5.72885	-4.08519	0.000174355	0.00132352	0.301849
										Phvul.003G124400.1	-1.03477	3.55201	-4.05107	0.000194143	0.00144545	0.53735
										Phvul.009G213000.1	-1.03451	4.66969	-6.09765	2.07e-07	7.74e-06	6.93276
										Phvul.001G048050.1	-1.03303	0.731722	-2.89306	0.00581171	0.021059	-2.26538
										Phvul.004G012100.1	-1.03253	1.37471	-3.04437	0.00384898	0.0152011	-1.91728
										Phvul.009G017500.1	-1.03092	3.74939	-6.58961	3.77e-08	2.2e-06	8.63157
										Phvul.002G049601.1	-1.028	1.91427	-3.44152	0.00124165	0.00622297	-0.979709
										Phvul.004G166700.1	-1.02762	3.15712	-2.69783	0.00972449	0.0315323	-2.98799
										Phvul.007G221800.1	-1.02729	3.08288	-6.41736	6.84e-08	3.38e-06	8.052
										Phvul.011G151200.1	-1.02688	4.30648	-5.86217	4.66e-07	1.41e-05	6.16504
										Phvul.004G142700.1	-1.02613	7.80811	-3.85661	0.000355782	0.0023307	-0.31114
										Phvul.001G024200.1	-1.02598	4.51177	-4.60213	3.3e-05	0.000364995	2.03567
										Phvul.007G049100.1	-1.02503	3.00607	-5.65981	9.34e-07	2.4e-05	5.50215
										Phvul.005G078500.1	-1.02192	5.5508	-3.62887	0.000711841	0.00401071	-1.01745
										Phvul.004G111900.1	-1.02177	4.30106	-3.15988	0.00278968	0.0117682	-2.09873
										Phvul.002G088000.1	-1.02155	6.27089	-6.29637	1.04e-07	4.68e-06	7.50829
										Phvul.011G123401.1	-1.0203	3.28032	-3.50818	0.00102025	0.00532567	-1.02381
										Phvul.009G146800.2	-1.01907	6.39252	-3.3301	0.0017172	0.00803652	-1.86754
										Phvul.007G161100.1	-1.01867	3.16977	-4.32898	8.01e-05	0.000724779	1.33861
										Phvul.007G047500.3	-1.01835	1.50712	-3.11687	0.00314711	0.0129316	-1.79078
										Phvul.006G030900.1	-1.01588	2.039	-3.62661	0.000716704	0.00403259	-0.491314
										Phvul.002G100001.1	-1.01314	0.573869	-3.48566	0.00109044	0.00559976	-0.862739
										Phvul.008G252101.1	-1.0129	2.91813	-4.14382	0.000144843	0.00114904	0.838772
										Phvul.011G158900.1	-1.01272	1.54463	-2.73699	0.00878431	0.0291319	-2.66072
										Phvul.006G156500.1	-1.00946	7.25511	-3.0689	0.00359652	0.0143971	-2.46785
										Phvul.009G030000.1	-1.00923	6.0511	-6.72548	2.35e-08	1.53e-06	8.96782
										Phvul.004G104100.1	-1.00784	4.602	-4.54033	4.04e-05	0.000427385	1.82842
										Phvul.009G240666.1	-1.00682	3.72443	-2.91752	0.0054413	0.0199672	-2.64633
										Phvul.004G154800.1	-1.00657	5.25148	-4.85776	1.41e-05	0.000187712	2.76399
										Phvul.011G090100.1	-1.00638	2.05546	-4.1464	0.000143664	0.00114271	0.923435
										Phvul.010G160700.1	-1.00627	1.67932	-3.85803	0.000354227	0.00232606	0.137244
										Phvul.008G055700.1	-1.0059	4.41419	-4.56236	3.75e-05	0.000402573	1.90762
										Phvul.007G242200.1	-1.00562	6.42028	-6.5026	5.09e-08	2.74e-06	8.20758
										Phvul.006G028100.1	-1.00412	2.95286	-3.01561	0.00416608	0.0161781	-2.42425
										Phvul.011G085800.1	-1.00355	1.76422	-2.78601	0.0077258	0.026332	-2.56733
										Phvul.009G237400.1	-1.0019	2.28233	-5.3737	2.48e-06	5.02e-05	4.64056
										Phvul.004G076400.1	-1.00125	7.45986	-6.62926	3.28e-08	1.96e-06	8.66775

## Sheet: NY-105
		Up-regulated genes										Down-regulated genes
ID	logFC	AveExpr	t	P.Value	adj.P.Val	B				ID	logFC	AveExpr	t	P.Value	adj.P.Val	B
Phvul.011G104700.1	1.0003	2.34988	3.55221	0.000895277	0.00279778	-0.813491				Phvul.006G197200.1	-9.70566	6.4062	-12.222	4.75e-16	9.78e-13	25.6341
Phvul.L003700.1	1.00077	5.11928	6.37041	8.05e-08	1.03e-06	7.71205				Phvul.003G051700.1	-8.28414	0.681215	-2.66538	0.0105726	0.0237674	-2.79914
Phvul.007G028600.1	1.00105	0.951046	3.70524	0.000565271	0.00187842	-0.275927				Phvul.005G109000.1	-8.17661	1.29532	-4.37108	7e-05	0.000310819	0.78804
Phvul.005G161300.1	1.00121	6.20857	6.65958	2.96e-08	4.44e-07	8.65504				Phvul.008G216200.1	-8.02882	-0.432111	-4.77811	1.84e-05	9.95e-05	1.40164
Phvul.008G080300.2	1.00159	0.602089	3.19188	0.0025489	0.00696167	-1.56133				Phvul.011G176950.1	-7.84678	2.85706	-2.86413	0.00628017	0.0152145	-2.30611
Phvul.002G282100.1	1.00179	0.473843	2.98047	0.0045868	0.0115877	-2.05781				Phvul.003G249400.1	-7.63461	2.72564	-2.89953	0.0057116	0.0139935	-2.22592
Phvul.005G183500.1	1.00248	1.18417	4.15484	0.000139867	0.00056283	0.963602				Phvul.008G274100.1	-7.62663	-0.404314	-5.66497	9.18e-07	7.88e-06	3.30571
Phvul.003G100900.1	1.00273	2.46298	5.25151	3.76e-06	2.59e-05	4.26749				Phvul.008G185700.1	-7.48877	1.45812	-3.84383	0.000370079	0.00130397	-0.376498
Phvul.011G039200.1	1.00301	6.0268	9.29038	4.01e-12	5.45e-10	17.4605				Phvul.009G240688.1	-7.44571	-0.0722572	-3.82621	0.000390696	0.0013635	-0.487474
Phvul.005G077450.1	1.00365	0.358658	2.86662	0.00623853	0.0151292	-2.30783				Phvul.008G287300.1	-7.25073	0.571675	-4.23404	0.000108677	0.000453972	0.508222
Phvul.011G162800.1	1.00368	7.22195	6.70873	2.49e-08	3.89e-07	8.84022				Phvul.004G088400.1	-7.23343	-1.14282	-4.9455	1.06e-05	6.12e-05	1.74615
Phvul.008G290500.1	1.00477	4.30945	4.01531	0.000217208	0.000816715	0.186819				Phvul.001G128500.1	-7.07195	-0.478235	-4.89238	1.26e-05	7.16e-05	2.06598
Phvul.007G278700.1	1.00492	6.38286	6.34318	8.84e-08	1.11e-06	7.57529				Phvul.003G247500.1	-7.06382	-0.958498	-5.0548	7.31e-06	4.51e-05	1.97342
Phvul.011G113400.1	1.00525	5.131	2.91064	0.00554328	0.0136604	-2.9874				Phvul.006G188500.1	-6.92338	3.06163	-6.18887	1.51e-07	1.74e-06	6.98685
Phvul.009G052600.1	1.00536	6.54004	6.14618	1.75e-07	1.96e-06	6.90511				Phvul.006G078300.1	-6.91615	1.4351	-4.53374	4.12e-05	0.000196887	1.57025
Phvul.001G167800.1	1.00543	4.32425	6.51533	4.87e-08	6.76e-07	8.29784				Phvul.008G140113.1	-6.90695	-1.28537	-4.89079	1.27e-05	7.19e-05	1.58951
Phvul.009G166100.1	1.00588	4.52681	2.97531	0.00465186	0.0117215	-2.70226				Phvul.008G044900.1	-6.87951	3.27172	-6.24383	1.25e-07	1.48e-06	7.18596
Phvul.008G079000.1	1.00601	2.10484	3.59388	0.000790589	0.00250678	-0.629477				Phvul.004G155201.1	-6.60147	-0.89353	-5.94869	3.46e-07	3.46e-06	3.86346
Phvul.002G045400.1	1.00656	5.65927	7.24992	3.85e-09	8.79e-08	10.6799				Phvul.010G003400.1	-6.58922	-1.86035	-4.89236	1.26e-05	7.16e-05	1.57819
Phvul.001G098100.1	1.00686	11.9715	4.4955	4.67e-05	0.000219562	1.78295				Phvul.002G294900.1	-6.5572	0.698995	-5.04705	7.5e-06	4.61e-05	2.30328
Phvul.008G010300.1	1.00706	4.83715	8.6046	3.86e-11	2.56e-09	15.2683				Phvul.008G011500.1	-6.40074	-0.182319	-5.56909	1.27e-06	1.03e-05	3.64946
Phvul.002G017100.1	1.00808	5.93155	6.43762	6.38e-08	8.53e-07	7.89727				Phvul.004G155300.1	-6.39163	-1.54253	-7.2875	3.38e-09	7.97e-08	6.57312
Phvul.011G060400.1	1.00917	2.11953	2.73822	0.00875615	0.0202535	-2.90446				Phvul.004G116600.1	-6.3718	-0.377088	-5.73412	7.24e-07	6.48e-06	3.42115
Phvul.011G163100.1	1.00919	2.97082	3.65928	0.00064956	0.00211332	-0.656361				Phvul.007G273000.1	-6.33534	-1.26816	-4.87384	1.34e-05	7.55e-05	1.52562
Phvul.001G086300.1	1.01038	2.29206	4.02404	0.000211345	0.000796849	0.501254				Phvul.008G273900.1	-6.30378	-0.0134141	-4.83423	1.53e-05	8.47e-05	1.89712
Phvul.006G131200.1	1.01159	5.1982	5.72227	7.54e-07	6.72e-06	5.5215				Phvul.001G036600.1	-6.26488	2.45743	-5.77339	6.32e-07	5.79e-06	5.43455
Phvul.003G037801.1	1.0117	1.99599	4.91048	1.19e-05	6.77e-05	3.21051				Phvul.009G066300.1	-6.23975	-1.71352	-5.58103	1.22e-06	9.99e-06	3.01802
Phvul.009G195800.1	1.01187	2.59423	3.25444	0.00213384	0.00596339	-1.66587				Phvul.001G042200.1	-6.21219	2.23054	-4.03927	0.000201473	0.000764707	0.547411
Phvul.002G140400.1	1.01195	6.35924	6.15734	1.68e-07	1.9e-06	6.94244				Phvul.001G039900.1	-6.19858	1.29375	-5.77404	6.31e-07	5.78e-06	4.89107
Phvul.001G242200.1	1.01245	5.67125	4.88667	1.28e-05	7.27e-05	2.71491				Phvul.007G049700.1	-6.07975	-2.3764	-4.69325	2.44e-05	0.000125758	1.11334
Phvul.007G019300.1	1.01273	9.65119	5.51554	1.53e-06	1.21e-05	4.9354				Phvul.003G136400.1	-6.04157	0.0184542	-4.30799	8.57e-05	0.000368966	0.434853
Phvul.004G119900.2	1.01281	-0.0482636	3.03168	0.00398599	0.0102587	-1.92888				Phvul.002G286600.1	-6.02968	2.1629	-5.0218	8.17e-06	4.95e-05	3.32564
Phvul.007G020200.1	1.01302	4.28159	5.12474	5.78e-06	3.72e-05	3.63431				Phvul.007G211600.1	-5.98801	-0.151466	-3.83474	0.00038058	0.00133442	-0.437667
Phvul.008G072900.1	1.01348	0.979346	4.04195	0.000199789	0.000760067	0.643961				Phvul.008G011800.1	-5.98332	-0.742505	-5.5399	1.41e-06	1.12e-05	3.36055
Phvul.002G321400.1	1.01411	5.26825	7.01207	8.74e-09	1.67e-07	9.89222				Phvul.009G066800.1	-5.97405	-1.12105	-4.6978	2.4e-05	0.000124193	1.18364
Phvul.011G168200.1	1.01417	7.63496	6.26016	1.18e-07	1.41e-06	7.32753				Phvul.002G268100.1	-5.95485	0.127328	-6.03732	2.55e-07	2.66e-06	4.4677
Phvul.003G172900.1	1.0147	5.64884	5.82434	5.31e-07	4.99e-06	5.82689				Phvul.004G155100.1	-5.91086	0.305277	-4.41152	6.14e-05	0.000278706	1.05156
Phvul.009G249300.1	1.0164	2.44835	4.9494	1.04e-05	6.07e-05	3.31194				Phvul.005G163100.1	-5.8997	3.39739	-7.08718	6.74e-09	1.37e-07	10.0252
Phvul.010G161600.3	1.017	6.80445	6.83419	1.62e-08	2.71e-07	9.25747				Phvul.010G063900.1	-5.89783	3.24105	-6.40171	7.22e-08	9.44e-07	7.84614
Phvul.007G227600.1	1.01734	6.06879	5.89862	4.11e-07	4.02e-06	6.06665				Phvul.003G022500.1	-5.88095	0.271345	-4.98626	9.2e-06	5.47e-05	2.51288
Phvul.005G091100.1	1.0178	5.00683	6.01485	2.75e-07	2.84e-06	6.53212				Phvul.002G083900.1	-5.86185	-0.798165	-5.46408	1.83e-06	1.39e-05	3.03946
Phvul.011G118100.1	1.01803	-0.25558	2.92149	0.00538326	0.0132999	-2.18899				Phvul.011G147800.1	-5.82557	2.35882	-3.46137	0.00117132	0.00353694	-0.907646
Phvul.009G111700.1	1.01902	4.69711	8.95336	1.21e-11	1.14e-09	16.4116				Phvul.001G070000.1	-5.80441	-0.100398	-5.89894	4.1e-07	4.02e-06	3.91729
Phvul.005G032700.1	1.01945	3.64691	5.18752	4.67e-06	3.09e-05	3.9332				Phvul.006G129500.1	-5.79649	-1.38686	-4.31686	8.33e-05	0.000360097	0.36528
Phvul.002G035800.1	1.01947	5.9974	6.67105	2.84e-08	4.32e-07	8.69677				Phvul.010G012700.1	-5.76713	0.273962	-5.3125	3.06e-06	2.16e-05	3.23123
Phvul.011G030600.1	1.0196	8.557	5.87288	4.49e-07	4.32e-06	6.07891				Phvul.004G101500.1	-5.74633	2.52594	-6.16434	1.64e-07	1.87e-06	6.85316
Phvul.002G086200.2	1.01964	1.34861	4.48395	4.85e-05	0.000226989	1.91708				Phvul.006G197100.1	-5.70831	-0.915176	-6.09092	2.12e-07	2.29e-06	4.26135
Phvul.005G086500.1	1.01997	6.57514	8.82769	1.84e-11	1.54e-09	15.9539				Phvul.010G120200.1	-5.6164	-2.25023	-3.88436	0.000326558	0.0011656	-0.587796
Phvul.008G164500.2	1.02148	2.82514	4.19816	0.000121861	0.000501731	0.931661				Phvul.006G210900.1	-5.56817	-1.35844	-3.95197	0.000264742	0.000970839	-0.442674
Phvul.002G085900.1	1.02201	4.91766	6.20288	1.44e-07	1.67e-06	7.16644				Phvul.002G180800.1	-5.5616	-2.50642	-5.1221	5.83e-06	3.74e-05	1.91473
Phvul.010G154000.1	1.02291	1.96229	4.78528	1.8e-05	9.75e-05	2.81839				Phvul.005G162100.1	-5.51615	1.52233	-5.13723	5.54e-06	3.58e-05	3.40641
Phvul.011G016500.1	1.02324	5.14189	3.82963	0.000386611	0.00135288	-0.487203				Phvul.008G169600.1	-5.4716	1.77468	-4.84825	1.46e-05	8.13e-05	2.86397
Phvul.006G200700.1	1.02352	4.33639	6.00741	2.82e-07	2.9e-06	6.5843				Phvul.011G167300.1	-5.46054	5.15824	-9.66792	1.18e-12	2.42e-10	18.6222
Phvul.002G086300.1	1.02449	2.0077	4.22004	0.000113649	0.000472169	1.10264				Phvul.002G144600.1	-5.45929	-0.536164	-3.75509	0.000485752	0.00164674	-0.78688
Phvul.007G063700.1	1.02484	7.89137	7.07659	6.99e-09	1.4e-07	10.122				Phvul.009G240750.1	-5.45658	-2.59692	-6.7899	1.88e-08	3.08e-07	5.23922
Phvul.009G080600.1	1.025	2.45284	4.38758	6.63e-05	0.00029691	1.56015				Phvul.003G020100.1	-5.40796	0.673888	-6.2535	1.21e-07	1.44e-06	5.79103
Phvul.008G079600.1	1.02582	0.520459	3.41074	0.00135867	0.00402157	-1.02939				Phvul.005G108900.1	-5.40708	-0.23757	-3.79463	0.000430449	0.00148069	-0.644275
Phvul.003G168301.1	1.02663	1.49983	3.35003	0.00162104	0.00468777	-1.24618				Phvul.008G232700.1	-5.39003	0.264869	-4.50466	4.53e-05	0.000213774	1.18441
Phvul.003G257500.1	1.02674	0.902609	3.59359	0.000791266	0.00250844	-0.571372				Phvul.009G142200.1	-5.38444	-0.350516	-5.70835	7.91e-07	6.98e-06	4.0774
Phvul.001G224100.1	1.02686	4.47876	4.68786	2.49e-05	0.000127817	2.20715				Phvul.008G012000.1	-5.37668	0.691392	-5.68785	8.48e-07	7.38e-06	4.04435
Phvul.002G304500.1	1.02722	1.78075	4.54715	3.95e-05	0.000189759	2.09982				Phvul.009G042800.1	-5.35016	3.63121	-4.64162	2.89e-05	0.000145322	2.39094
Phvul.008G163100.1	1.02759	6.47018	6.18623	1.52e-07	1.76e-06	7.04121				Phvul.003G022400.1	-5.34812	-0.230305	-5.91969	3.82e-07	3.78e-06	4.52728
Phvul.010G032100.1	1.02815	6.27369	6.83575	1.61e-08	2.71e-07	9.25608				Phvul.006G179200.1	-5.34787	-0.823904	-5.04507	7.55e-06	4.63e-05	1.91904
Phvul.001G139800.1	1.02885	3.32296	5.57789	1.24e-06	1.01e-05	5.26378				Phvul.001G040600.1	-5.33601	2.33074	-5.03945	7.7e-06	4.7e-05	3.27965
Phvul.002G036400.1	1.02935	1.412	4.1823	0.000128176	0.000523416	1.03243				Phvul.010G093400.1	-5.32001	-2.10728	-4.95297	1.03e-05	6.01e-05	1.61333
Phvul.002G312300.2	1.02947	0.961422	3.16859	0.00272211	0.00737318	-1.65407				Phvul.010G155100.1	-5.27472	1.68202	-6.15291	1.71e-07	1.93e-06	6.19345
Phvul.002G229900.1	1.02957	6.02716	6.10693	2e-07	2.18e-06	6.77405				Phvul.002G004000.1	-5.25665	-0.359576	-4.39523	6.47e-05	0.000291503	0.61709
Phvul.006G115700.1	1.03009	5.95877	4.24054	0.000106441	0.000446392	0.652844				Phvul.001G145900.1	-5.25199	3.36712	-6.97731	9.85e-09	1.83e-07	9.79163
Phvul.009G053900.2	1.03025	6.78732	5.46218	1.84e-06	1.4e-05	4.60096				Phvul.001G145700.1	-5.23795	-2.67939	-4.2587	0.000100433	0.000424655	0.176001
Phvul.010G102900.1	1.03138	4.80397	9.86563	6.24e-13	1.63e-10	19.3179				Phvul.009G116600.1	-5.09716	0.86292	-4.71477	2.27e-05	0.000118311	2.34849
Phvul.010G117100.1	1.03182	7.04196	4.9305	1.11e-05	6.4e-05	2.85819				Phvul.004G085676.1	-5.08147	0.404337	-5.37845	2.44e-06	1.79e-05	3.6954
Phvul.005G039000.1	1.03229	7.836	7.27089	3.58e-09	8.3e-08	10.7807				Phvul.002G200600.1	-5.06741	-2.44158	-4.10744	0.000162525	0.000639424	-0.205259
Phvul.001G119100.1	1.03292	4.3479	6.44089	6.3e-08	8.45e-07	8.06169				Phvul.008G139900.1	-5.00808	4.27673	-8.49042	5.65e-11	3.35e-09	14.8879
Phvul.008G067400.1	1.03392	1.86482	4.38266	6.74e-05	0.000300774	1.59646				Phvul.006G074600.1	-5.00643	1.88516	-6.99333	9.32e-09	1.76e-07	9.57309
Phvul.L001676.1	1.03424	4.60905	9.7031	1.05e-12	2.28e-10	18.8081				Phvul.001G226200.1	-4.98708	-0.309175	-5.51832	1.52e-06	1.2e-05	3.8974
Phvul.003G209500.1	1.03537	6.85999	5.23585	3.97e-06	2.69e-05	3.85332				Phvul.003G020200.2	-4.9746	7.24053	-10.5522	7.16e-14	3.69e-11	21.4337
Phvul.006G091922.1	1.03656	1.3166	3.53258	0.000949068	0.00294465	-0.75434				Phvul.007G048600.1	-4.97226	2.98151	-8.05493	2.45e-10	1.03e-08	13.0649
Phvul.005G076100.2	1.03689	3.07621	5.24478	3.85e-06	2.63e-05	4.20335				Phvul.010G112600.1	-4.9668	4.68163	-5.37207	2.5e-06	1.82e-05	4.60691
Phvul.011G096400.1	1.03713	8.80307	3.56616	0.000858823	0.00269717	-1.21297				Phvul.007G040900.1	-4.96405	6.33027	-12.3251	3.53e-16	8.3e-13	26.5741
Phvul.007G066800.1	1.03744	3.74053	5.056	7.28e-06	4.49e-05	3.50047				Phvul.010G072000.1	-4.95728	-1.29953	-2.9276	0.00529515	0.0131077	-2.30885
Phvul.006G061200.1	1.03755	6.45916	8.96033	1.18e-11	1.12e-09	16.3875				Phvul.011G203450.1	-4.94132	2.01246	-5.58502	1.21e-06	9.87e-06	5.07834
Phvul.003G047700.1	1.03897	3.6998	4.67454	2.6e-05	0.000132444	2.27347				Phvul.001G177800.1	-4.91192	4.75202	-8.28512	1.13e-10	5.53e-09	14.1724
Phvul.008G264700.2	1.03904	3.8203	2.7519	0.00844894	0.0196638	-3.20201				Phvul.002G265400.1	-4.90882	2.11802	-5.02479	8.09e-06	4.9e-05	3.44385
Phvul.003G163900.1	1.0394	4.81228	6.36269	8.26e-08	1.05e-06	7.72107				Phvul.011G068100.1	-4.89374	2.04182	-7.12065	6.01e-09	1.25e-07	9.49811
Phvul.006G128500.1	1.03957	5.70306	7.08485	6.8e-09	1.38e-07	10.1187				Phvul.009G058100.1	-4.88463	-3.18216	-5.21021	4.33e-06	2.89e-05	2.08218
Phvul.008G005500.1	1.0396	0.553256	3.07007	0.0035848	0.00936667	-1.87401				Phvul.001G226000.1	-4.8683	1.65707	-5.77645	6.26e-07	5.75e-06	5.67905
Phvul.011G031700.1	1.04024	5.65076	5.46388	1.83e-06	1.39e-05	4.6159				Phvul.008G228700.2	-4.86126	3.69369	-6.13558	1.81e-07	2.01e-06	7.12355
Phvul.003G011200.1	1.04028	7.62445	4.86027	1.4e-05	7.85e-05	2.66219				Phvul.005G009500.1	-4.84843	0.0304615	-6.53711	4.52e-08	6.33e-07	6.17966
Phvul.002G191100.4	1.04082	0.984072	2.96394	0.00479812	0.0120329	-2.10709				Phvul.006G179300.1	-4.84763	2.65391	-6.57159	4.01e-08	5.75e-07	8.29318
Phvul.004G063800.2	1.0416	2.94286	4.077	0.000178918	0.000694299	0.593779				Phvul.002G032866.1	-4.84422	1.03337	-3.43995	0.00124737	0.00373516	-0.998347
Phvul.010G015700.1	1.04228	5.69951	6.92535	1.18e-08	2.09e-07	9.57465				Phvul.009G066400.2	-4.83696	-0.202547	-5.82974	5.21e-07	4.91e-06	4.36623
Phvul.009G004801.1	1.04276	3.60176	5.51642	1.53e-06	1.2e-05	5.03941				Phvul.008G273700.1	-4.81626	-0.0755102	-5.76046	6.61e-07	6.02e-06	5.3755
Phvul.002G326200.1	1.043	2.38926	5.39575	2.3e-06	1.7e-05	4.73549				Phvul.002G114400.1	-4.81052	-2.35845	-5.24506	3.85e-06	2.63e-05	1.99327
Phvul.007G040300.1	1.04353	6.20242	8.166	1.69e-10	7.71e-09	13.7609				Phvul.004G040200.1	-4.79876	3.61116	-6.21909	1.36e-07	1.59e-06	7.27818
Phvul.006G129100.1	1.04375	4.29622	7.56778	1.29e-09	3.76e-08	11.8467				Phvul.001G040400.1	-4.79482	1.45028	-6.92303	1.19e-08	2.1e-07	8.28111
Phvul.008G190000.3	1.04386	1.42712	3.65621	0.000655615	0.00213091	-0.427958				Phvul.011G077900.1	-4.74412	8.29368	-8.41003	7.4e-11	4.09e-09	14.6406
Phvul.011G050400.1	1.04388	4.73454	7.18259	4.85e-09	1.06e-07	10.515				Phvul.003G005000.1	-4.69692	-2.25418	-5.75803	6.66e-07	6.06e-06	3.21618
Phvul.002G080900.1	1.04452	2.66203	4.84011	1.5e-05	8.33e-05	2.9512				Phvul.001G177700.2	-4.68881	2.17709	-5.79884	5.79e-07	5.35e-06	5.72128
Phvul.003G199600.1	1.04476	5.58763	6.69766	2.59e-08	4.01e-07	8.80635				Phvul.011G214400.1	-4.65336	2.6752	-6.55289	4.28e-08	6.05e-07	8.27777
Phvul.009G147000.1	1.04566	3.7984	6.39851	7.3e-08	9.5e-07	7.95698				Phvul.002G204500.1	-4.6235	0.867801	-4.96722	9.81e-06	5.77e-05	2.86572
Phvul.011G004400.2	1.04577	1.83743	2.8895	0.00586765	0.0143332	-2.38269				Phvul.L001078.1	-4.61608	-0.64872	-4.81263	1.64e-05	9.01e-05	1.60071
Phvul.006G217000.1	1.04583	5.95831	6.45855	5.93e-08	7.98e-07	7.97286				Phvul.009G131900.1	-4.56	2.3252	-6.78236	1.93e-08	3.14e-07	8.74771
Phvul.010G142300.1	1.04631	6.38435	7.44112	1.99e-09	5.28e-08	11.3177				Phvul.011G132300.1	-4.55896	-1.13845	-6.68875	2.67e-08	4.11e-07	6.97998
Phvul.006G218200.1	1.04644	5.73116	7.66454	9.27e-10	2.91e-08	12.0849				Phvul.008G123900.1	-4.55821	0.533682	-6.29724	1.04e-07	1.27e-06	6.65834
Phvul.006G149700.1	1.04721	6.41703	5.93186	3.66e-07	3.64e-06	6.17746				Phvul.010G137800.1	-4.55545	3.67456	-5.66398	9.21e-07	7.9e-06	5.59635
Phvul.006G062800.1	1.04734	4.76453	7.30442	3.19e-09	7.62e-08	10.9253				Phvul.007G267200.1	-4.54355	2.09468	-5.81042	5.57e-07	5.18e-06	5.73873
Phvul.001G141200.1	1.04756	3.13008	6.73022	2.32e-08	3.66e-07	9.09913				Phvul.003G192000.1	-4.53747	-0.0749811	-6.36447	8.21e-08	1.05e-06	6.06324
Phvul.009G254900.1	1.04772	6.38085	8.36637	8.57e-11	4.51e-09	14.4292				Phvul.008G011700.1	-4.52272	-2.48787	-5.89234	4.2e-07	4.08e-06	3.56601
Phvul.008G151830.1	1.04803	4.04955	5.34247	2.76e-06	1.99e-05	4.40149				Phvul.009G096400.1	-4.52265	3.40342	-5.44261	1.96e-06	1.48e-05	4.88121
Phvul.011G159500.1	1.04864	3.13574	5.27932	3.42e-06	2.39e-05	4.30386				Phvul.007G150500.1	-4.52212	6.64388	-8.10035	2.1e-10	9.12e-09	13.6182
Phvul.008G049200.1	1.0489	1.33721	4.75732	1.97e-05	0.000105501	2.7371				Phvul.003G020300.2	-4.51816	-0.128004	-3.9738	0.000247322	0.000914696	-0.357797
Phvul.002G283400.1	1.049	3.22351	7.2732	3.55e-09	8.27e-08	10.9036				Phvul.009G211000.1	-4.515	0.164344	-4.36937	7.03e-05	0.000312455	0.576352
Phvul.006G206500.2	1.04911	2.9241	5.01881	8.25e-06	4.99e-05	3.49099				Phvul.001G145600.1	-4.49793	-2.53672	-3.62172	0.00072729	0.00233123	-1.22104
Phvul.002G133300.1	1.04915	7.2847	7.33447	2.88e-09	7.03e-08	10.9728				Phvul.008G238200.1	-4.49563	1.46897	-7.0495	7.68e-09	1.51e-07	9.28102
Phvul.006G016700.1	1.04916	1.87521	4.32639	8.08e-05	0.000351241	1.412				Phvul.006G086200.1	-4.48494	-1.14623	-6.01072	2.79e-07	2.88e-06	3.89295
Phvul.001G244700.1	1.04942	5.64919	8.33506	9.53e-11	4.89e-09	14.3397				Phvul.004G024700.1	-4.48285	5.13046	-9.84551	6.66e-13	1.67e-10	19.1402
Phvul.009G121500.1	1.04963	1.16304	5.21204	4.3e-06	2.88e-05	4.08958				Phvul.010G089900.1	-4.45841	-1.67084	-5.73279	7.27e-07	6.51e-06	3.21049
Phvul.007G182600.1	1.05092	4.95068	7.87911	4.46e-10	1.65e-08	12.8522				Phvul.008G236500.1	-4.45063	3.52975	-7.16434	5.17e-09	1.11e-07	10.4139
Phvul.001G035000.1	1.0523	3.0287	6.38057	7.77e-08	1e-06	7.94383				Phvul.009G032900.1	-4.43853	0.921885	-4.84354	1.48e-05	8.25e-05	2.64273
Phvul.009G039400.1	1.05336	3.83424	5.1414	5.46e-06	3.54e-05	3.75171				Phvul.010G063800.1	-4.43591	1.85247	-3.19914	0.00249708	0.00683926	-1.5576
Phvul.008G158118.1	1.05444	3.43753	6.81857	1.71e-08	2.83e-07	9.38643				Phvul.005G042200.1	-4.43473	-0.700449	-4.33441	7.87e-05	0.000344373	0.618345
Phvul.001G054400.1	1.05606	1.26742	3.09511	0.00334403	0.00880884	-1.83399				Phvul.005G166500.1	-4.43422	0.164521	-5.5756	1.25e-06	1.01e-05	4.5765
Phvul.011G045300.2	1.05613	0.313775	2.99797	0.00437257	0.0110924	-2.01399				Phvul.007G264500.1	-4.40811	2.32935	-6.42022	6.77e-08	8.96e-07	7.89073
Phvul.009G132500.1	1.05664	3.42168	5.879	4.39e-07	4.25e-06	6.24473				Phvul.002G114100.1	-4.40099	6.50605	-8.27715	1.16e-10	5.64e-09	14.1971
Phvul.009G088450.1	1.05734	3.4565	4.89321	1.26e-05	7.14e-05	3.03624				Phvul.011G150400.1	-4.39007	0.0640692	-5.4837	1.71e-06	1.32e-05	4.02174
Phvul.006G050300.1	1.05744	0.997461	3.80064	0.000422603	0.00145787	-0.0261945				Phvul.002G226700.1	-4.38048	0.102	-2.90951	0.0055601	0.0136957	-2.2182
Phvul.009G121800.1	1.05793	2.25471	4.38951	6.59e-05	0.000295465	1.59557				Phvul.008G288700.1	-4.34041	-0.102978	-5.46635	1.81e-06	1.38e-05	4.06731
Phvul.002G290300.1	1.05826	7.53613	8.51217	5.26e-11	3.16e-09	14.9356				Phvul.007G108500.1	-4.32235	0.213639	-4.67006	2.64e-05	0.000134124	1.73045
Phvul.005G025600.1	1.05879	5.16484	5.40782	2.21e-06	1.64e-05	4.46559				Phvul.004G025900.1	-4.31493	-0.701174	-4.42808	5.82e-05	0.000266185	0.878972
Phvul.001G039400.1	1.05949	0.954999	2.85786	0.00638615	0.0154394	-2.3969				Phvul.010G090000.1	-4.3032	-0.445534	-4.34102	7.71e-05	0.000338176	0.667943
Phvul.003G156600.1	1.06126	7.90172	7.33961	2.83e-09	6.96e-08	11.017				Phvul.010G134700.1	-4.30291	-0.0202891	-4.3441	7.63e-05	0.000335431	0.398339
Phvul.003G118800.1	1.06126	7.91393	5.07294	6.88e-06	4.29e-05	3.37076				Phvul.004G155900.1	-4.30141	-0.208357	-6.49705	5.19e-08	7.14e-07	6.52137
Phvul.003G253700.1	1.06168	0.0427818	3.25407	0.00213611	0.0059687	-1.42154				Phvul.004G099100.1	-4.29838	3.24005	-6.68622	2.7e-08	4.14e-07	8.90415
Phvul.007G218500.1	1.06175	6.38016	9.46555	2.27e-12	3.66e-10	18.0248				Phvul.010G063600.1	-4.29467	-0.371786	-5.42894	2.06e-06	1.54e-05	3.77014
Phvul.002G181900.1	1.06307	-0.0289276	2.80081	0.00743016	0.0175916	-2.44473				Phvul.003G047900.1	-4.29433	6.79248	-9.10255	7.41e-12	8.25e-10	16.8932
Phvul.008G194100.1	1.06332	4.00236	8.45753	6.31e-11	3.66e-09	14.8089				Phvul.004G044900.1	-4.28339	-0.14444	-6.13228	1.83e-07	2.03e-06	5.73544
Phvul.006G120500.1	1.06332	6.1963	6.38094	7.76e-08	1e-06	7.70657				Phvul.008G033000.1	-4.28169	0.477235	-4.71898	2.24e-05	0.000116899	2.14301
Phvul.001G116500.1	1.06401	6.61469	5.54308	1.39e-06	1.11e-05	4.86983				Phvul.010G040400.1	-4.26856	4.65859	-6.58099	3.88e-08	5.61e-07	8.59844
Phvul.003G014900.1	1.06511	2.2095	4.47387	5.01e-05	0.000233626	1.84958				Phvul.010G045200.1	-4.26135	-1.61625	-5.06489	7.07e-06	4.39e-05	1.81946
Phvul.006G152700.1	1.06535	6.17051	6.15126	1.72e-07	1.93e-06	6.92422				Phvul.005G071300.1	-4.24781	0.935753	-5.35854	2.62e-06	1.9e-05	4.13586
Phvul.008G289900.1	1.06546	7.83608	7.07521	7.03e-09	1.41e-07	10.1138				Phvul.007G070400.1	-4.2086	-0.726719	-5.87052	4.53e-07	4.36e-06	4.03727
Phvul.005G168800.1	1.06663	6.95868	6.1534	1.7e-07	1.92e-06	6.94165				Phvul.008G210400.1	-4.19552	3.08414	-6.53545	4.54e-08	6.36e-07	8.35067
Phvul.001G208200.1	1.06664	4.71792	6.6967	2.6e-08	4.02e-07	8.86119				Phvul.006G056600.1	-4.19347	-1.00378	-5.11051	6.06e-06	3.87e-05	2.3994
Phvul.009G064900.1	1.06666	5.33784	3.73895	0.000510239	0.00172089	-0.808935				Phvul.008G055200.1	-4.19289	0.919297	-6.22565	1.33e-07	1.56e-06	6.5838
Phvul.006G213600.1	1.0668	8.04666	10.5126	8.1e-14	4.04e-11	21.3234				Phvul.011G025100.1	-4.18827	3.28315	-5.13928	5.5e-06	3.56e-05	3.92232
Phvul.007G148300.1	1.06683	1.2599	4.47912	4.93e-05	0.00023016	1.89822				Phvul.007G008600.1	-4.18653	2.81587	-5.84633	4.92e-07	4.67e-06	6.16603
Phvul.007G278500.1	1.06696	2.17732	4.51687	4.36e-05	0.000206841	1.96783				Phvul.001G172100.1	-4.18183	-1.28477	-7.37763	2.48e-09	6.27e-08	6.54623
Phvul.011G100900.1	1.06733	2.68952	4.08884	0.000172361	0.000671703	0.640863				Phvul.008G011900.1	-4.1752	0.336141	-6.03416	2.57e-07	2.68e-06	6.16498
Phvul.003G172100.1	1.06735	1.52849	5.1971	4.52e-06	3e-05	4.06675				Phvul.008G076600.1	-4.17287	3.07704	-6.72975	2.32e-08	3.66e-07	9.03749
Phvul.009G199900.1	1.06819	4.20174	5.26543	3.59e-06	2.48e-05	4.12051				Phvul.001G124800.1	-4.16869	1.29519	-5.14855	5.33e-06	3.47e-05	3.60893
Phvul.003G128266.1	1.0683	6.73568	2.76865	0.00808648	0.0189144	-3.44194				Phvul.006G137300.1	-4.16537	-2.06519	-5.38313	2.41e-06	1.77e-05	2.31672
Phvul.005G055500.1	1.06836	5.06131	5.61094	1.1e-06	9.14e-06	5.15521				Phvul.008G150313.1	-4.13586	-2.6612	-4.86984	1.36e-05	7.63e-05	1.18992
Phvul.007G182100.1	1.06875	5.00514	5.85078	4.84e-07	4.61e-06	5.97529				Phvul.005G054100.1	-4.12774	-2.24695	-3.66011	0.000647954	0.00210976	-1.11867
Phvul.010G094450.1	1.06911	1.66254	4.3691	7.04e-05	0.000312643	1.58215				Phvul.005G026700.1	-4.12175	0.189337	-7.44083	2e-09	5.28e-08	9.61289
Phvul.007G258700.1	1.06935	0.134358	3.07241	0.00356166	0.00931655	-1.83931				Phvul.007G048500.1	-4.08639	3.95844	-10.0388	3.6e-13	1.14e-10	19.6711
Phvul.004G157300.1	1.06956	8.35715	4.23393	0.000108717	0.000453972	0.710639				Phvul.005G136700.1	-4.07872	1.68132	-5.71759	7.66e-07	6.81e-06	5.57401
Phvul.006G219600.1	1.0707	8.9009	6.78878	1.89e-08	3.09e-07	9.19504				Phvul.003G214350.1	-4.05321	5.43547	-6.98814	9.49e-09	1.78e-07	9.93964
Phvul.003G252300.2	1.07122	4.98072	7.94911	3.51e-10	1.37e-08	13.0891				Phvul.010G006000.1	-4.05058	2.22959	-5.6254	1.05e-06	8.78e-06	5.3956
Phvul.002G037400.1	1.07181	2.39806	5.57405	1.25e-06	1.02e-05	5.30916				Phvul.008G037300.1	-4.04721	3.94984	-7.46652	1.83e-09	4.91e-08	11.5299
Phvul.003G149300.1	1.07227	2.40081	3.86183	0.000350099	0.00124102	0.00544228				Phvul.008G003800.1	-4.0452	0.341062	-7.37369	2.51e-09	6.3e-08	10.1298
Phvul.010G125200.1	1.07247	5.31328	5.48569	1.7e-06	1.31e-05	4.7074				Phvul.002G258600.1	-4.03193	0.0243113	-6.35821	8.39e-08	1.07e-06	5.99655
Phvul.004G067900.1	1.07267	0.587816	2.75409	0.00840078	0.0195662	-2.55082				Phvul.007G123958.1	-4.0262	2.34878	-7.04608	7.77e-09	1.53e-07	9.78117
Phvul.007G060700.1	1.07333	7.90329	8.43019	6.92e-11	3.9e-09	14.6764				Phvul.004G098000.1	-4.02487	2.68676	-4.18128	0.000128591	0.000524589	1.03212
Phvul.003G200800.1	1.07415	5.3903	6.4322	6.5e-08	8.66e-07	7.9138				Phvul.002G046500.2	-4.0196	0.699596	-6.5994	3.64e-08	5.31e-07	7.49703
Phvul.011G048000.2	1.07475	4.1555	7.0543	7.55e-09	1.49e-07	10.1371				Phvul.007G257500.1	-4.01518	2.10618	-3.68718	0.000597063	0.00196858	-0.347575
Phvul.004G049000.1	1.07505	2.29249	2.99273	0.00443573	0.0112422	-2.23469				Phvul.008G140800.1	-3.99557	1.35866	-5.34693	2.72e-06	1.96e-05	4.17163
Phvul.006G034900.1	1.0757	8.53929	3.81957	0.00039875	0.00138808	-0.477285				Phvul.001G040000.1	-3.99554	0.220451	-5.24634	3.83e-06	2.62e-05	3.34046
Phvul.006G167500.1	1.07577	2.93011	6.6192	3.4e-08	5.04e-07	8.73281				Phvul.001G249600.1	-3.99042	-0.298278	-3.39894	0.00140629	0.00414612	-1.23414
Phvul.011G072500.1	1.07589	5.25868	6.66807	2.87e-08	4.34e-07	8.72167				Phvul.007G264800.1	-3.98858	3.26595	-5.06202	7.14e-06	4.43e-05	3.67107
Phvul.005G127300.1	1.0771	6.94151	8.22211	1.39e-10	6.56e-09	13.9566				Phvul.006G154700.1	-3.98426	-2.19175	-3.9171	0.00029506	0.00106705	-0.615102
Phvul.008G114733.1	1.07818	1.39538	4.23724	0.000107571	0.000450099	1.19866				Phvul.008G088700.2	-3.97132	4.01093	-9.19338	5.5e-12	6.85e-10	17.1043
Phvul.001G023500.1	1.07884	1.83035	4.76687	1.91e-05	0.000102645	2.77115				Phvul.003G020700.1	-3.95171	0.563133	-3.08744	0.00341609	0.00897568	-1.81134
Phvul.009G156000.1	1.07915	2.30991	6.75929	2.09e-08	3.36e-07	9.14917				Phvul.001G194600.1	-3.9466	4.21869	-8.94788	1.23e-11	1.15e-09	16.3681
Phvul.007G204400.1	1.07925	3.05714	5.44845	1.93e-06	1.45e-05	4.86219				Phvul.004G142600.1	-3.93778	7.40731	-8.99935	1.04e-11	1e-09	16.5506
Phvul.008G001000.1	1.07939	7.48453	5.37077	2.51e-06	1.83e-05	4.33561				Phvul.010G134000.1	-3.93544	3.41091	-5.68893	8.45e-07	7.36e-06	5.66624
Phvul.009G082466.1	1.07994	0.344896	2.71287	0.00935293	0.0214173	-2.62226				Phvul.007G041000.1	-3.91706	3.72615	-6.48137	5.48e-08	7.45e-07	8.27669
Phvul.003G241200.1	1.08073	1.97864	5.23741	3.95e-06	2.68e-05	4.234				Phvul.001G183300.1	-3.88653	-0.0915671	-4.35244	7.43e-05	0.000327485	0.76805
Phvul.002G027600.2	1.08105	0.590107	3.4509	0.00120794	0.00363286	-0.930017				Phvul.004G162500.1	-3.87044	-1.5193	-4.65195	2.8e-05	0.000141197	0.949948
Phvul.008G282700.1	1.08147	4.27785	4.80567	1.68e-05	9.21e-05	2.59832				Phvul.007G258300.1	-3.86554	0.932023	-5.91038	3.94e-07	3.88e-06	5.25993
Phvul.009G081500.1	1.08384	7.47345	7.50438	1.6e-09	4.47e-08	11.5562				Phvul.002G317000.1	-3.86334	0.893813	-3.5308	0.000954098	0.00295858	-0.800646
Phvul.002G246700.1	1.08457	8.56481	7.94327	3.58e-10	1.39e-08	13.0755				Phvul.003G239800.1	-3.85929	-2.34993	-3.18157	0.00262423	0.00714591	-2.02699
Phvul.010G159900.1	1.08527	2.59877	5.55431	1.34e-06	1.08e-05	5.23104				Phvul.001G040700.1	-3.85856	4.14294	-9.14502	6.45e-12	7.53e-10	16.9478
Phvul.006G207500.1	1.08604	1.50073	4.73328	2.14e-05	0.000112385	2.66943				Phvul.001G164900.1	-3.85674	0.940012	-5.09963	6.29e-06	3.99e-05	3.14092
Phvul.002G127900.1	1.08622	7.3407	7.96786	3.3e-10	1.3e-08	13.1162				Phvul.003G147000.1	-3.85486	8.61644	-8.32331	9.91e-11	5.04e-09	14.3427
Phvul.002G072700.2	1.0865	0.352028	3.00834	0.00424998	0.0108217	-1.98136				Phvul.006G058700.1	-3.85013	-0.700918	-4.63001	3.01e-05	0.000150389	1.2067
Phvul.002G306100.1	1.08689	7.38971	4.91715	1.16e-05	6.65e-05	2.83183				Phvul.004G098301.1	-3.84578	6.97387	-7.10495	6.34e-09	1.31e-07	10.2395
Phvul.005G158600.3	1.08694	-0.566561	3.06924	0.00359312	0.0093838	-1.87387				Phvul.003G209101.2	-3.8234	-1.86194	-4.07265	0.000181391	0.000702241	-0.310293
Phvul.010G162400.1	1.08838	2.57905	3.95502	0.00026224	0.000962305	0.260157				Phvul.002G209500.1	-3.81327	0.0501779	-3.72067	0.000539407	0.00180632	-0.353783
Phvul.002G115200.1	1.0897	4.65894	6.6436	3.12e-08	4.67e-07	8.69854				Phvul.009G186400.1	-3.79044	-0.309782	-2.92849	0.00528239	0.0130801	-2.35964
Phvul.009G126500.2	1.09001	5.12558	5.59928	1.15e-06	9.45e-06	5.12892				Phvul.008G172400.1	-3.79028	-0.718339	-4.75003	2.02e-05	0.000107521	2.04717
Phvul.005G038200.1	1.09072	5.22076	4.39272	6.52e-05	0.000293216	1.20234				Phvul.009G155800.2	-3.78199	0.426102	-5.16159	5.1e-06	3.34e-05	3.15076
Phvul.008G046900.1	1.09116	3.79107	4.55068	3.9e-05	0.000187856	1.87348				Phvul.002G215000.1	-3.78062	-0.176688	-4.3911	6.56e-05	0.000294346	1.16374
Phvul.005G039200.2	1.09136	3.39069	3.77454	0.000457752	0.00156243	-0.447771				Phvul.005G036132.1	-3.77979	4.32046	-8.31432	1.02e-10	5.11e-09	14.3144
Phvul.004G060000.1	1.09163	9.04996	7.731	7.39e-10	2.47e-08	12.3849				Phvul.008G282300.1	-3.77906	4.25567	-8.42023	7.16e-11	3.99e-09	14.6685
Phvul.005G020200.1	1.09209	6.89396	6.15455	1.7e-07	1.92e-06	6.94508				Phvul.010G096900.1	-3.77115	-0.112554	-4.96092	1e-05	5.88e-05	2.17214
Phvul.002G098700.1	1.09241	4.6752	6.48163	5.47e-08	7.44e-07	8.15063				Phvul.006G176920.1	-3.76954	-0.762708	-3.41074	0.00135867	0.00402157	-1.47604
Phvul.006G024166.1	1.0933	4.02203	5.51639	1.53e-06	1.2e-05	5.04798				Phvul.005G026600.1	-3.76135	-0.599636	-5.81365	5.5e-07	5.13e-06	4.5068
Phvul.003G226800.1	1.09374	0.951786	2.74361	0.00863399	0.0200159	-2.62097				Phvul.010G070250.1	-3.76062	2.91346	-6.90565	1.26e-08	2.21e-07	9.62772
Phvul.005G056300.1	1.09455	5.3157	8.5458	4.7e-11	2.88e-09	15.0513				Phvul.001G216000.1	-3.76045	4.68581	-6.96668	1.02e-08	1.87e-07	9.88041
Phvul.007G238500.1	1.09526	5.89254	5.97509	3.16e-07	3.2e-06	6.33229				Phvul.004G098201.1	-3.75935	4.56664	-6.38039	7.77e-08	1e-06	7.91169
Phvul.011G069000.1	1.09565	3.38133	6.12017	1.91e-07	2.09e-06	7.04413				Phvul.008G088901.1	-3.75798	-1.66909	-5.29936	3.2e-06	2.25e-05	2.21667
Phvul.001G140200.1	1.09629	3.05678	5.08284	6.65e-06	4.18e-05	3.68106				Phvul.008G289200.2	-3.75574	3.0124	-7.53647	1.44e-09	4.08e-08	11.674
Phvul.008G007100.1	1.097	4.5656	7.21735	4.3e-09	9.62e-08	10.6435				Phvul.003G020300.1	-3.75169	4.31412	-6.81572	1.72e-08	2.85e-07	9.38448
Phvul.002G079400.1	1.09896	2.61407	5.57992	1.23e-06	1e-05	5.32766				Phvul.002G155500.1	-3.74169	5.33323	-6.5473	4.36e-08	6.15e-07	8.37899
Phvul.010G056500.1	1.09947	3.30302	5.02655	8.04e-06	4.88e-05	3.44766				Phvul.008G079400.1	-3.72143	1.00478	-4.91953	1.15e-05	6.61e-05	2.86323
Phvul.009G190300.1	1.10032	1.85059	4.229	0.000110442	0.000459776	1.1639				Phvul.010G096700.1	-3.6967	0.225217	-4.46299	5.19e-05	0.000240861	1.59564
Phvul.007G020500.1	1.10086	0.248333	2.95447	0.00492334	0.012302	-2.10648				Phvul.005G116501.1	-3.69426	0.179955	-4.88961	1.27e-05	7.21e-05	2.22522
Phvul.005G043400.1	1.10305	5.30795	8.62544	3.6e-11	2.45e-09	15.3092				Phvul.001G040300.1	-3.68672	6.33345	-10.4613	9.51e-14	4.27e-11	21.1647
Phvul.007G209900.1	1.10307	1.01818	3.03981	0.00389762	0.0100722	-1.98477				Phvul.007G170600.1	-3.6811	1.56658	-5.91171	3.93e-07	3.87e-06	5.92089
Phvul.005G160100.1	1.10357	6.74965	8.10258	2.09e-10	9.09e-09	13.553				Phvul.010G044900.1	-3.67778	3.43513	-8.31744	1.01e-10	5.08e-09	14.2405
Phvul.003G151000.1	1.10396	6.0147	9.05079	8.79e-12	9.05e-10	16.686				Phvul.003G030000.2	-3.67471	2.09557	-6.86332	1.46e-08	2.49e-07	9.13942
Phvul.010G143600.1	1.10467	3.31249	2.73934	0.00873064	0.0202144	-3.07695				Phvul.004G134600.1	-3.67468	-0.212731	-4.12208	0.000155169	0.000615333	0.212062
Phvul.008G139100.1	1.10476	3.07322	5.77505	6.29e-07	5.77e-06	5.95085				Phvul.007G134700.1	-3.6716	0.791485	-3.80158	0.000421388	0.0014552	-0.110769
Phvul.004G025000.2	1.10546	2.10098	4.19931	0.000121417	0.000500278	1.05526				Phvul.010G045100.1	-3.66238	-1.73199	-4.77916	1.84e-05	9.92e-05	1.31339
Phvul.006G014400.1	1.10568	5.71119	4.6116	3.19e-05	0.000158045	1.82716				Phvul.001G103600.1	-3.66139	0.477353	-3.02577	0.00405133	0.010397	-1.99892
Phvul.011G059900.1	1.10608	6.61019	5.08148	6.68e-06	4.19e-05	3.33534				Phvul.010G016200.1	-3.64396	-0.318179	-4.84121	1.49e-05	8.31e-05	2.07029
Phvul.009G018700.1	1.10652	0.514862	2.78321	0.00778306	0.0183187	-2.4875				Phvul.007G071000.1	-3.64272	0.0829826	-3.28722	0.00194275	0.00549687	-1.42085
Phvul.007G200500.1	1.10672	2.82282	6.41821	6.82e-08	9e-07	8.06657				Phvul.007G039800.1	-3.6423	6.6191	-9.29036	4.01e-12	5.45e-10	17.4923
Phvul.002G285600.1	1.10709	4.72987	3.42441	0.00130546	0.0038871	-1.58098				Phvul.011G017200.1	-3.64162	9.10685	-9.54335	1.76e-12	3.17e-10	18.3033
Phvul.006G205500.1	1.10728	3.66674	4.61419	3.17e-05	0.000157103	2.07724				Phvul.010G096800.1	-3.63657	-0.055077	-3.22911	0.00229355	0.00635473	-1.60378
Phvul.002G169000.1	1.10751	4.16465	3.06194	0.00366647	0.00954975	-2.52493				Phvul.001G194700.1	-3.63579	3.54116	-7.4601	1.87e-09	5e-08	11.4959
Phvul.006G222000.1	1.11026	3.09751	4.34841	7.53e-05	0.000331112	1.38694				Phvul.006G038144.1	-3.61478	0.351593	-6.5535	4.27e-08	6.04e-07	6.90271
Phvul.010G147100.1	1.1103	2.49527	3.48853	0.00108124	0.00329391	-1.03427				Phvul.011G098100.1	-3.61248	0.331094	-4.72934	2.17e-05	0.000113604	2.26234
Phvul.010G160600.1	1.11039	0.903036	3.58848	0.000803452	0.00254316	-0.580647				Phvul.011G132500.1	-3.61178	1.29321	-4.62614	3.05e-05	0.000152038	1.96565
Phvul.010G164100.1	1.1116	5.93637	9.01558	9.87e-12	9.82e-10	16.5729				Phvul.010G129000.1	-3.60855	4.81701	-9.51039	1.96e-12	3.29e-10	18.1434
Phvul.008G104600.1	1.11185	4.48849	6.92947	1.16e-08	2.07e-07	9.67423				Phvul.007G206300.1	-3.60479	0.782324	-3.88116	0.000329812	0.00117569	0.0861307
Phvul.003G292600.1	1.11208	3.32567	7.0698	7.16e-09	1.43e-07	10.2278				Phvul.006G084900.3	-3.60324	1.32657	-5.2835	3.38e-06	2.36e-05	4.03459
Phvul.001G223900.1	1.11209	1.42466	3.53134	0.000952547	0.00295433	-0.746744				Phvul.L003043.1	-3.58943	1.70399	-6.52551	4.7e-08	6.56e-07	8.03788
Phvul.001G031300.1	1.11245	1.22253	3.72329	0.00053513	0.00179309	-0.233257				Phvul.008G094400.1	-3.55509	1.91067	-6.24044	1.26e-07	1.49e-06	7.10638
Phvul.002G208600.2	1.11274	0.235184	2.82283	0.00700976	0.0167298	-2.38944				Phvul.006G137100.1	-3.54729	-0.681698	-5.23072	4.04e-06	2.73e-05	3.41088
Phvul.008G080900.1	1.11339	0.0158593	3.28505	0.00195488	0.00552798	-1.3392				Phvul.005G071400.1	-3.54535	3.31417	-4.8863	1.29e-05	7.28e-05	3.08815
Phvul.006G211600.1	1.11362	0.442135	3.122	0.0031023	0.00825659	-1.72278				Phvul.006G001500.1	-3.53989	1.50246	-5.59353	1.17e-06	9.63e-06	5.13693
Phvul.002G036600.1	1.11373	1.29986	4.25787	0.0001007	0.000425565	1.25669				Phvul.001G069600.1	-3.53839	-0.91655	-5.52592	1.48e-06	1.17e-05	3.65665
Phvul.011G053200.1	1.11594	2.79298	4.0256	0.00021031	0.000793313	0.432217				Phvul.001G131000.1	-3.52213	0.331375	-4.32006	8.25e-05	0.000357345	1.21297
Phvul.003G045300.2	1.11891	7.14143	7.2673	3.62e-09	8.37e-08	10.7441				Phvul.011G068800.1	-3.51888	3.18396	-6.78279	1.93e-08	3.14e-07	9.24066
Phvul.003G091400.1	1.11927	2.25233	4.05203	0.000193552	0.000739837	0.544234				Phvul.004G046200.1	-3.51841	-1.2089	-3.0862	0.00342788	0.00900378	-2.11312
Phvul.005G087318.1	1.11943	0.846109	3.46493	0.00115912	0.00350395	-0.895551				Phvul.008G084300.1	-3.51696	-1.34073	-5.48196	1.72e-06	1.32e-05	3.39271
Phvul.008G105000.1	1.11963	3.13741	5.99249	2.97e-07	3.04e-06	6.64089				Phvul.007G043000.1	-3.51481	-1.48886	-4.62131	3.09e-05	0.000154003	0.776863
Phvul.007G245100.1	1.12069	3.95041	6.74673	2.19e-08	3.49e-07	9.10988				Phvul.003G256600.1	-3.51455	3.01369	-7.52778	1.48e-09	4.18e-08	11.7199
Phvul.002G237900.1	1.12094	4.51295	8.07993	2.25e-10	9.52e-09	13.5529				Phvul.007G272700.1	-3.50425	0.815607	-5.17424	4.89e-06	3.22e-05	3.47336
Phvul.001G133601.1	1.12217	1.87695	5.49745	1.63e-06	1.27e-05	5.05907				Phvul.002G260800.1	-3.49041	-2.76706	-4.23929	0.00010687	0.000447727	-0.105914
Phvul.010G087950.1	1.12351	0.376621	3.3319	0.00170831	0.00491084	-1.23139				Phvul.005G087100.1	-3.48827	1.2309	-7.05549	7.52e-09	1.49e-07	9.45458
Phvul.007G143200.1	1.12373	0.452023	4.28682	9.18e-05	0.000391563	1.29002				Phvul.010G032000.1	-3.48223	-1.71422	-4.19748	0.000122128	0.000502454	0.0908551
Phvul.007G114400.2	1.12377	2.85176	6.8139	1.73e-08	2.87e-07	9.37331				Phvul.002G158600.1	-3.46101	2.65273	-6.59653	3.68e-08	5.35e-07	8.55678
Phvul.002G035600.1	1.12408	3.3414	5.32962	2.89e-06	2.06e-05	4.44141				Phvul.008G081800.1	-3.45411	4.88742	-8.28465	1.13e-10	5.53e-09	14.2405
Phvul.005G175301.1	1.12529	0.227802	3.05747	0.00371215	0.00964737	-1.87165				Phvul.001G202200.1	-3.45187	-2.03413	-3.75113	0.000491651	0.00166365	-0.803429
Phvul.002G084700.1	1.12567	2.72986	4.78508	1.8e-05	9.75e-05	2.76635				Phvul.001G011800.1	-3.44262	-0.283896	-4.16786	0.000134197	0.000543955	0.376827
Phvul.004G037200.1	1.12576	4.9428	3.43389	0.0012697	0.00379574	-1.4969				Phvul.007G066300.1	-3.43707	0.606747	-4.63214	2.99e-05	0.00014943	1.98326
Phvul.008G059200.1	1.12594	7.62053	7.54943	1.38e-09	3.95e-08	11.7162				Phvul.008G034000.1	-3.43315	2.30111	-4.98596	9.21e-06	5.48e-05	3.40007
Phvul.001G116800.1	1.12635	4.5593	8.08527	2.21e-10	9.4e-09	13.5589				Phvul.007G189000.1	-3.43152	-2.21072	-4.5912	3.42e-05	0.000167481	0.561112
Phvul.009G209800.1	1.12659	2.98916	5.58894	1.19e-06	9.76e-06	5.30935				Phvul.003G251000.1	-3.42804	2.94862	-7.40211	2.28e-09	5.88e-08	11.2935
Phvul.001G038400.1	1.12673	5.74699	4.47868	4.93e-05	0.000230355	1.40786				Phvul.005G109700.1	-3.42706	-1.69765	-4.6344	2.96e-05	0.000148499	0.798489
Phvul.003G205600.1	1.128	8.53671	6.96728	1.02e-08	1.87e-07	9.78702				Phvul.007G252500.1	-3.42449	1.1897	-5.8125	5.53e-07	5.15e-06	5.7126
Phvul.006G178400.1	1.12808	8.90593	5.35777	2.62e-06	1.9e-05	4.3709				Phvul.005G024800.1	-3.42102	2.22168	-6.01433	2.76e-07	2.85e-06	6.63205
Phvul.003G224100.1	1.1286	2.2279	5.33687	2.82e-06	2.02e-05	4.54852				Phvul.007G076300.1	-3.38922	0.117106	-5.06001	7.18e-06	4.45e-05	3.09704
Phvul.009G070400.1	1.12861	4.9167	7.37513	2.5e-09	6.3e-08	11.1613				Phvul.001G185500.1	-3.38604	1.61857	-6.83246	1.63e-08	2.72e-07	8.74983
Phvul.006G213400.1	1.12877	2.2411	4.22968	0.000110203	0.000458896	1.1268				Phvul.006G170200.1	-3.38004	6.75278	-10.9735	1.95e-14	1.53e-11	22.7203
Phvul.005G114000.1	1.12907	2.00874	5.04861	7.47e-06	4.59e-05	3.63832				Phvul.009G138900.1	-3.36814	2.16299	-5.54519	1.38e-06	1.11e-05	5.15641
Phvul.002G233900.1	1.1291	1.56666	5.4028	2.25e-06	1.67e-05	4.7415				Phvul.009G262300.1	-3.36601	2.54457	-6.99478	9.28e-09	1.75e-07	9.90939
Phvul.002G083000.1	1.12918	10.7723	6.98764	9.51e-09	1.79e-07	9.93339				Phvul.001G258900.1	-3.3656	-0.649451	-4.0212	0.000213234	0.000802868	0.177029
Phvul.003G296900.1	1.12943	2.72162	4.99554	8.92e-06	5.33e-05	3.43426				Phvul.006G030200.1	-3.35521	-1.82569	-4.04177	0.000199901	0.000760315	-0.355359
Phvul.010G078200.1	1.13107	4.66221	7.10987	6.24e-09	1.29e-07	10.2704				Phvul.008G044400.1	-3.35272	3.16326	-7.26485	3.65e-09	8.42e-08	10.8744
Phvul.007G193500.3	1.13197	-0.412028	2.7591	0.0082914	0.0193528	-2.51991				Phvul.006G056500.1	-3.34264	1.46023	-5.89463	4.16e-07	4.06e-06	6.17575
Phvul.006G128600.1	1.13217	3.50526	4.84719	1.47e-05	8.16e-05	2.8379				Phvul.010G123400.1	-3.33809	4.89962	-4.11529	0.000158543	0.000626903	0.497506
Phvul.004G001400.1	1.13235	7.40157	7.63666	1.02e-09	3.13e-08	12.0015				Phvul.009G256400.1	-3.3146	-2.20746	-3.68363	0.000603508	0.00198426	-1.0357
Phvul.004G032400.1	1.13447	6.54986	8.37722	8.27e-11	4.41e-09	14.4664				Phvul.002G239400.1	-3.31288	4.24528	-7.92395	3.83e-10	1.47e-08	13.0553
Phvul.003G228800.1	1.13507	4.06761	6.33588	9.07e-08	1.14e-06	7.71906				Phvul.010G049200.1	-3.31029	4.44359	-7.35165	2.71e-09	6.7e-08	11.1622
Phvul.009G063100.1	1.13716	4.13852	7.41711	2.17e-09	5.62e-08	11.3615				Phvul.008G233800.1	-3.30895	-1.47235	-6.14735	1.74e-07	1.95e-06	5.59687
Phvul.011G064600.1	1.13742	2.82177	5.73959	7.1e-07	6.37e-06	5.83595				Phvul.006G102300.1	-3.30854	6.05924	-8.8341	1.8e-11	1.52e-09	16.0063
Phvul.011G144900.1	1.13814	0.331112	2.86437	0.00627616	0.015207	-2.31691				Phvul.009G210900.1	-3.30287	-1.74145	-3.38187	0.00147795	0.00432487	-1.65616
Phvul.004G084900.1	1.13835	2.7128	4.76903	1.9e-05	0.000102045	2.70318				Phvul.010G162700.1	-3.29264	7.00618	-12.9766	5.54e-17	2.62e-13	28.4605
Phvul.002G034900.1	1.13962	1.98177	4.62481	3.06e-05	0.000152517	2.32974				Phvul.001G095600.1	-3.28589	-2.39852	-2.97964	0.00459714	0.0116067	-2.3813
Phvul.007G065100.2	1.14099	2.11023	3.50246	0.00103765	0.00318054	-0.984979				Phvul.004G039400.1	-3.28568	-1.84511	-4.28976	9.09e-05	0.000388386	0.107487
Phvul.011G173200.1	1.14103	4.78245	3.67565	0.000618254	0.00202466	-0.838332				Phvul.008G288500.1	-3.27047	8.19404	-6.11593	1.94e-07	2.12e-06	6.88105
Phvul.003G197200.1	1.14106	0.257335	3.81013	0.000410471	0.00142107	-0.0409129				Phvul.004G134300.1	-3.26239	0.439112	-5.55911	1.32e-06	1.06e-05	4.77408
Phvul.005G037400.1	1.14112	5.58119	8.23245	1.35e-10	6.39e-09	14.0004				Phvul.004G048000.1	-3.2555	1.43095	-5.20934	4.34e-06	2.89e-05	3.97311
Phvul.003G127500.1	1.14178	5.45867	4.8728	1.35e-05	7.57e-05	2.68603				Phvul.002G075200.1	-3.25528	1.45176	-3.50216	0.00103857	0.00318218	-0.800898
Phvul.009G228600.1	1.14186	7.71038	3.10253	0.00327555	0.00865891	-2.56181				Phvul.010G033600.1	-3.24602	2.66315	-6.34862	8.68e-08	1.1e-06	7.7358
Phvul.005G061600.1	1.14259	2.41195	3.26661	0.00206092	0.00578807	-1.63841				Phvul.004G119700.1	-3.23848	3.65981	-7.05604	7.51e-09	1.49e-07	10.1828
Phvul.003G154400.1	1.14264	2.74484	5.04585	7.53e-06	4.62e-05	3.59085				Phvul.005G116551.1	-3.23743	4.61536	-7.57041	1.28e-09	3.73e-08	11.8888
Phvul.011G061400.1	1.14265	2.12239	5.15476	5.22e-06	3.4e-05	3.97204				Phvul.003G149700.1	-3.23156	0.836967	-7.10217	6.4e-09	1.32e-07	9.22253
Phvul.010G164500.1	1.14339	2.93883	5.12341	5.8e-06	3.73e-05	3.82478				Phvul.011G177000.1	-3.22113	2.41537	-4.99819	8.84e-06	5.29e-05	3.48347
Phvul.009G050400.1	1.14344	6.18406	7.28651	3.39e-09	7.98e-08	10.7958				Phvul.010G003300.1	-3.218	0.468506	-5.39513	2.31e-06	1.7e-05	4.39636
Phvul.007G033301.1	1.14368	1.70821	4.32521	8.11e-05	0.000352111	1.43604				Phvul.011G060300.1	-3.21647	-0.852731	-5.43221	2.03e-06	1.53e-05	3.50529
Phvul.002G043300.1	1.1461	3.62054	6.97026	1.01e-08	1.86e-07	9.87921				Phvul.007G008500.1	-3.21621	3.49041	-8.04427	2.54e-10	1.06e-08	13.4203
Phvul.008G037800.1	1.14693	1.93099	5.70195	8.08e-07	7.11e-06	5.71596				Phvul.005G184500.1	-3.21531	1.09601	-5.53696	1.42e-06	1.13e-05	4.70194
Phvul.002G290600.2	1.14707	3.31779	4.54601	3.96e-05	0.000190341	1.91938				Phvul.008G207300.1	-3.20668	3.12657	-6.44202	6.28e-08	8.43e-07	8.13354
Phvul.006G146400.1	1.1471	2.23863	3.9676	0.000252148	0.000929416	0.252035				Phvul.004G081900.2	-3.20409	2.30862	-7.72094	7.65e-10	2.52e-08	12.0804
Phvul.007G266200.1	1.14763	2.30285	4.56912	3.67e-05	0.000178202	2.1232				Phvul.008G031100.1	-3.20288	1.04142	-5.96985	3.21e-07	3.25e-06	6.00898
Phvul.006G083700.1	1.14769	1.6312	3.55546	0.000886654	0.00277294	-0.730644				Phvul.008G195600.1	-3.20078	6.11088	-3.64744	0.000673158	0.00218319	-1.01203
Phvul.009G028400.1	1.1484	-0.379007	3.6142	0.0007439	0.00237474	-0.576035				Phvul.002G153100.1	-3.19212	7.74912	-9.18974	5.57e-12	6.85e-10	17.1595
Phvul.009G217600.1	1.14884	5.08053	5.95117	3.43e-07	3.43e-06	6.30391				Phvul.007G054700.1	-3.1902	2.61732	-4.47241	5.04e-05	0.000234509	1.87023
Phvul.009G260300.1	1.14929	6.69282	9.07795	8.04e-12	8.71e-10	16.7725				Phvul.006G212500.1	-3.18988	-0.134085	-4.94145	1.07e-05	6.19e-05	2.84104
Phvul.008G096600.1	1.14979	2.16969	5.04008	7.68e-06	4.69e-05	3.59974				Phvul.002G052600.1	-3.17939	3.16874	-10.186	2.26e-13	7.91e-11	19.9956
Phvul.011G011800.1	1.15008	2.99368	4.54112	4.03e-05	0.000193034	2.02231				Phvul.002G293800.1	-3.17891	-0.778662	-3.86448	0.00034725	0.00123172	-0.403929
Phvul.003G276300.1	1.15033	3.07819	4.88448	1.29e-05	7.32e-05	3.05951				Phvul.001G033700.2	-3.17153	0.737535	-4.42276	5.92e-05	0.00026962	1.62286
Phvul.003G189700.1	1.15171	5.71193	7.44595	1.96e-09	5.2e-08	11.3469				Phvul.003G169600.1	-3.15898	-1.57524	-3.21248	0.00240449	0.00662089	-1.92425
Phvul.008G017000.1	1.15211	4.87022	9.94564	4.84e-13	1.35e-10	19.5688				Phvul.001G145800.1	-3.15261	-1.53744	-2.81959	0.0070702	0.0168459	-2.47752
Phvul.L001832.1	1.15228	4.38268	9.97746	4.37e-13	1.29e-10	19.6633				Phvul.001G105400.1	-3.14704	1.80637	-6.71798	2.42e-08	3.8e-07	8.52468
Phvul.003G203000.1	1.15275	2.31422	4.59765	3.34e-05	0.000164612	2.23278				Phvul.002G275000.1	-3.1426	3.41647	-5.63988	1e-06	8.44e-06	5.51747
Phvul.004G127500.1	1.15353	0.420055	2.93938	0.00512899	0.0127539	-2.17953				Phvul.009G116500.2	-3.1413	4.35609	-6.16403	1.64e-07	1.87e-06	7.13023
Phvul.011G062000.1	1.15371	1.97101	4.21413	0.000115813	0.000480133	1.10364				Phvul.006G004580.1	-3.1395	-1.53466	-4.4839	4.85e-05	0.000226989	0.873178
Phvul.003G176800.1	1.15411	5.79715	6.6142	3.46e-08	5.11e-07	8.51136				Phvul.002G319000.1	-3.13908	3.90772	-6.07227	2.26e-07	2.42e-06	6.88067
Phvul.008G170200.2	1.15487	-0.633868	2.78869	0.00767157	0.0180852	-2.45888				Phvul.007G278900.1	-3.13631	0.47662	-5.49346	1.65e-06	1.28e-05	4.63211
Phvul.011G039700.1	1.15487	-0.627909	3.90413	0.000307166	0.00110525	0.209972				Phvul.005G173600.1	-3.13009	3.54415	-5.59948	1.15e-06	9.45e-06	5.35795
Phvul.004G065000.1	1.15643	2.48378	5.92529	3.75e-07	3.71e-06	6.44639				Phvul.002G251400.1	-3.12968	0.662657	-4.43604	5.67e-05	0.000259903	1.41313
Phvul.009G094100.1	1.15696	3.62226	4.044	0.000198504	0.000755525	0.354165				Phvul.001G102300.1	-3.1265	1.42464	-5.25408	3.73e-06	2.57e-05	4.13149
Phvul.009G109800.2	1.1581	2.22975	5.02892	7.98e-06	4.85e-05	3.56916				Phvul.010G028300.1	-3.1117	-1.95582	-3.12734	0.00305635	0.00814745	-2.15751
Phvul.001G189300.1	1.15814	1.02272	4.61362	3.17e-05	0.000157314	2.26016				Phvul.003G166700.1	-3.09073	2.94715	-5.81003	5.57e-07	5.18e-06	6.07174
Phvul.001G074000.2	1.15815	-0.23689	3.27272	0.00202518	0.00570424	-1.40116				Phvul.004G025800.2	-3.0873	2.92042	-5.82932	5.21e-07	4.92e-06	6.13562
Phvul.009G072200.1	1.1585	5.43388	5.2735	3.49e-06	2.43e-05	4.02088				Phvul.009G127500.1	-3.08724	2.5522	-4.55178	3.89e-05	0.000187343	2.11597
Phvul.005G117800.1	1.15865	0.228789	3.48006	0.0011086	0.00336668	-0.86654				Phvul.003G175100.1	-3.0817	4.23462	-7.99134	3.04e-10	1.22e-08	13.2734
Phvul.008G273300.1	1.15961	-0.0258056	2.73208	0.00889734	0.020534	-2.57454				Phvul.002G286500.1	-3.0742	1.47073	-4.94931	1.04e-05	6.07e-05	3.21209
Phvul.006G159000.1	1.16025	6.14158	3.00657	0.0042707	0.0108591	-2.84943				Phvul.004G110200.2	-3.07069	1.19176	-5.21965	4.19e-06	2.82e-05	3.93862
Phvul.008G157300.2	1.16041	4.48062	7.13962	5.63e-09	1.19e-07	10.3911				Phvul.005G162300.1	-3.07033	0.167669	-4.03596	0.000203583	0.000770759	0.3955
Phvul.007G172400.1	1.16044	6.5115	6.74123	2.23e-08	3.55e-07	8.93618				Phvul.002G298200.1	-3.06986	-2.05377	-3.24623	0.0021844	0.00607992	-1.95724
Phvul.007G144800.1	1.16132	4.36957	8.81388	1.92e-11	1.58e-09	15.9636				Phvul.009G231600.1	-3.06939	0.587729	-5.21982	4.19e-06	2.82e-05	3.82255
Phvul.002G191100.2	1.16138	2.01561	4.52245	4.28e-05	0.00020346	2.0336				Phvul.010G096100.1	-3.06257	3.38333	-6.9767	9.87e-09	1.83e-07	9.90331
Phvul.003G192800.1	1.16193	6.21208	5.16579	5.03e-06	3.3e-05	3.61411				Phvul.001G221700.1	-3.05529	0.0606291	-3.1467	0.00289492	0.0077801	-1.72423
Phvul.008G272400.1	1.16215	8.70994	7.47039	1.8e-09	4.9e-08	11.4931				Phvul.002G160700.1	-3.0448	5.70581	-10.0958	3e-13	9.89e-11	20.0361
Phvul.004G017000.1	1.16245	6.94236	6.40803	7.06e-08	9.28e-07	7.81061				Phvul.006G107900.1	-3.04285	4.71769	-7.65134	9.7e-10	3.04e-08	12.1492
Phvul.009G219100.2	1.16249	4.33451	7.87407	4.54e-10	1.67e-08	12.8744				Phvul.009G232000.1	-3.0424	3.11076	-4.57169	3.64e-05	0.000177074	2.128
Phvul.003G188600.1	1.1625	3.4176	5.63699	1.01e-06	8.52e-06	5.44362				Phvul.001G069001.1	-3.04137	0.705578	-5.85549	4.77e-07	4.55e-06	5.58029
Phvul.006G073200.1	1.16265	-0.175033	2.92798	0.0052898	0.0130965	-2.15892				Phvul.007G050300.2	-3.04016	-1.41539	-4.02996	0.00020745	0.000784321	-0.409677
Phvul.006G179400.1	1.16267	2.09836	5.253	3.74e-06	2.58e-05	4.28391				Phvul.009G043100.1	-3.02921	3.67625	-5.64786	9.73e-07	8.28e-06	5.51239
Phvul.004G000700.1	1.16334	5.50391	8.84799	1.72e-11	1.47e-09	16.0338				Phvul.008G104900.1	-3.01066	1.64809	-3.22356	0.00233003	0.00644928	-1.5242
Phvul.006G066000.1	1.16355	2.53933	5.12568	5.76e-06	3.71e-05	3.84807				Phvul.006G069600.1	-3.00923	-1.12517	-3.06919	0.00359364	0.0093838	-2.01492
Phvul.005G022900.2	1.16434	5.39613	6.60728	3.54e-08	5.21e-07	8.51233				Phvul.011G025700.1	-3.00833	-0.0068274	-5.99724	2.92e-07	3e-06	5.2177
Phvul.002G322100.1	1.16465	6.48613	6.61557	3.44e-08	5.09e-07	8.50715				Phvul.006G080600.1	-3.00612	2.07367	-5.25869	3.67e-06	2.53e-05	4.23541
Phvul.003G037800.1	1.16502	3.46624	7.80097	5.82e-10	2.03e-08	12.6509				Phvul.002G285800.1	-3.00587	0.451858	-3.71625	0.000546698	0.00182699	-0.381359
Phvul.005G120400.1	1.16539	2.96413	4.62866	3.02e-05	0.000150917	2.22625				Phvul.007G092000.1	-3.00041	-0.777742	-4.29247	9.01e-05	0.000385925	0.579744
Phvul.011G128100.1	1.1654	6.42393	5.93689	3.6e-07	3.59e-06	6.19666				Phvul.009G130600.1	-2.99708	1.51517	-5.89929	4.1e-07	4.02e-06	6.22073
Phvul.002G279200.8	1.16587	0.548832	2.68476	0.0100582	0.0227906	-2.68513				Phvul.004G096200.1	-2.9841	2.28186	-6.13525	1.81e-07	2.01e-06	7.07335
Phvul.010G112800.1	1.16693	6.2936	4.46476	5.16e-05	0.000239813	1.34832				Phvul.010G012800.1	-2.98349	5.02616	-7.38169	2.45e-09	6.21e-08	11.2103
Phvul.010G114900.1	1.16704	1.16866	3.92241	0.000290234	0.00105306	0.312345				Phvul.008G015800.1	-2.97868	1.82512	-4.98876	9.13e-06	5.43e-05	3.44595
Phvul.003G050000.1	1.16729	5.32378	8.26691	1.2e-10	5.81e-09	14.1285				Phvul.009G242800.1	-2.97664	-1.63408	-4.20011	0.000121108	0.000499506	0.330489
Phvul.002G069500.1	1.1689	2.41438	5.34993	2.69e-06	1.94e-05	4.58044				Phvul.008G225000.1	-2.97586	1.64442	-6.62996	3.28e-08	4.87e-07	8.48087
Phvul.008G289000.1	1.16919	5.27856	5.45257	1.9e-06	1.44e-05	4.61129				Phvul.001G067400.1	-2.97479	0.278834	-4.43085	5.77e-05	0.000264029	1.44495
Phvul.008G230800.1	1.17012	1.87329	5.04108	7.66e-06	4.68e-05	3.61763				Phvul.001G040800.1	-2.967	0.219507	-4.37927	6.81e-05	0.000303683	1.25616
Phvul.009G087700.1	1.1706	3.22543	5.01539	8.35e-06	5.04e-05	3.47357				Phvul.009G046900.1	-2.95024	-1.16797	-3.07214	0.00356437	0.00932217	-1.98541
Phvul.002G303200.1	1.17106	6.40934	5.8006	5.76e-07	5.33e-06	5.73584				Phvul.008G211200.1	-2.94897	4.74417	-9.46647	2.26e-12	3.66e-10	18.0503
Phvul.001G191200.1	1.17142	8.54742	7.9879	3.08e-10	1.23e-08	13.2256				Phvul.007G029800.1	-2.94886	-0.919262	-4.63941	2.92e-05	0.000146253	1.67754
Phvul.005G018600.1	1.17149	5.86267	6.78125	1.94e-08	3.15e-07	9.08014				Phvul.010G096600.1	-2.94764	-2.3186	-3.15059	0.00286347	0.00770438	-2.09903
Phvul.005G161800.1	1.17205	4.6253	6.70918	2.49e-08	3.89e-07	8.91445				Phvul.004G124700.1	-2.94691	-1.1192	-4.24416	0.000105217	0.000441819	0.627569
Phvul.001G003100.1	1.1722	5.6303	8.12945	1.91e-10	8.46e-09	13.6542				Phvul.002G047500.2	-2.92637	4.32331	-6.68102	2.75e-08	4.2e-07	8.91435
Phvul.007G157200.1	1.17244	7.44935	5.24891	3.8e-06	2.6e-05	3.90852				Phvul.003G117100.1	-2.92613	3.36568	-6.84055	1.58e-08	2.67e-07	9.45563
Phvul.004G172000.1	1.17265	4.26873	6.20083	1.45e-07	1.68e-06	7.23779				Phvul.007G057600.2	-2.92235	-1.07352	-4.15693	0.000138941	0.000559741	0.00820491
Phvul.010G011000.1	1.17367	6.84946	8.21483	1.43e-10	6.65e-09	13.9304				Phvul.002G215100.1	-2.92144	0.168269	-5.26356	3.61e-06	2.5e-05	3.6382
Phvul.011G057800.1	1.17454	5.20237	5.22426	4.13e-06	2.79e-05	3.88352				Phvul.001G160500.1	-2.91941	0.741985	-4.63304	2.98e-05	0.000149078	2.15515
Phvul.005G050700.1	1.17475	10.5806	4.27253	9.61e-05	0.00040824	1.00354				Phvul.003G084600.1	-2.90687	2.09168	-5.05098	7.41e-06	4.56e-05	3.61022
Phvul.004G164900.1	1.17511	0.942278	2.90663	0.00560351	0.013782	-2.25513				Phvul.001G006300.1	-2.89797	6.19462	-5.48899	1.68e-06	1.3e-05	4.78396
Phvul.003G061600.1	1.17593	0.69359	2.85066	0.00651003	0.0156791	-2.36012				Phvul.003G024200.1	-2.89786	4.31282	-9.39718	2.83e-12	4.24e-10	17.8226
Phvul.003G118000.1	1.17611	2.62983	6.17952	1.56e-07	1.79e-06	7.28155				Phvul.007G259400.1	-2.88986	-1.33169	-2.98575	0.00452107	0.0114356	-2.2504
Phvul.006G150200.1	1.1772	3.8989	8.7587	2.31e-11	1.78e-09	15.7869				Phvul.001G100500.1	-2.88855	4.0365	-9.1585	6.17e-12	7.31e-10	17.0258
Phvul.007G182300.2	1.17795	5.06464	6.7444	2.2e-08	3.51e-07	9.00712				Phvul.002G056100.1	-2.88539	4.29476	-9.22384	4.98e-12	6.51e-10	17.2632
Phvul.009G232400.1	1.1799	2.92135	4.35433	7.38e-05	0.000325804	1.38408				Phvul.001G155201.1	-2.88329	3.89615	-8.70524	2.76e-11	2.02e-09	15.5941
Phvul.009G145600.1	1.18026	-0.491879	3.09132	0.00337946	0.00888938	-1.85018				Phvul.004G147500.1	-2.87276	-0.687367	-3.85442	0.000358192	0.00126698	-0.345644
Phvul.002G078901.1	1.18044	0.254615	3.44494	0.00122926	0.00368956	-0.94497				Phvul.002G257500.2	-2.86297	2.41168	-6.66806	2.87e-08	4.34e-07	8.79015
Phvul.011G024400.1	1.1809	2.21121	3.73963	0.000509181	0.00171838	-0.274595				Phvul.001G155150.1	-2.8424	5.3463	-9.40485	2.76e-12	4.21e-10	17.8611
Phvul.011G155600.1	1.18171	2.32043	5.07646	6.8e-06	4.25e-05	3.71882				Phvul.006G178800.1	-2.83592	4.07899	-8.57424	4.27e-11	2.7e-09	15.1813
Phvul.010G098000.1	1.18195	1.2754	3.98475	0.000239005	0.000887325	0.485407				Phvul.006G124700.1	-2.83575	-0.456521	-3.61652	0.000738735	0.00236146	-0.587217
Phvul.002G132900.1	1.184	0.662833	3.73548	0.000515656	0.00173703	-0.208915				Phvul.001G243500.2	-2.82393	-1.02931	-3.70856	0.000559618	0.00186264	-0.746057
Phvul.007G041500.4	1.18626	1.54231	5.43521	2.01e-06	1.51e-05	4.81887				Phvul.007G073800.1	-2.82301	4.45215	-6.96355	1.03e-08	1.89e-07	9.86158
Phvul.008G134600.1	1.18907	1.52842	5.49753	1.63e-06	1.27e-05	5.00885				Phvul.001G019300.1	-2.81133	1.03076	-5.15936	5.14e-06	3.36e-05	3.80483
Phvul.007G150700.1	1.18911	9.1739	4.50673	4.5e-05	0.000212581	1.64843				Phvul.005G164500.1	-2.8113	5.92977	-10.1421	2.59e-13	8.9e-11	20.1806
Phvul.009G158700.1	1.18945	5.17077	10.327	1.45e-13	5.69e-11	20.7524				Phvul.001G258400.2	-2.80828	-1.00196	-4.95368	1.03e-05	6e-05	1.81524
Phvul.010G144500.1	1.19	2.21006	5.02068	8.2e-06	4.96e-05	3.54615				Phvul.002G252100.1	-2.80793	2.38829	-5.86879	4.55e-07	4.37e-06	6.24044
Phvul.L002432.1	1.19021	4.63163	7.01622	8.61e-09	1.65e-07	9.9708				Phvul.004G135500.1	-2.80227	-1.39408	-3.48512	0.00109217	0.00332352	-1.44198
Phvul.003G102300.1	1.19048	3.01504	7.1366	5.69e-09	1.2e-07	10.4406				Phvul.008G043400.1	-2.78876	-0.791163	-3.04899	0.00380017	0.00984505	-2.11401
Phvul.009G176900.1	1.1922	7.65033	6.87719	1.39e-08	2.39e-07	9.43479				Phvul.003G071900.1	-2.78635	2.44357	-7.28619	3.4e-09	7.98e-08	10.7928
Phvul.009G204000.1	1.19445	4.29703	5.80398	5.69e-07	5.27e-06	5.88437				Phvul.002G044700.1	-2.78537	2.01795	-6.03765	2.54e-07	2.66e-06	6.73803
Phvul.009G020300.1	1.19575	10.1653	5.28263	3.39e-06	2.36e-05	4.20358				Phvul.003G174500.1	-2.78134	3.86276	-7.54259	1.41e-09	4.02e-08	11.7951
Phvul.011G018000.1	1.1962	6.96193	4.73863	2.1e-05	0.000110832	2.24873				Phvul.011G029000.1	-2.77384	-1.60648	-3.06415	0.00364416	0.00949614	-2.30013
Phvul.005G178900.1	1.19711	3.67139	6.20692	1.42e-07	1.65e-06	7.33361				Phvul.008G034100.1	-2.77365	3.3968	-11.428	4.93e-15	5.42e-12	23.3544
Phvul.002G229200.1	1.19742	1.42415	3.07802	0.00350671	0.00918593	-1.88993				Phvul.001G069264.1	-2.76845	-1.80383	-4.34782	7.54e-05	0.000331651	0.545757
Phvul.011G107600.1	1.19789	1.84554	5.43397	2.02e-06	1.52e-05	4.85346				Phvul.002G298300.1	-2.76596	1.95051	-7.6211	1.08e-09	3.25e-08	11.6569
Phvul.007G189300.1	1.1984	3.5153	4.641	2.9e-05	0.000145578	2.27903				Phvul.001G146100.1	-2.76239	1.31459	-4.705	2.35e-05	0.000121617	2.55578
Phvul.008G061500.1	1.20243	3.5838	4.73854	2.1e-05	0.000110832	2.52099				Phvul.001G117900.1	-2.7598	6.87818	-8.42071	7.14e-11	3.99e-09	14.6329
Phvul.008G008200.1	1.2026	7.58015	4.3552	7.36e-05	0.000325152	1.06182				Phvul.009G244100.1	-2.75838	-1.33955	-3.86074	0.000351278	0.00124439	-0.196849
Phvul.002G133000.1	1.20343	2.3029	5.54465	1.39e-06	1.11e-05	5.21443				Phvul.009G101600.1	-2.75692	0.226541	-5.412	2.18e-06	1.62e-05	4.23907
Phvul.010G108900.1	1.20392	3.99595	8.108	2.05e-10	8.98e-09	13.661				Phvul.006G152100.2	-2.75513	-0.580812	-3.81007	0.000410557	0.00142107	-0.427363
Phvul.001G109300.1	1.20429	-0.466932	2.68285	0.0101077	0.0228879	-2.68149				Phvul.002G272400.2	-2.7537	0.492476	-6.14298	1.77e-07	1.97e-06	6.11917
Phvul.003G096700.1	1.20467	2.10167	2.85903	0.00636626	0.0153981	-2.52497				Phvul.001G192000.1	-2.75014	0.822378	-7.21476	4.34e-09	9.68e-08	9.88294
Phvul.003G056700.1	1.20523	4.13973	4.90139	1.22e-05	6.97e-05	2.89304				Phvul.004G100000.1	-2.7398	-0.173422	-4.04909	0.000195354	0.000745897	0.412279
Phvul.009G161800.1	1.20666	4.26	4.94906	1.04e-05	6.07e-05	3.06313				Phvul.008G078500.1	-2.73875	-0.396933	-4.2345	0.00010852	0.000453492	0.762568
Phvul.004G128200.2	1.20729	4.61204	2.70555	0.00953214	0.0217732	-3.38413				Phvul.001G027100.1	-2.73674	-0.350235	-4.44828	5.45e-05	0.000251104	1.28081
Phvul.009G163100.1	1.20754	4.14067	6.48584	5.4e-08	7.36e-07	8.21179				Phvul.010G140900.1	-2.7366	1.33788	-2.77416	0.00797041	0.0186827	-2.54518
Phvul.001G016450.1	1.20912	0.47448	3.08216	0.00346661	0.0090968	-1.81641				Phvul.009G241900.1	-2.73331	2.22297	-6.34684	8.73e-08	1.1e-06	7.76317
Phvul.011G033500.1	1.20984	1.42277	4.33457	7.87e-05	0.000344292	1.47727				Phvul.007G255600.1	-2.73083	2.51837	-5.39554	2.31e-06	1.7e-05	4.72651
Phvul.008G131000.1	1.21029	0.0477831	3.16261	0.00276831	0.00748302	-1.62988				Phvul.009G253300.1	-2.72303	-0.395425	-3.30424	0.00185005	0.00526227	-1.43181
Phvul.008G134900.1	1.21178	2.90752	6.88712	1.35e-08	2.34e-07	9.61742				Phvul.001G008900.1	-2.72242	4.69127	-6.64817	3.08e-08	4.6e-07	8.78595
Phvul.001G198700.1	1.21213	3.41712	8.0913	2.17e-10	9.28e-09	13.5938				Phvul.003G161500.1	-2.71678	2.40149	-6.86494	1.45e-08	2.48e-07	9.45807
Phvul.009G083700.1	1.21319	1.37099	4.42487	5.88e-05	0.000268377	1.74317				Phvul.003G261900.1	-2.71494	2.27004	-4.26305	9.9e-05	0.000419641	1.25985
Phvul.001G013400.2	1.21358	1.04873	4.04039	0.000200766	0.000762725	0.637731				Phvul.010G057300.1	-2.71338	-0.630104	-2.90642	0.00560666	0.0137877	-2.278
Phvul.007G157300.1	1.21379	0.456265	3.60412	0.000766726	0.0024391	-0.555473				Phvul.007G051100.1	-2.71295	4.90127	-9.45355	2.36e-12	3.73e-10	17.9779
Phvul.009G215500.1	1.21421	2.15042	6.22838	1.32e-07	1.55e-06	7.42502				Phvul.011G136700.1	-2.70612	4.72966	-7.79	6.04e-10	2.1e-08	12.6015
Phvul.005G159300.1	1.21427	3.33036	7.69362	8.4e-10	2.69e-08	12.2966				Phvul.003G107100.1	-2.69786	2.11796	-6.21076	1.4e-07	1.63e-06	7.29993
Phvul.002G048700.1	1.21444	3.67016	3.94893	0.000267257	0.000978957	0.0475091				Phvul.005G102500.1	-2.69693	3.85867	-3.07013	0.00358421	0.00936661	-2.18444
Phvul.003G193800.1	1.21599	8.94404	7.25521	3.78e-09	8.65e-08	10.7797				Phvul.007G075000.1	-2.69067	-0.46305	-3.90626	0.000305149	0.00109823	0.00412278
Phvul.004G116200.1	1.2161	7.28083	5.83521	5.11e-07	4.83e-06	5.87625				Phvul.L001619.1	-2.6896	-1.56489	-4.40621	6.24e-05	0.000282992	1.01584
Phvul.001G052900.2	1.2177	-0.30356	3.13771	0.00296881	0.00794238	-1.72575				Phvul.003G143900.1	-2.68426	3.57431	-4.22714	0.000111101	0.000462285	0.986214
Phvul.002G034500.1	1.21796	7.43003	7.21886	4.28e-09	9.58e-08	10.5898				Phvul.009G045601.1	-2.68058	-0.572577	-2.70086	0.00964838	0.0220143	-2.66599
Phvul.004G065200.1	1.22035	2.03659	3.16893	0.00271947	0.00736833	-1.7826				Phvul.008G045200.1	-2.67995	2.96466	-6.29546	1.04e-07	1.27e-06	7.65438
Phvul.002G185500.1	1.22039	4.0504	7.14278	5.57e-09	1.18e-07	10.4405				Phvul.003G107600.1	-2.67739	0.063656	-4.19621	0.000122623	0.000503862	0.845919
Phvul.011G193300.2	1.22048	0.0397738	3.5466	0.000910332	0.00284052	-0.693707				Phvul.004G148600.1	-2.67503	-0.277977	-4.31454	8.4e-05	0.000362418	1.13165
Phvul.010G147900.1	1.2225	4.12289	8.43107	6.9e-11	3.9e-09	14.7215				Phvul.004G041300.1	-2.66184	-0.685855	-3.53897	0.000931219	0.00289746	-0.972816
Phvul.005G044300.2	1.22273	6.46205	7.98522	3.11e-10	1.24e-08	13.1577				Phvul.002G062600.2	-2.65724	1.1215	-5.84248	4.98e-07	4.72e-06	5.86868
Phvul.002G329700.1	1.22285	2.99358	6.27999	1.1e-07	1.33e-06	7.60427				Phvul.002G166000.1	-2.65429	1.97271	-5.22287	4.15e-06	2.79e-05	4.15246
Phvul.007G280400.1	1.22408	5.74318	5.87837	4.4e-07	4.26e-06	6.01736				Phvul.002G329200.1	-2.64903	0.886423	-5.17465	4.88e-06	3.21e-05	3.85375
Phvul.005G061801.1	1.22453	1.47522	3.35998	0.00157499	0.00457307	-1.23986				Phvul.011G189900.1	-2.64703	4.52996	-6.26382	1.16e-07	1.4e-06	7.53515
Phvul.007G146900.1	1.22801	2.28382	4.62803	3.03e-05	0.000151185	2.3108				Phvul.008G274000.1	-2.64503	0.0946795	-8.08847	2.19e-10	9.35e-09	13.3684
Phvul.002G024100.1	1.22804	1.00081	3.24058	0.00221989	0.00616828	-1.46749				Phvul.003G251200.1	-2.64061	-0.458715	-3.82551	0.000391543	0.0013653	-0.228447
Phvul.008G185100.1	1.22952	7.27692	3.61463	0.000742931	0.00237257	-1.1855				Phvul.007G242100.1	-2.6397	0.76044	-3.60141	0.000772963	0.00245799	-0.545993
Phvul.007G022600.1	1.22957	0.49884	3.52099	0.00098225	0.00303104	-0.751443				Phvul.002G318000.1	-2.63455	-1.50252	-3.92071	0.000291765	0.00105816	-0.353511
Phvul.011G165100.1	1.23028	2.01267	6.35562	8.47e-08	1.07e-06	7.82526				Phvul.008G049700.1	-2.63393	7.04071	-9.17542	5.84e-12	6.97e-10	17.1032
Phvul.002G197300.1	1.23091	1.87085	5.23335	4e-06	2.71e-05	4.22037				Phvul.008G109600.1	-2.632	7.23433	-7.87873	4.47e-10	1.65e-08	12.8229
Phvul.002G148500.2	1.23161	6.53856	8.87243	1.58e-11	1.39e-09	16.103				Phvul.003G168200.1	-2.61201	1.14965	-6.30779	9.99e-08	1.23e-06	7.24381
Phvul.010G125100.1	1.23232	3.41863	6.56861	4.05e-08	5.79e-07	8.55495				Phvul.001G194900.1	-2.59913	1.95296	-3.75204	0.000490292	0.00166008	-0.188244
Phvul.002G325300.2	1.23305	0.487408	3.09536	0.0033417	0.0088055	-1.78518				Phvul.010G155900.1	-2.59902	1.88833	-5.91938	3.82e-07	3.78e-06	6.30346
Phvul.004G080200.1	1.23352	0.983918	2.72309	0.00910795	0.0209495	-2.68872				Phvul.002G207000.1	-2.59442	4.95342	-8.82154	1.87e-11	1.56e-09	15.9908
Phvul.009G108400.1	1.23463	2.88377	3.4678	0.00114938	0.00347642	-1.14341				Phvul.005G164000.1	-2.59412	1.64316	-5.33797	2.8e-06	2.01e-05	4.42484
Phvul.009G132750.1	1.23589	1.3493	4.28819	9.14e-05	0.000390239	1.34654				Phvul.001G209400.1	-2.59325	-0.512172	-3.50225	0.00103829	0.0031819	-1.02486
Phvul.010G038400.1	1.23592	3.76532	8.08636	2.21e-10	9.39e-09	13.5926				Phvul.005G020400.1	-2.58277	0.556959	-3.79447	0.000430668	0.00148103	-0.0947663
Phvul.003G189800.1	1.23606	2.59703	4.92568	1.13e-05	6.49e-05	3.21829				Phvul.008G149600.1	-2.58171	4.46858	-8.50399	5.4e-11	3.22e-09	14.9595
Phvul.009G230300.2	1.23785	3.1335	5.11132	6.04e-06	3.86e-05	3.78613				Phvul.003G239600.1	-2.58155	-2.01215	-3.20513	0.00245512	0.00673666	-1.94501
Phvul.009G161500.1	1.23824	1.43935	4.56684	3.7e-05	0.000179275	2.16687				Phvul.003G045600.1	-2.57688	4.87022	-5.07916	6.74e-06	4.22e-05	3.49603
Phvul.004G176200.1	1.23862	0.201809	2.8312	0.00685577	0.0164134	-2.3764				Phvul.008G193900.1	-2.56931	2.33961	-6.87224	1.42e-08	2.42e-07	9.46055
Phvul.004G069700.1	1.23879	6.08647	6.16878	1.62e-07	1.84e-06	6.988				Phvul.011G178800.1	-2.56783	-1.4109	-2.97726	0.00462718	0.0116682	-2.31953
Phvul.005G082701.1	1.2391	1.28416	4.25813	0.000100616	0.000425321	1.25586				Phvul.002G148400.1	-2.56694	-0.879076	-3.61137	0.000750238	0.00239405	-0.773146
Phvul.003G098300.1	1.2393	4.53174	6.49529	5.22e-08	7.16e-07	8.21928				Phvul.011G182300.1	-2.56464	0.429696	-4.45723	5.29e-05	0.000244996	1.62577
Phvul.007G256700.1	1.23943	1.87577	5.05045	7.42e-06	4.57e-05	3.64673				Phvul.008G028900.1	-2.56138	3.34055	-5.26982	3.54e-06	2.45e-05	4.29421
Phvul.004G011100.1	1.24206	3.41438	3.89675	0.000314276	0.00112714	-0.00945629				Phvul.009G159300.1	-2.55684	8.14231	-7.78637	6.12e-10	2.12e-08	12.5333
Phvul.002G322600.1	1.24206	2.45652	5.62576	1.05e-06	8.77e-06	5.47246				Phvul.006G086100.1	-2.54857	4.74937	-6.66859	2.87e-08	4.34e-07	8.80577
Phvul.002G206500.1	1.24276	5.22096	6.90786	1.25e-08	2.2e-07	9.54289				Phvul.004G139900.1	-2.53939	-1.1445	-2.79275	0.00758997	0.0179236	-2.50533
Phvul.008G215900.1	1.24345	4.73362	6.58372	3.84e-08	5.57e-07	8.49201				Phvul.004G077400.1	-2.53525	4.84472	-9.51338	1.94e-12	3.29e-10	18.2059
Phvul.L007743.1	1.24381	2.99922	3.15288	0.00284509	0.00765994	-2.00942				Phvul.010G141200.2	-2.53144	4.45493	-3.4262	0.00129864	0.00386892	-1.49975
Phvul.002G264700.1	1.24391	6.66542	5.69807	8.19e-07	7.19e-06	5.39232				Phvul.011G170000.1	-2.52977	-1.61652	-3.39799	0.00141017	0.00415598	-1.348
Phvul.005G170200.1	1.24409	7.17315	4.16292	0.00013632	0.00055107	0.431964				Phvul.006G028100.1	-2.52665	2.95286	-4.6665	2.67e-05	0.000135539	2.45645
Phvul.001G265600.1	1.24447	0.403451	3.08259	0.00346241	0.00908869	-1.81518				Phvul.003G109000.1	-2.52564	1.9567	-2.97345	0.00467546	0.0117683	-2.14268
Phvul.007G076200.1	1.24467	5.36712	6.29462	1.05e-07	1.28e-06	7.4417				Phvul.003G088000.1	-2.52465	1.55971	-5.97428	3.16e-07	3.2e-06	6.50116
Phvul.010G075300.1	1.24482	1.58102	5.64473	9.83e-07	8.35e-06	5.48905				Phvul.006G202800.1	-2.52175	-1.34915	-3.1117	0.00319291	0.00846899	-1.98034
Phvul.007G024400.1	1.24499	-0.0922572	2.96592	0.00477239	0.0119812	-2.07562				Phvul.011G090400.1	-2.51888	3.1798	-9.07547	8.1e-12	8.72e-10	16.6131
Phvul.007G100200.1	1.24584	0.0803907	3.10009	0.00329792	0.00870826	-1.77716				Phvul.008G088800.2	-2.51395	-1.19801	-3.35103	0.00161635	0.00467751	-1.44008
Phvul.004G035400.1	1.2473	4.46946	5.48281	1.71e-06	1.32e-05	4.84721				Phvul.010G116000.1	-2.51331	4.70777	-7.33445	2.88e-09	7.03e-08	11.0763
Phvul.007G096900.1	1.24733	2.00274	6.71794	2.42e-08	3.8e-07	8.97479				Phvul.007G012700.1	-2.51316	-0.543944	-3.77512	0.000456945	0.00156	-0.26678
Phvul.003G246600.1	1.2474	5.69361	7.42069	2.14e-09	5.59e-08	11.2668				Phvul.003G137600.1	-2.50525	2.54685	-4.62544	3.05e-05	0.000152248	2.34068
Phvul.004G034300.1	1.24788	2.502	5.6702	9.01e-07	7.77e-06	5.61401				Phvul.002G067214.1	-2.50253	2.22232	-7.84039	5.09e-10	1.83e-08	12.5696
Phvul.011G136000.1	1.24859	1.57046	5.25102	3.77e-06	2.59e-05	4.27008				Phvul.003G201400.2	-2.50108	3.4906	-4.43028	5.78e-05	0.000264445	1.64351
Phvul.010G041600.1	1.24879	2.90998	4.3805	6.79e-05	0.000302552	1.46329				Phvul.004G157900.1	-2.49913	1.98102	-4.71071	2.3e-05	0.000119644	2.59841
Phvul.010G048100.1	1.24905	7.71181	6.96006	1.05e-08	1.91e-07	9.72222				Phvul.006G142300.1	-2.49681	4.4383	-6.80495	1.79e-08	2.94e-07	9.31499
Phvul.004G023500.1	1.24956	5.86754	7.75711	6.76e-10	2.29e-08	12.3959				Phvul.009G114900.1	-2.48662	-0.761863	-3.20029	0.00248899	0.00682162	-1.73153
Phvul.007G270000.1	1.25005	6.54151	5.71261	7.79e-07	6.9e-06	5.44123				Phvul.009G199700.1	-2.48527	-0.849885	-3.65854	0.000651024	0.00211724	-0.758378
Phvul.003G068200.1	1.25006	3.12654	5.80752	5.62e-07	5.22e-06	6.03817				Phvul.010G156000.1	-2.48239	1.02625	-4.52296	4.27e-05	0.00020322	1.92823
Phvul.009G169000.1	1.25171	3.59685	5.53311	1.44e-06	1.15e-05	5.07299				Phvul.004G142500.1	-2.47624	-0.772979	-3.21633	0.00237834	0.00656314	-1.6297
Phvul.004G091200.1	1.25259	0.611415	3.13979	0.00295154	0.00790774	-1.68155				Phvul.001G048900.1	-2.47346	1.8911	-4.51569	4.37e-05	0.00020746	2.00666
Phvul.010G041700.1	1.25266	6.78743	7.16098	5.23e-09	1.12e-07	10.3715				Phvul.001G071300.1	-2.47065	1.62774	-7.02579	8.33e-09	1.61e-07	9.67517
Phvul.003G009700.1	1.25273	2.53443	5.52703	1.47e-06	1.17e-05	5.1517				Phvul.006G092600.1	-2.46645	-1.06155	-3.36175	0.0015669	0.00455603	-1.3227
Phvul.005G151100.1	1.25283	1.6482	3.2064	0.00244631	0.00672085	-1.60751				Phvul.004G155400.2	-2.45824	-0.447369	-4.5229	4.27e-05	0.00020322	1.49602
Phvul.008G088100.1	1.25375	0.726305	3.81517	0.000404181	0.00140325	0.0155915				Phvul.008G254400.1	-2.4579	2.43379	-3.49398	0.00106399	0.00324918	-0.908947
Phvul.L001750.1	1.25557	1.78594	3.81781	0.000400911	0.00139414	0.0196966				Phvul.006G158300.1	-2.45373	1.47019	-5.09287	6.43e-06	4.07e-05	3.68441
Phvul.001G093400.1	1.25682	0.453015	2.93048	0.00525412	0.0130218	-2.189				Phvul.007G039200.1	-2.44016	2.46714	-9.15462	6.25e-12	7.35e-10	16.6725
Phvul.003G293800.1	1.25704	3.86007	6.03923	2.53e-07	2.65e-06	6.7139				Phvul.011G072200.1	-2.43693	1.07181	-5.00646	8.6e-06	5.17e-05	3.4395
Phvul.006G147000.1	1.25759	1.56915	4.32666	8.07e-05	0.000351125	1.45784				Phvul.010G017600.1	-2.42982	4.25385	-6.64429	3.12e-08	4.66e-07	8.76504
Phvul.003G188300.1	1.25804	2.82391	5.46194	1.84e-06	1.4e-05	4.92197				Phvul.003G248075.1	-2.42652	3.57947	-5.51067	1.56e-06	1.22e-05	5.02541
Phvul.011G174800.1	1.25912	6.60717	7.58425	1.22e-09	3.6e-08	11.8081				Phvul.008G109300.1	-2.42595	7.30266	-13.862	4.88e-18	8.03e-14	30.8467
Phvul.005G154500.1	1.25936	-0.225352	2.82871	0.00690129	0.0165032	-2.38				Phvul.006G002700.2	-2.4237	2.86216	-6.14418	1.76e-07	1.96e-06	7.15791
Phvul.011G092000.1	1.25974	0.549605	3.20916	0.00242719	0.00667781	-1.53011				Phvul.003G042700.1	-2.42267	-0.0351357	-4.60351	3.28e-05	0.000161814	2.11507
Phvul.007G240600.1	1.26085	0.408928	3.3627	0.00156258	0.00454827	-1.15067				Phvul.003G146400.1	-2.42247	1.96228	-4.03065	0.000207003	0.000782808	0.5908
Phvul.006G091911.1	1.26143	1.31288	4.96282	9.96e-06	5.85e-05	3.3508				Phvul.005G099300.1	-2.42129	-0.804747	-3.35355	0.00160461	0.00465003	-1.30527
Phvul.001G186000.1	1.26159	6.65279	6.22721	1.32e-07	1.56e-06	7.18714				Phvul.002G160600.1	-2.42064	2.73692	-5.96232	3.3e-07	3.32e-06	6.53985
Phvul.001G194100.1	1.26175	5.85108	6.6045	3.58e-08	5.24e-07	8.48371				Phvul.008G077600.1	-2.42044	-1.59887	-2.88543	0.00593196	0.014471	-2.39463
Phvul.002G022400.1	1.26214	1.23896	4.44438	5.52e-05	0.000253737	1.77006				Phvul.011G108600.1	-2.41795	1.26242	-5.41255	2.18e-06	1.62e-05	4.70204
Phvul.007G047300.1	1.26283	4.90163	5.11738	5.92e-06	3.79e-05	3.52525				Phvul.008G169800.1	-2.41719	0.719193	-3.19858	0.00250103	0.00684666	-1.54382
Phvul.001G013300.1	1.26313	0.350875	3.53411	0.000944756	0.00293238	-0.720771				Phvul.003G259800.1	-2.41459	0.315132	-4.30246	8.73e-05	0.000374706	1.04393
Phvul.001G045700.1	1.26506	0.373865	3.64972	0.000668559	0.0021687	-0.491478				Phvul.006G204200.1	-2.41293	1.94625	-4.92029	1.15e-05	6.6e-05	3.23858
Phvul.002G284200.1	1.26522	4.15491	5.40846	2.21e-06	1.64e-05	4.59601				Phvul.002G152400.1	-2.40837	4.86948	-10.46	9.54e-14	4.27e-11	21.1576
Phvul.003G022300.1	1.2663	5.99722	7.93246	3.72e-10	1.43e-08	12.9846				Phvul.001G253900.1	-2.40488	-0.105716	-4.72255	2.22e-05	0.00011571	1.80354
Phvul.003G236900.1	1.26674	5.03416	6.60101	3.62e-08	5.29e-07	8.51593				Phvul.011G084500.1	-2.40403	1.3269	-4.57027	3.66e-05	0.000177741	2.10868
Phvul.010G154200.1	1.26762	4.6075	9.39799	2.82e-12	4.24e-10	17.8416				Phvul.003G147700.1	-2.39945	-0.889218	-3.66626	0.000636032	0.00207628	-0.758059
Phvul.003G277700.1	1.27019	-0.819199	2.9746	0.00466081	0.0117404	-2.06088				Phvul.009G053500.1	-2.39943	7.37251	-7.38544	2.41e-09	6.15e-08	11.1604
Phvul.003G211000.1	1.2708	-0.043975	3.03326	0.00396872	0.0102206	-1.92657				Phvul.010G032400.1	-2.39653	3.69881	-6.01605	2.74e-07	2.83e-06	6.70798
Phvul.009G127100.1	1.27188	7.72763	7.04027	7.93e-09	1.55e-07	9.99249				Phvul.005G109300.1	-2.39573	-0.0198117	-5.26752	3.56e-06	2.47e-05	3.6177
Phvul.009G260200.2	1.2722	0.725382	3.54169	0.000923733	0.00287797	-0.705053				Phvul.002G014700.1	-2.39517	1.54092	-4.07405	0.000180589	0.000699794	0.734169
Phvul.002G282800.1	1.27585	4.25537	4.95328	1.03e-05	6e-05	3.09903				Phvul.005G162600.1	-2.39463	0.7944	-2.86597	0.00624935	0.015151	-2.29311
Phvul.009G061900.1	1.27618	6.93505	4.41995	5.97e-05	0.000271717	1.22042				Phvul.008G249500.3	-2.38743	-1.13782	-3.90145	0.000309731	0.00111302	-0.488362
Phvul.009G136100.1	1.27669	5.38912	7.69673	8.31e-10	2.67e-08	12.2186				Phvul.002G082300.1	-2.38695	5.40341	-8.62382	3.62e-11	2.45e-09	15.3203
Phvul.006G213300.1	1.27792	4.55404	8.37952	8.2e-11	4.4e-09	14.5361				Phvul.011G043100.1	-2.38664	3.7293	-6.72901	2.33e-08	3.66e-07	9.08662
Phvul.011G179800.1	1.27865	3.66981	5.90608	4e-07	3.93e-06	6.36531				Phvul.009G240666.1	-2.38596	3.72443	-6.56828	4.06e-08	5.79e-07	8.54122
Phvul.002G249000.1	1.27938	2.49596	5.89181	4.2e-07	4.09e-06	6.33906				Phvul.009G061350.1	-2.3803	2.43349	-7.63918	1.01e-09	3.12e-08	11.9781
Phvul.006G100600.1	1.28133	6.16161	4.93114	1.11e-05	6.39e-05	2.84709				Phvul.003G190400.1	-2.37918	1.08987	-3.61743	0.000736728	0.00235733	-0.506052
Phvul.008G054100.1	1.28197	0.0288342	2.85465	0.00644114	0.0155541	-2.31835				Phvul.004G024900.1	-2.37903	4.77779	-8.10306	2.08e-10	9.09e-09	13.6469
Phvul.009G258500.1	1.28255	8.73944	6.37674	7.87e-08	1.01e-06	7.79676				Phvul.003G047200.2	-2.37888	5.58426	-7.88973	4.3e-10	1.6e-08	12.876
Phvul.007G070900.1	1.28288	6.45044	9.42635	2.57e-12	4e-10	17.9				Phvul.002G217900.1	-2.37559	0.498991	-4.96928	9.74e-06	5.74e-05	2.89926
Phvul.007G064100.1	1.28311	0.41169	3.38615	0.00145967	0.00427748	-1.09438				Phvul.008G034300.1	-2.37402	6.73848	-10.6738	4.91e-14	3.13e-11	21.8138
Phvul.007G163400.1	1.28374	2.712	4.17267	0.000132163	0.000536766	0.908573				Phvul.005G008800.1	-2.37368	4.14246	-7.58847	1.2e-09	3.55e-08	11.9398
Phvul.005G095300.1	1.2847	7.20695	8.48868	5.69e-11	3.35e-09	14.8562				Phvul.007G220200.1	-2.36292	1.44031	-3.36186	0.00156641	0.00455603	-1.16389
Phvul.002G109800.1	1.28478	1.71447	5.18127	4.77e-06	3.15e-05	4.03231				Phvul.002G022100.1	-2.36158	3.02647	-8.72909	2.55e-11	1.92e-09	15.5225
Phvul.008G180100.1	1.28498	4.4151	7.72456	7.55e-10	2.5e-08	12.3709				Phvul.005G135000.1	-2.36049	9.58294	-3.80228	0.000420482	0.00145268	-0.497963
Phvul.002G051100.1	1.28564	3.51521	5.3767	2.46e-06	1.8e-05	4.57305				Phvul.003G007200.1	-2.3566	1.64981	-4.81667	1.62e-05	8.9e-05	2.88318
Phvul.009G055400.1	1.28588	4.27343	5.82775	5.24e-07	4.94e-06	5.98481				Phvul.009G220700.1	-2.35356	1.95098	-5.47125	1.78e-06	1.37e-05	4.95882
Phvul.002G300600.1	1.28628	7.7713	8.4331	6.85e-11	3.89e-09	14.6832				Phvul.003G034000.2	-2.35046	1.73474	-4.42154	5.94e-05	0.000270616	1.73235
Phvul.006G150600.1	1.28874	2.99021	4.02688	0.000209466	0.000791032	0.359363				Phvul.009G079000.1	-2.3374	3.43895	-7.77537	6.35e-10	2.18e-08	12.5441
Phvul.003G122200.1	1.28882	3.78778	7.78346	6.18e-10	2.13e-08	12.5926				Phvul.004G107100.1	-2.33606	3.85995	-6.34426	8.81e-08	1.11e-06	7.78148
Phvul.007G264300.1	1.28959	3.21911	7.42005	2.14e-09	5.59e-08	11.3888				Phvul.008G088500.1	-2.33586	4.78294	-10.5032	8.34e-14	4.04e-11	21.2741
Phvul.006G029800.2	1.28988	1.42684	5.0376	7.75e-06	4.73e-05	3.6041				Phvul.008G149800.1	-2.33214	0.419646	-4.94209	1.07e-05	6.18e-05	2.98977
Phvul.011G036400.1	1.29085	0.523541	4.36734	7.08e-05	0.000314084	1.50993				Phvul.001G212300.1	-2.33093	-1.05766	-3.53809	0.000933662	0.00290451	-1.12077
Phvul.003G142726.1	1.29111	-0.157355	2.88995	0.00586044	0.0143219	-2.25637				Phvul.003G158600.1	-2.32972	2.20799	-7.31084	3.12e-09	7.5e-08	10.885
Phvul.006G069200.1	1.29136	1.07583	3.46983	0.00114253	0.00346078	-0.890089				Phvul.007G211800.1	-2.32809	1.80624	-3.51572	0.000997719	0.00307206	-0.791647
Phvul.009G189500.1	1.29284	3.91294	7.18714	4.78e-09	1.04e-07	10.6058				Phvul.005G163500.1	-2.3271	-0.0259945	-3.84376	0.000370154	0.00130397	0.0364271
Phvul.009G017800.2	1.29353	0.598318	2.75244	0.00843716	0.019642	-2.56609				Phvul.001G230600.1	-2.32427	4.04128	-7.60716	1.13e-09	3.38e-08	12.0092
Phvul.008G250200.1	1.29382	2.1906	5.65577	9.47e-07	8.1e-06	5.56802				Phvul.009G154000.1	-2.32044	5.6868	-11.2262	9.06e-15	8.29e-12	23.4752
Phvul.004G178100.1	1.29581	5.01088	7.5068	1.59e-09	4.45e-08	11.5924				Phvul.002G188800.1	-2.31929	5.91372	-8.61037	3.79e-11	2.53e-09	15.2588
Phvul.011G037400.1	1.29607	-2.1738	2.84252	0.00665272	0.0159784	-2.35187				Phvul.009G210100.1	-2.31841	-0.015736	-3.88258	0.000328364	0.00117103	0.0755837
Phvul.003G225400.1	1.29808	4.66145	6.85336	1.51e-08	2.57e-07	9.41236				Phvul.008G094500.1	-2.31616	3.30315	-7.762	6.65e-10	2.26e-08	12.509
Phvul.002G030700.1	1.29815	-0.323263	3.45576	0.00119079	0.00358653	-0.983039				Phvul.009G133500.1	-2.31041	4.5647	-7.23133	4.1e-09	9.29e-08	10.7215
Phvul.008G071300.3	1.29924	3.48633	4.3263	8.08e-05	0.000351249	1.28249				Phvul.004G024800.1	-2.30806	1.8581	-3.53559	0.000940607	0.00292335	-0.721802
Phvul.005G101000.5	1.29946	0.805493	5.13789	5.53e-06	3.57e-05	3.7612				Phvul.005G163000.1	-2.30569	2.65909	-4.45531	5.32e-05	0.000246252	1.81412
Phvul.007G201200.1	1.29965	5.39406	6.34301	8.85e-08	1.11e-06	7.60833				Phvul.001G251300.1	-2.30195	3.27277	-6.84983	1.53e-08	2.6e-07	9.49823
Phvul.007G042100.1	1.29978	1.62361	4.83796	1.51e-05	8.38e-05	2.9891				Phvul.004G018600.1	-2.29237	3.58109	-4.66096	2.72e-05	0.000137615	2.32176
Phvul.005G014700.1	1.30099	3.89485	5.96486	3.27e-07	3.29e-06	6.48022				Phvul.007G210700.1	-2.29103	5.35959	-9.65781	1.22e-12	2.45e-10	18.662
Phvul.003G135200.1	1.30188	0.890747	3.86239	0.000349496	0.00123915	0.143685				Phvul.003G244600.1	-2.28825	2.76304	-7.57233	1.27e-09	3.72e-08	11.823
Phvul.002G290400.1	1.30254	3.57614	5.62701	1.05e-06	8.74e-06	5.38101				Phvul.001G139500.2	-2.28663	-1.71853	-2.97601	0.00464298	0.0117027	-2.12811
Phvul.003G046700.1	1.30272	5.10971	6.87529	1.4e-08	2.4e-07	9.45436				Phvul.006G115300.1	-2.28648	3.13824	-6.16109	1.66e-07	1.88e-06	7.2205
Phvul.004G177100.1	1.30298	1.10831	4.20872	0.00011783	0.000487819	1.10814				Phvul.008G194600.1	-2.28395	0.143682	-4.3789	6.82e-05	0.000303965	1.51361
Phvul.002G194300.1	1.30462	5.53012	6.95089	1.08e-08	1.95e-07	9.67514				Phvul.005G100600.1	-2.27478	2.00927	-5.82176	5.35e-07	5.03e-06	6.07796
Phvul.004G005400.1	1.30509	3.02976	5.74472	6.98e-07	6.29e-06	5.82325				Phvul.004G118000.1	-2.26705	1.72578	-4.66338	2.69e-05	0.000136689	2.45751
Phvul.002G280800.1	1.30638	3.32629	5.58764	1.2e-06	9.8e-06	5.28518				Phvul.011G025200.1	-2.26692	0.164225	-4.89137	1.26e-05	7.18e-05	2.95719
Phvul.008G275700.1	1.30682	5.13893	6.00575	2.84e-07	2.92e-06	6.49453				Phvul.002G221200.1	-2.26427	5.28299	-8.61282	3.76e-11	2.52e-09	15.2854
Phvul.002G083600.1	1.3069	2.43728	3.13353	0.00300384	0.00802697	-1.88931				Phvul.002G297300.1	-2.26331	3.39603	-5.0197	8.23e-06	4.98e-05	3.48711
Phvul.003G184100.1	1.30857	3.49669	5.50588	1.58e-06	1.24e-05	4.98864				Phvul.011G047200.1	-2.26319	-0.338448	-3.89217	0.000318765	0.00114125	0.109809
Phvul.009G204200.1	1.30911	3.6586	7.90417	4.09e-10	1.54e-08	12.9927				Phvul.011G088200.1	-2.25457	4.26932	-7.45628	1.89e-09	5.06e-08	11.4971
Phvul.008G113800.1	1.30944	4.84818	10.5958	6.25e-14	3.43e-11	21.5727				Phvul.008G291400.1	-2.25321	-0.65326	-4.00754	0.000222558	0.000834543	0.0763019
Phvul.003G163950.1	1.30999	3.88558	5.51304	1.54e-06	1.21e-05	4.96951				Phvul.004G039501.1	-2.24953	1.72882	-5.33531	2.83e-06	2.03e-05	4.36395
Phvul.010G159000.1	1.31086	3.60854	7.16853	5.09e-09	1.1e-07	10.5536				Phvul.003G192600.1	-2.24669	-0.0568816	-3.61924	0.000732725	0.00234589	-0.531362
Phvul.001G118300.2	1.31138	2.87089	4.27035	9.68e-05	0.000410988	1.13421				Phvul.007G030300.1	-2.24531	1.02542	-5.04975	7.44e-06	4.58e-05	3.49441
Phvul.004G168100.1	1.31139	-0.0403423	2.82701	0.00693259	0.0165684	-2.37761				Phvul.007G101900.1	-2.2385	0.722413	-6.32792	9.32e-08	1.16e-06	7.11937
Phvul.001G180700.1	1.31151	5.08912	8.81998	1.88e-11	1.56e-09	15.9602				Phvul.007G111200.2	-2.23165	-0.071806	-3.42402	0.00130696	0.00388948	-1.04369
Phvul.011G108700.1	1.31158	5.65009	7.19417	4.66e-09	1.02e-07	10.5201				Phvul.004G029900.1	-2.22606	0.169868	-3.30788	0.0018308	0.0052138	-1.31328
Phvul.011G060800.1	1.31268	3.54955	6.30229	1.02e-07	1.25e-06	7.64909				Phvul.010G018200.1	-2.22163	-0.933979	-2.70501	0.00954534	0.0218003	-2.65737
Phvul.009G225500.1	1.31311	7.64452	6.12278	1.89e-07	2.08e-06	6.8716				Phvul.011G113700.1	-2.21852	1.24775	-5.64554	9.81e-07	8.33e-06	5.34985
Phvul.008G211600.1	1.31412	5.49285	7.1414	5.59e-09	1.19e-07	10.3263				Phvul.008G115600.1	-2.21589	-1.14182	-3.26678	0.00205992	0.00578724	-1.58621
Phvul.008G259900.1	1.31476	7.02438	4.08958	0.000171956	0.00067076	0.206366				Phvul.010G016401.1	-2.21004	5.22851	-9.05151	8.77e-12	9.05e-10	16.7245
Phvul.008G258400.1	1.31545	0.73407	4.46797	5.11e-05	0.000237723	1.8292				Phvul.008G066300.1	-2.20906	4.53867	-8.77787	2.17e-11	1.69e-09	15.8493
Phvul.003G251500.1	1.31566	5.35988	4.09378	0.000169692	0.0006635	0.265088				Phvul.004G122000.1	-2.20761	1.44877	-2.74611	0.00857783	0.0199138	-2.59481
Phvul.008G205700.4	1.31781	1.85541	3.41895	0.00132649	0.00394259	-1.11052				Phvul.001G017000.1	-2.20734	0.00268721	-5.40346	2.24e-06	1.66e-05	4.25298
Phvul.005G123700.1	1.31949	7.789	10.0196	3.82e-13	1.19e-10	19.7967				Phvul.008G164200.1	-2.20566	2.80189	-5.3175	3.01e-06	2.13e-05	4.45178
Phvul.004G064800.1	1.31977	8.6837	4.78155	1.82e-05	9.85e-05	2.47288				Phvul.005G182100.1	-2.20316	7.23944	-9.64288	1.28e-12	2.47e-10	18.6006
Phvul.006G093933.1	1.32085	1.42731	5.35248	2.67e-06	1.93e-05	4.53756				Phvul.004G123700.1	-2.20302	4.79848	-5.89652	4.14e-07	4.05e-06	6.1836
Phvul.002G089500.1	1.32146	3.89899	6.02843	2.62e-07	2.73e-06	6.69742				Phvul.005G016400.1	-2.20004	3.51719	-4.62643	3.04e-05	0.000151937	2.10821
Phvul.009G118500.1	1.32187	7.84604	7.91083	4e-10	1.51e-08	12.9445				Phvul.011G187100.1	-2.19735	-0.433274	-3.05025	0.003787	0.00981556	-1.91179
Phvul.009G263000.1	1.32258	-0.111418	2.97849	0.00461158	0.0116324	-2.05875				Phvul.009G118800.1	-2.19723	0.322415	-4.47311	5.03e-05	0.000234044	1.75587
Phvul.011G090000.1	1.3232	4.43564	4.59925	3.33e-05	0.000163846	1.92107				Phvul.010G088050.1	-2.19676	-0.968349	-3.93802	0.000276487	0.00100807	-0.298397
Phvul.004G156500.2	1.32459	0.186366	3.62855	0.000712536	0.00229284	-0.516524				Phvul.003G217100.1	-2.19401	4.89846	-7.26366	3.67e-09	8.44e-08	10.803
Phvul.001G027200.1	1.32525	3.6014	5.53958	1.41e-06	1.12e-05	5.10305				Phvul.002G170200.1	-2.19333	0.176431	-5.37888	2.44e-06	1.79e-05	4.03302
Phvul.011G080900.1	1.32539	2.719	5.20152	4.46e-06	2.96e-05	4.0932				Phvul.005G036200.1	-2.19162	4.44607	-5.04337	7.6e-06	4.64e-05	3.49043
Phvul.005G044700.1	1.3257	4.84701	7.9345	3.69e-10	1.42e-08	13.0529				Phvul.009G148200.1	-2.19072	0.503286	-4.42566	5.86e-05	0.000267836	1.62287
Phvul.002G269000.1	1.32608	5.02946	4.71698	2.26e-05	0.000117562	2.24323				Phvul.010G062500.1	-2.17732	1.48472	-3.39058	0.00144098	0.00423247	-1.08582
Phvul.002G106000.1	1.32622	2.32644	6.40069	7.24e-08	9.45e-07	8.00264				Phvul.005G163901.1	-2.17357	-0.468654	-3.00771	0.00425733	0.0108351	-2.03485
Phvul.003G143200.1	1.32701	4.39168	6.67168	2.84e-08	4.32e-07	8.8329				Phvul.007G048700.1	-2.17026	3.80865	-7.38653	2.41e-09	6.14e-08	11.2743
Phvul.002G229700.1	1.32789	7.2593	6.68361	2.72e-08	4.17e-07	8.759				Phvul.006G145000.1	-2.16978	-0.23921	-3.30514	0.00184527	0.00525046	-1.46051
Phvul.001G017500.1	1.32893	7.59814	7.46974	1.81e-09	4.9e-08	11.4491				Phvul.001G077000.1	-2.16745	4.85042	-4.79282	1.76e-05	9.53e-05	2.55238
Phvul.001G115600.2	1.32902	0.0487845	4.12876	0.000151925	0.000603779	0.743451				Phvul.006G003300.1	-2.16645	5.87893	-8.03105	2.66e-10	1.1e-08	13.3358
Phvul.010G010900.1	1.32974	7.68558	8.13331	1.88e-10	8.38e-09	13.6823				Phvul.003G015900.1	-2.16257	5.07368	-8.33085	9.66e-11	4.94e-09	14.3734
Phvul.009G107700.1	1.33021	0.0149285	2.97417	0.00466629	0.0117524	-2.06522				Phvul.004G028300.1	-2.1598	0.479156	-3.8832	0.000327731	0.00116928	0.12007
Phvul.006G051100.1	1.33102	0.912028	3.34031	0.0016673	0.00480551	-1.21005				Phvul.011G024700.1	-2.15776	4.85591	-6.26278	1.17e-07	1.4e-06	7.43233
Phvul.011G107800.2	1.33106	0.420531	3.62373	0.000722914	0.00232034	-0.51714				Phvul.004G099900.1	-2.15745	4.9326	-7.64738	9.83e-10	3.06e-08	12.0978
Phvul.009G202600.1	1.33133	1.39744	4.66043	2.72e-05	0.000137811	2.43491				Phvul.005G184400.1	-2.15709	-1.88974	-2.78492	0.00774811	0.0182473	-2.7105
Phvul.003G022800.1	1.33294	3.86254	8.15352	1.76e-10	7.95e-09	13.8128				Phvul.006G038100.1	-2.15647	1.22605	-5.48725	1.69e-06	1.3e-05	4.89027
Phvul.003G012400.1	1.33305	3.5888	4.14692	0.000143427	0.000574999	0.66747				Phvul.008G250300.1	-2.15635	4.23387	-5.48576	1.69e-06	1.31e-05	4.89682
Phvul.009G017700.1	1.33656	1.74414	4.07022	0.000182785	0.000706141	0.68136				Phvul.006G197300.1	-2.1551	5.26215	-8.79101	2.07e-11	1.65e-09	15.8614
Phvul.008G082900.1	1.33826	5.79297	7.41938	2.15e-09	5.59e-08	11.2608				Phvul.004G106900.2	-2.15371	0.774848	-5.05813	7.23e-06	4.47e-05	3.4161
Phvul.010G027900.1	1.33901	1.98315	4.1154	0.000158489	0.000626903	0.801697				Phvul.007G273400.1	-2.15364	2.84768	-4.61354	3.17e-05	0.000157314	2.28024
Phvul.008G070300.1	1.33916	4.49266	6.85427	1.51e-08	2.56e-07	9.42831				Phvul.003G241000.1	-2.15181	0.0533157	-4.42678	5.84e-05	0.000267163	1.38312
Phvul.007G197700.1	1.3394	8.61598	3.35145	0.00161437	0.00467261	-1.81293				Phvul.005G036000.1	-2.15079	0.68437	-5.7399	7.09e-07	6.37e-06	5.37029
Phvul.009G032700.1	1.33941	6.27805	9.99771	4.1e-13	1.25e-10	19.7163				Phvul.007G048800.1	-2.14913	0.150081	-7.42923	2.08e-09	5.46e-08	11.288
Phvul.002G316100.1	1.33946	7.04658	5.09419	6.4e-06	4.06e-05	3.39866				Phvul.002G318200.1	-2.14778	3.64681	-7.23211	4.09e-09	9.28e-08	10.7665
Phvul.003G153400.1	1.33986	3.08668	6.58217	3.87e-08	5.59e-07	8.61058				Phvul.003G101100.1	-2.14754	7.50269	-4.01204	0.000219444	0.000824179	0.00887844
Phvul.006G068300.1	1.34019	0.719668	3.63926	0.000689953	0.00223019	-0.446335				Phvul.004G085076.1	-2.14531	0.562144	-4.28704	9.17e-05	0.000391384	1.23596
Phvul.007G081500.1	1.34081	0.263519	3.40977	0.00136254	0.00403045	-1.04359				Phvul.001G135600.1	-2.13608	5.09776	-6.93099	1.16e-08	2.07e-07	9.65723
Phvul.002G092700.1	1.34108	1.74224	5.66689	9.11e-07	7.83e-06	5.56494				Phvul.003G268600.2	-2.13506	2.26709	-5.69425	8.3e-07	7.26e-06	5.68737
Phvul.005G051700.1	1.34133	10.1734	6.49428	5.24e-08	7.17e-07	8.25615				Phvul.001G001500.1	-2.13379	-0.931748	-3.3107	0.00181597	0.00517604	-1.58737
Phvul.011G056200.1	1.34382	2.94686	5.31612	3.02e-06	2.14e-05	4.43844				Phvul.011G084200.1	-2.13319	4.31025	-6.83008	1.64e-08	2.74e-07	9.38719
Phvul.002G175300.1	1.34386	6.58188	4.17799	0.000129947	0.000529334	0.462729				Phvul.004G117600.1	-2.13119	0.794818	-6.06811	2.29e-07	2.45e-06	6.42435
Phvul.006G036400.1	1.3439	2.48896	5.6638	9.21e-07	7.9e-06	5.59095				Phvul.005G073200.1	-2.1306	5.84295	-7.19911	4.58e-09	1.01e-07	10.5247
Phvul.005G064500.1	1.34395	2.51235	3.52332	0.000975496	0.00301433	-0.8769				Phvul.003G104400.1	-2.13017	5.96619	-7.07985	6.92e-09	1.39e-07	10.1105
Phvul.004G153700.1	1.3444	1.326	5.58462	1.21e-06	9.88e-06	5.23999				Phvul.005G038400.1	-2.13001	1.85072	-4.09463	0.000169238	0.000662354	0.787987
Phvul.003G007300.1	1.34539	3.85688	4.90905	1.19e-05	6.8e-05	3.00208				Phvul.002G040100.1	-2.12357	1.90661	-3.26888	0.00204758	0.00575846	-1.45218
Phvul.010G134900.1	1.3458	8.00532	3.56479	0.000862329	0.00270715	-1.33091				Phvul.007G161100.1	-2.11986	3.16977	-7.84393	5.03e-10	1.82e-08	12.7574
Phvul.007G057100.1	1.34691	4.30163	6.91531	1.22e-08	2.15e-07	9.65597				Phvul.003G010900.1	-2.11794	2.82925	-7.24009	3.98e-09	9.07e-08	10.7296
Phvul.002G053100.1	1.34722	1.78687	5.04678	7.51e-06	4.61e-05	3.635				Phvul.001G033500.1	-2.11723	11.6939	-8.54153	4.77e-11	2.9e-09	15.0681
Phvul.009G004700.1	1.34842	7.52381	9.52712	1.86e-12	3.24e-10	18.2363				Phvul.001G240500.1	-2.11625	2.79711	-7.30957	3.13e-09	7.5e-08	10.9592
Phvul.009G033600.2	1.35082	0.227625	4.26903	9.72e-05	0.000412421	1.12848				Phvul.005G164100.1	-2.1134	5.3924	-5.3991	2.28e-06	1.69e-05	4.47249
Phvul.001G221600.2	1.35154	2.08133	5.11162	6.04e-06	3.86e-05	3.83725				Phvul.006G104900.1	-2.11252	-1.13966	-3.25629	0.00212259	0.00594204	-1.61642
Phvul.007G157200.2	1.35164	1.06444	3.5233	0.000975552	0.00301433	-0.745937				Phvul.003G185800.3	-2.10942	0.429274	-4.58166	3.52e-05	0.000172185	1.98514
Phvul.L009243.1	1.35381	3.10723	5.08316	6.65e-06	4.18e-05	3.67526				Phvul.004G039100.1	-2.10774	0.910253	-4.67596	2.58e-05	0.000131905	2.42374
Phvul.002G177600.1	1.35447	0.0861903	3.44802	0.00121817	0.00365963	-0.987887				Phvul.009G061400.1	-2.10566	4.07636	-7.20902	4.43e-09	9.83e-08	10.6778
Phvul.009G088850.1	1.35527	4.03194	5.94884	3.45e-07	3.46e-06	6.40955				Phvul.005G040750.1	-2.10276	4.01311	-7.75589	6.79e-10	2.29e-08	12.5025
Phvul.007G044300.1	1.35654	0.684274	4.94653	1.05e-05	6.11e-05	3.25587				Phvul.003G055800.1	-2.10034	3.63711	-8.66437	3.16e-11	2.25e-09	15.4509
Phvul.L001644.1	1.35687	3.36092	6.15271	1.71e-07	1.93e-06	7.16338				Phvul.004G100014.1	-2.09875	0.498259	-5.43148	2.04e-06	1.53e-05	4.56533
Phvul.009G079900.1	1.35689	5.63429	7.31513	3.07e-09	7.42e-08	10.9164				Phvul.003G006800.1	-2.09436	-1.30038	-3.18049	0.00263229	0.00716193	-1.70499
Phvul.011G156700.1	1.3587	3.55515	5.60683	1.12e-06	9.26e-06	5.32723				Phvul.008G001900.1	-2.09434	4.034	-10.1204	2.78e-13	9.33e-11	20.0287
Phvul.010G126700.1	1.35952	3.23421	4.97443	9.58e-06	5.66e-05	3.37027				Phvul.004G027000.1	-2.09394	0.898387	-4.72537	2.2e-05	0.000114817	2.60364
Phvul.011G046400.2	1.36013	0.396299	3.51779	0.000991628	0.00305769	-0.772997				Phvul.010G065600.1	-2.09355	7.31285	-4.26957	9.7e-05	0.000411919	0.794987
Phvul.002G116000.1	1.36218	2.7947	5.85117	4.84e-07	4.61e-06	6.20431				Phvul.008G022100.1	-2.09207	7.57279	-8.77832	2.16e-11	1.69e-09	15.8067
Phvul.009G164900.1	1.36324	2.93887	5.46501	1.82e-06	1.39e-05	4.9315				Phvul.008G273801.1	-2.09085	4.03204	-5.08037	6.71e-06	4.21e-05	3.67277
Phvul.001G217700.1	1.36429	2.32126	5.89574	4.15e-07	4.05e-06	6.35064				Phvul.002G269300.1	-2.08956	2.31168	-5.44577	1.94e-06	1.47e-05	4.89314
Phvul.009G009900.1	1.36502	4.15936	7.01193	8.74e-09	1.67e-07	9.98772				Phvul.002G211600.1	-2.08908	3.08946	-6.04229	2.5e-07	2.64e-06	6.82962
Phvul.004G149700.1	1.36647	2.8385	7.27523	3.53e-09	8.24e-08	10.8882				Phvul.003G221000.1	-2.08879	0.530082	-5.61617	1.08e-06	9.01e-06	5.10293
Phvul.008G144200.1	1.36889	0.950176	3.31802	0.00177808	0.00508212	-1.27882				Phvul.004G115600.1	-2.0854	3.48945	-10.5728	6.72e-14	3.57e-11	21.3184
Phvul.010G149900.1	1.36939	6.08896	9.68466	1.12e-12	2.36e-10	18.7274				Phvul.001G169300.1	-2.08384	0.254459	-3.69901	0.000576059	0.00190926	-0.330878
Phvul.007G097200.1	1.36948	4.75533	6.06345	2.33e-07	2.48e-06	6.68822				Phvul.003G140200.1	-2.08028	0.64264	-4.7447	2.06e-05	0.000109049	2.58052
Phvul.006G121500.2	1.36959	-0.804242	3.10728	0.00323248	0.00856018	-1.77792				Phvul.001G174200.1	-2.07592	1.74028	-3.84316	0.000370844	0.00130556	0.0553113
Phvul.003G137200.1	1.37135	1.85657	4.76509	1.92e-05	0.000103151	2.76626				Phvul.002G298500.1	-2.07201	-1.0579	-3.29953	0.0018753	0.00532579	-1.54957
Phvul.008G015200.1	1.37307	3.70439	6.48622	5.39e-08	7.36e-07	8.25871				Phvul.007G044500.1	-2.0631	0.8587	-3.89487	0.000316108	0.00113321	0.224339
Phvul.007G064600.1	1.37362	2.02433	2.77872	0.00787536	0.0184994	-2.65006				Phvul.005G173000.1	-2.06039	1.29518	-3.83897	0.000375663	0.00131858	0.068494
Phvul.006G060100.1	1.37489	3.92804	9.81339	7.38e-13	1.74e-10	19.1302				Phvul.002G058900.1	-2.06036	0.639434	-4.02597	0.000210065	0.000792751	0.479527
Phvul.009G168200.1	1.37501	7.31074	7.12895	5.84e-09	1.22e-07	10.2833				Phvul.009G244900.1	-2.05995	3.5418	-6.18059	1.55e-07	1.79e-06	7.26346
Phvul.002G330800.1	1.37555	-0.253755	3.13539	0.0029882	0.00799038	-1.75782				Phvul.004G084688.1	-2.05938	4.30388	-7.12966	5.82e-09	1.22e-07	10.4042
Phvul.003G100100.1	1.37835	1.40937	4.05824	0.000189811	0.000728011	0.684727				Phvul.008G224900.1	-2.05696	-0.989833	-3.6297	0.000710081	0.00228807	-0.6872
Phvul.004G141400.1	1.37927	3.07401	5.34308	2.76e-06	1.98e-05	4.51773				Phvul.003G257900.1	-2.05401	4.39693	-9.82271	7.16e-13	1.74e-10	19.1696
Phvul.005G006600.1	1.38054	0.650682	3.35562	0.00159501	0.0046263	-1.1716				Phvul.009G250400.1	-2.05194	3.51628	-5.7711	6.37e-07	5.82e-06	5.9047
Phvul.008G132000.1	1.38137	0.386235	3.8296	0.000386648	0.00135288	0.0415913				Phvul.004G056700.1	-2.05137	1.27051	-3.53796	0.000934008	0.00290504	-0.728154
Phvul.011G039100.2	1.3835	1.26656	3.20584	0.00245018	0.00672759	-1.56708				Phvul.001G066400.1	-2.04986	4.40546	-4.67725	2.57e-05	0.000131511	2.25449
Phvul.010G026000.1	1.3843	0.758989	4.2423	0.000105845	0.000444118	1.17897				Phvul.010G075301.1	-2.04574	4.77503	-4.73253	2.14e-05	0.000112593	2.43418
Phvul.002G238000.1	1.38453	5.60843	6.40075	7.24e-08	9.45e-07	7.79676				Phvul.L005301.1	-2.04414	-0.969877	-3.97105	0.000249452	0.00092154	-0.0108371
Phvul.005G126900.1	1.3847	0.0339122	3.07685	0.00351804	0.00921417	-1.83047				Phvul.008G225500.1	-2.04399	3.76958	-5.03613	7.79e-06	4.74e-05	3.4724
Phvul.002G328000.1	1.3849	1.10399	4.65713	2.75e-05	0.000139106	2.41676				Phvul.001G026700.1	-2.04222	3.18951	-5.10247	6.23e-06	3.96e-05	3.76267
Phvul.003G252300.1	1.38571	1.46312	4.28759	9.15e-05	0.000390897	1.34433				Phvul.006G003400.2	-2.04148	0.799832	-3.76559	0.000470439	0.00160149	-0.114299
Phvul.007G147800.1	1.38643	0.585043	3.11	0.0032081	0.008505	-1.75432				Phvul.007G254700.1	-2.0406	1.26232	-5.29328	3.26e-06	2.29e-05	4.33924
Phvul.003G271400.1	1.38658	4.23201	5.21235	4.3e-06	2.88e-05	3.98499				Phvul.009G229800.1	-2.0391	3.94256	-8.63712	3.46e-11	2.39e-09	15.3921
Phvul.005G104000.3	1.38739	-0.313758	3.16438	0.00275458	0.00745157	-1.68668				Phvul.004G159500.1	-2.03733	1.56043	-4.16841	0.000133966	0.000543151	0.995014
Phvul.001G057200.1	1.38765	5.84064	6.09965	2.05e-07	2.22e-06	6.76436				Phvul.006G090200.1	-2.03702	2.55731	-4.74484	2.06e-05	0.000109049	2.69004
Phvul.010G006700.1	1.38833	5.70154	9.34855	3.31e-12	4.79e-10	17.6567				Phvul.006G207033.1	-2.03024	-0.650638	-4.39511	6.47e-05	0.000291503	1.32557
Phvul.002G031200.1	1.38943	4.6376	7.30985	3.13e-09	7.5e-08	10.9748				Phvul.008G264000.1	-2.0293	-0.907464	-3.50439	0.00103175	0.00316364	-1.12705
Phvul.007G253500.1	1.38988	1.66486	5.21034	4.33e-06	2.89e-05	4.14456				Phvul.008G201700.1	-2.02685	2.60749	-7.19677	4.62e-09	1.02e-07	10.6099
Phvul.006G039100.1	1.39219	6.10595	7.38407	2.43e-09	6.17e-08	11.1327				Phvul.002G049400.2	-2.02407	-0.366964	-2.90856	0.00557445	0.0137228	-2.22124
Phvul.003G185300.1	1.39257	3.31036	5.1239	5.79e-06	3.72e-05	3.79863				Phvul.001G130800.1	-2.02291	0.556207	-7.81618	5.53e-10	1.94e-08	11.424
Phvul.001G086466.1	1.39435	-0.596724	2.94874	0.00500047	0.0124701	-2.16695				Phvul.008G238500.1	-2.02135	0.218706	-3.0117	0.00421105	0.0107363	-1.97397
Phvul.001G250200.1	1.39691	4.76451	8.77857	2.16e-11	1.69e-09	15.8408				Phvul.003G097300.1	-2.01217	3.32919	-4.75761	1.97e-05	0.000105434	2.70482
Phvul.008G169300.1	1.39864	2.96625	6.04949	2.44e-07	2.58e-06	6.83055				Phvul.011G043200.1	-2.01096	2.45467	-4.8354	1.52e-05	8.44e-05	2.96668
Phvul.009G034400.1	1.39914	-1.00814	3.0069	0.0042668	0.0108533	-2.0381				Phvul.010G021700.1	-2.00978	-0.0233088	-3.22251	0.00233696	0.0064663	-1.48926
Phvul.010G056400.1	1.40072	4.36278	5.97487	3.16e-07	3.2e-06	6.48792				Phvul.010G161100.2	-2.00861	0.217697	-3.01583	0.00416357	0.0106343	-1.96857
Phvul.010G003200.1	1.40127	2.72602	5.63565	1.01e-06	8.55e-06	5.50467				Phvul.003G137400.1	-2.00686	-0.65832	-3.3715	0.00152319	0.0044446	-1.30908
Phvul.009G001901.1	1.40179	1.31066	4.7512	2.02e-05	0.000107244	2.71856				Phvul.004G115200.1	-2.00431	0.670474	-3.72099	0.000538895	0.00180497	-0.231345
Phvul.001G110400.1	1.40201	4.59162	5.22032	4.18e-06	2.81e-05	3.91575				Phvul.011G108500.1	-2.00366	1.13683	-5.54183	1.4e-06	1.11e-05	5.14491
Phvul.009G042100.1	1.40294	3.41454	6.12392	1.89e-07	2.07e-06	7.07985				Phvul.003G036200.1	-1.99628	6.48082	-8.72549	2.58e-11	1.92e-09	15.6262
Phvul.001G005000.2	1.40467	0.179775	3.9625	0.000256197	0.00094265	0.374403				Phvul.007G030100.1	-1.99614	4.04163	-4.82952	1.55e-05	8.58e-05	2.79752
Phvul.005G052101.1	1.40576	4.50934	5.33856	2.8e-06	2.01e-05	4.33986				Phvul.006G109400.1	-1.99361	-0.593281	-3.10352	0.00326653	0.00863922	-1.78421
Phvul.008G119600.1	1.40602	7.51575	5.46504	1.82e-06	1.39e-05	4.6457				Phvul.001G035800.1	-1.99236	2.40514	-5.47976	1.73e-06	1.33e-05	5.00467
Phvul.001G089400.1	1.40635	0.520851	4.5393	4.05e-05	0.000193957	1.95711				Phvul.011G098500.1	-1.99025	3.31634	-6.0331	2.58e-07	2.69e-06	6.77519
Phvul.003G288600.1	1.40808	4.06825	6.97085	1.01e-08	1.86e-07	9.86404				Phvul.001G075600.1	-1.98427	3.49395	-7.46643	1.83e-09	4.91e-08	11.5444
Phvul.004G109300.1	1.40816	1.42057	5.15503	5.21e-06	3.4e-05	3.92967				Phvul.009G053300.2	-1.98223	0.113621	-3.13442	0.00299631	0.00800945	-1.6978
Phvul.010G045700.1	1.40862	1.99901	5.10845	6.1e-06	3.89e-05	3.82662				Phvul.010G111900.1	-1.98205	4.92623	-4.88351	1.3e-05	7.34e-05	2.81429
Phvul.002G012100.1	1.40866	5.11366	7.68573	8.62e-10	2.74e-08	12.1892				Phvul.005G121600.1	-1.97914	1.49474	-5.69464	8.29e-07	7.25e-06	5.63755
Phvul.006G084300.1	1.4096	2.99955	3.98514	0.000238715	0.000886448	0.289334				Phvul.004G021800.2	-1.97803	4.42003	-6.43526	6.43e-08	8.59e-07	8.07735
Phvul.005G009700.1	1.411	1.12407	2.75325	0.00841926	0.0196037	-2.60772				Phvul.009G159100.1	-1.96959	2.14921	-7.71162	7.89e-10	2.57e-08	12.0952
Phvul.010G036900.1	1.41271	1.21745	3.25352	0.00213948	0.0059761	-1.49002				Phvul.006G113800.1	-1.96774	-1.32112	-2.7148	0.00930625	0.0213342	-2.66112
Phvul.008G231600.1	1.41354	4.71176	8.55125	4.61e-11	2.84e-09	15.101				Phvul.004G122750.1	-1.96718	2.64275	-9.22746	4.92e-12	6.51e-10	17.0268
Phvul.009G150600.1	1.41375	6.23188	8.03046	2.67e-10	1.1e-08	13.3141				Phvul.002G297100.1	-1.96703	2.72288	-3.38034	0.00148456	0.00433957	-1.27476
Phvul.001G174000.1	1.41458	1.8392	3.93262	0.000281174	0.00102433	0.29839				Phvul.009G059000.1	-1.96137	9.52188	-3.45152	0.00120573	0.00362754	-1.49892
Phvul.001G219400.1	1.41605	4.95946	5.6414	9.95e-07	8.41e-06	5.29972				Phvul.004G095900.1	-1.96096	0.11773	-3.46813	0.00114827	0.0034738	-0.892349
Phvul.009G177800.1	1.41617	2.64417	7.08801	6.72e-09	1.37e-07	10.2208				Phvul.002G309100.1	-1.95996	0.97932	-3.41288	0.00135023	0.00400088	-1.02619
Phvul.005G085000.3	1.41756	1.24572	3.13845	0.0029627	0.00792992	-1.76323				Phvul.003G067200.1	-1.95918	2.98779	-7.63701	1.02e-09	3.13e-08	12.0564
Phvul.001G181500.1	1.41758	5.20137	7.76812	6.51e-10	2.22e-08	12.4659				Phvul.006G196900.1	-1.95412	3.95417	-2.80022	0.00744175	0.017614	-3.14493
Phvul.003G139400.1	1.41993	5.27223	7.91107	4e-10	1.51e-08	12.9439				Phvul.009G237000.1	-1.95112	2.63666	-4.15277	0.000140788	0.00056566	0.905977
Phvul.002G219400.1	1.42011	4.20351	7.51702	1.54e-09	4.31e-08	11.6815				Phvul.008G235100.1	-1.95046	4.26541	-8.6856	2.95e-11	2.13e-09	15.5514
Phvul.002G094400.1	1.42029	-0.389321	2.90932	0.00556292	0.0136965	-2.20804				Phvul.005G019300.1	-1.94664	1.38431	-3.56214	0.000869176	0.002725	-0.646148
Phvul.009G262100.1	1.42088	1.17449	4.49272	4.71e-05	0.000221246	1.92167				Phvul.008G032400.1	-1.94403	2.45951	-6.26537	1.16e-07	1.39e-06	7.54512
Phvul.003G226900.1	1.42208	7.02852	3.80083	0.000422353	0.00145761	-0.654758				Phvul.009G194300.1	-1.94382	-0.0513792	-3.58591	0.000809659	0.00256034	-0.711638
Phvul.007G090400.1	1.42293	6.56318	8.42263	7.1e-11	3.99e-09	14.6214				Phvul.005G164200.1	-1.93462	1.03864	-3.51037	0.00101366	0.0031146	-0.779576
Phvul.002G210750.1	1.42297	1.9316	4.32552	8.1e-05	0.000352038	1.44869				Phvul.010G073900.1	-1.93397	-0.333021	-2.76424	0.0081804	0.0191096	-2.52649
Phvul.007G239400.1	1.42339	1.80641	5.30608	3.13e-06	2.21e-05	4.44124				Phvul.005G057500.1	-1.9322	3.62451	-7.31545	3.07e-09	7.42e-08	11.0422
Phvul.003G095800.3	1.42507	-0.787483	2.71383	0.00932964	0.0213759	-2.62341				Phvul.005G052000.1	-1.92462	-0.522382	-2.65849	0.0107611	0.0241189	-2.71968
Phvul.003G250200.1	1.42525	1.56065	4.6379	2.93e-05	0.000146934	2.37499				Phvul.005G055400.1	-1.92446	7.04915	-4.57647	3.58e-05	0.000174781	1.71758
Phvul.009G099900.1	1.42554	5.60216	7.72539	7.53e-10	2.5e-08	12.3212				Phvul.003G011000.1	-1.9242	5.00922	-6.42445	6.67e-08	8.85e-07	7.95634
Phvul.009G121200.1	1.42636	-0.0301029	2.82321	0.00700265	0.0167164	-2.38599				Phvul.001G218500.1	-1.92346	4.31593	-8.71786	2.65e-11	1.96e-09	15.6554
Phvul.002G254900.1	1.42685	1.23148	3.72167	0.000537771	0.00180158	-0.231206				Phvul.006G082900.1	-1.92318	-1.09754	-3.02562	0.004053	0.010397	-1.97267
Phvul.010G012900.1	1.42709	4.12241	2.7205	0.00916943	0.0210616	-3.18144				Phvul.001G086400.1	-1.9222	-1.24585	-2.97295	0.00468188	0.0117809	-2.23481
Phvul.003G273000.1	1.42815	3.78676	7.24349	3.93e-09	8.97e-08	10.794				Phvul.006G065900.1	-1.92187	6.85966	-9.85304	6.5e-13	1.67e-10	19.2635
Phvul.002G295600.1	1.4283	2.98288	5.92844	3.71e-07	3.68e-06	6.44489				Phvul.004G099500.1	-1.92111	0.916227	-3.91776	0.00029445	0.00106508	0.292434
Phvul.011G030400.4	1.42847	4.4633	6.74036	2.24e-08	3.55e-07	9.06834				Phvul.009G048600.1	-1.92046	1.31894	-4.43775	5.64e-05	0.000258606	1.78043
Phvul.003G166500.1	1.4294	5.03075	3.94452	0.000270957	0.000990101	-0.179776				Phvul.007G100800.1	-1.92008	3.95106	-3.84279	0.000371266	0.00130649	-0.37267
Phvul.008G181100.1	1.42975	2.14874	7.10185	6.41e-09	1.32e-07	10.2588				Phvul.005G123600.1	-1.91439	3.07986	-6.11591	1.94e-07	2.12e-06	7.0725
Phvul.001G222900.1	1.43258	3.07772	4.17765	0.000130087	0.000529585	0.884119				Phvul.001G103300.1	-1.91216	1.78906	-2.73908	0.00873667	0.0202255	-2.65967
Phvul.007G135100.1	1.43347	5.65409	6.55833	4.2e-08	5.95e-07	8.33489				Phvul.008G012200.1	-1.90678	0.489674	-3.02896	0.00401598	0.0103246	-1.96761
Phvul.005G070200.3	1.43507	-0.235735	2.8382	0.00672958	0.0161441	-2.36791				Phvul.010G009400.1	-1.89898	-0.185967	-4.14934	0.00014233	0.000571295	0.786699
Phvul.004G028000.1	1.43548	4.39664	9.21072	5.2e-12	6.64e-10	17.2443				Phvul.008G048466.1	-1.89884	-1.02709	-2.92605	0.00531738	0.0131529	-2.25498
Phvul.004G153400.1	1.43584	0.861318	2.96254	0.00481643	0.0120715	-2.09553				Phvul.010G129100.1	-1.89396	8.02539	-12.7826	9.56e-17	3.15e-13	27.9285
Phvul.003G293100.1	1.43593	1.86927	5.30227	3.17e-06	2.23e-05	4.43649				Phvul.005G155800.1	-1.89334	3.0112	-4.75694	1.98e-05	0.000105583	2.66142
Phvul.002G161800.1	1.43729	2.19008	5.85387	4.79e-07	4.57e-06	6.20842				Phvul.011G186900.1	-1.891	1.5983	-5.64837	9.71e-07	8.27e-06	5.4924
Phvul.011G036300.1	1.43873	7.87982	9.22375	4.98e-12	6.51e-10	17.2699				Phvul.003G009200.1	-1.88883	0.118758	-3.17329	0.00268628	0.00729076	-1.61427
Phvul.005G035000.1	1.44008	4.11088	5.49834	1.62e-06	1.27e-05	4.92158				Phvul.011G128000.1	-1.88699	-1.02136	-3.11711	0.00314501	0.00835539	-1.84776
Phvul.002G032000.1	1.44201	3.49247	5.3732	2.49e-06	1.82e-05	4.61243				Phvul.005G094000.1	-1.88281	0.622671	-4.04682	0.000196749	0.000750234	0.609573
Phvul.007G145900.1	1.44266	5.66807	6.75418	2.13e-08	3.41e-07	9.00288				Phvul.004G145500.1	-1.88088	6.76109	-6.17469	1.58e-07	1.81e-06	7.01388
Phvul.002G006500.1	1.44583	1.85788	3.77823	0.000452607	0.00154711	-0.275136				Phvul.001G155400.1	-1.88056	1.93154	-5.09137	6.46e-06	4.08e-05	3.77033
Phvul.001G138200.4	1.44711	-0.10445	4.05955	0.00018903	0.000725671	0.48411				Phvul.007G049100.1	-1.87918	3.00607	-6.04146	2.51e-07	2.64e-06	6.81075
Phvul.003G282200.2	1.44996	0.646032	4.61316	3.18e-05	0.000157423	2.1776				Phvul.004G124400.1	-1.87682	2.37217	-7.36059	2.63e-09	6.54e-08	11.0352
Phvul.008G093100.2	1.45075	0.112875	3.10209	0.00327963	0.00866691	-1.76932				Phvul.011G046700.1	-1.87561	6.46979	-5.70106	8.11e-07	7.12e-06	5.40875
Phvul.004G127800.1	1.45205	1.31373	4.86712	1.37e-05	7.69e-05	3.06733				Phvul.002G149300.1	-1.87269	3.89881	-5.77292	6.33e-07	5.8e-06	5.86258
Phvul.009G165800.1	1.45284	4.57729	8.11054	2.03e-10	8.93e-09	13.6509				Phvul.004G110400.1	-1.86968	4.75435	-6.3237	9.46e-08	1.18e-06	7.64275
Phvul.011G059600.1	1.45397	0.960218	3.57032	0.000848247	0.00266854	-0.625653				Phvul.003G295000.1	-1.86759	2.63374	-5.33964	2.79e-06	2e-05	4.54935
Phvul.008G290200.1	1.45473	0.264814	3.08112	0.00347659	0.00911865	-1.81673				Phvul.011G147000.1	-1.86684	0.0889906	-4.23643	0.000107849	0.000450919	1.03917
Phvul.002G090100.1	1.45568	4.8981	5.25516	3.72e-06	2.56e-05	4.0669				Phvul.001G264132.1	-1.86668	1.81194	-5.20126	4.46e-06	2.96e-05	4.0983
Phvul.010G145500.1	1.45651	2.81146	7.59416	1.18e-09	3.49e-08	11.9243				Phvul.L008943.1	-1.86491	6.10492	-12.9386	6.16e-17	2.62e-13	28.3819
Phvul.003G162300.1	1.45664	3.70921	6.10828	1.99e-07	2.17e-06	6.99929				Phvul.009G123700.1	-1.86376	3.06413	-4.6057	3.26e-05	0.000160943	2.16601
Phvul.002G246300.2	1.45729	1.71593	5.87914	4.39e-07	4.25e-06	6.19268				Phvul.001G242400.1	-1.86196	4.02019	-8.30855	1.04e-10	5.18e-09	14.3165
Phvul.009G243500.2	1.45895	0.426531	3.83788	0.000376916	0.0013227	0.0231193				Phvul.003G269500.1	-1.86137	2.51242	-5.18934	4.64e-06	3.08e-05	4.05919
Phvul.006G060900.1	1.46331	4.53772	6.35626	8.45e-08	1.07e-06	7.72837				Phvul.011G084300.1	-1.85858	8.64205	-6.08623	2.15e-07	2.32e-06	6.79067
Phvul.009G185632.1	1.4639	1.01555	4.13734	0.000147848	0.0005899	0.908282				Phvul.009G241100.1	-1.85829	9.74524	-5.32362	2.95e-06	2.1e-05	4.31102
Phvul.001G070300.1	1.46466	-0.330325	2.68518	0.0100474	0.0227732	-2.66648				Phvul.010G068800.1	-1.85802	2.76876	-6.67914	2.76e-08	4.23e-07	8.92389
Phvul.011G029800.1	1.46505	7.75755	6.98122	9.72e-09	1.81e-07	9.80593				Phvul.009G183100.1	-1.85488	6.96665	-10.6263	5.69e-14	3.23e-11	21.6678
Phvul.009G120400.1	1.46537	3.35947	4.75019	2.02e-05	0.000107521	2.57194				Phvul.004G087500.2	-1.85476	-0.266951	-3.64383	0.000680527	0.00220362	-0.699545
Phvul.009G202300.1	1.46546	4.94607	7.62095	1.08e-09	3.25e-08	12.0018				Phvul.004G012500.1	-1.84733	4.57591	-5.8754	4.45e-07	4.3e-06	6.15778
Phvul.008G115200.1	1.46701	3.81096	5.24331	3.87e-06	2.64e-05	4.08904				Phvul.006G056900.1	-1.84573	-0.940799	-3.56176	0.00087017	0.0027276	-0.902401
Phvul.005G127600.1	1.46769	5.72878	7.37483	2.5e-09	6.3e-08	11.114				Phvul.004G134200.1	-1.84444	5.99495	-10.3218	1.47e-13	5.69e-11	20.7313
Phvul.010G093200.1	1.46994	2.57037	5.74516	6.97e-07	6.29e-06	5.85991				Phvul.011G128115.1	-1.84409	1.08942	-4.45214	5.38e-05	0.000248455	1.79554
Phvul.009G065200.1	1.47166	5.83643	6.23175	1.3e-07	1.53e-06	7.21614				Phvul.001G182300.1	-1.84228	5.59405	-7.61885	1.08e-09	3.27e-08	11.966
Phvul.003G237000.1	1.47349	-0.0453131	3.70836	0.000559949	0.00186337	-0.363279				Phvul.005G097500.1	-1.8422	1.22121	-6.19128	1.5e-07	1.73e-06	7.12323
Phvul.001G146000.1	1.47357	1.83843	5.36333	2.57e-06	1.87e-05	4.62187				Phvul.008G109532.1	-1.84207	5.16893	-7.13354	5.75e-09	1.2e-07	10.343
Phvul.009G159700.1	1.47372	0.73672	5.04774	7.49e-06	4.6e-05	3.48951				Phvul.002G136300.1	-1.84027	4.17485	-7.67005	9.1e-10	2.86e-08	12.208
Phvul.001G201900.1	1.47605	2.89208	5.12492	5.77e-06	3.72e-05	3.85303				Phvul.005G035700.1	-1.83867	9.69581	-6.94966	1.08e-08	1.96e-07	9.76518
Phvul.009G104600.1	1.47607	0.333433	3.90898	0.000302584	0.00109162	0.234604				Phvul.001G160600.1	-1.83804	5.17416	-5.10063	6.27e-06	3.98e-05	3.47973
Phvul.008G173100.1	1.47645	4.33141	10.6403	5.45e-14	3.2e-11	21.6868				Phvul.003G237400.1	-1.83793	4.51507	-3.79462	0.000430471	0.00148069	-0.388376
Phvul.002G067200.1	1.48111	5.41657	4.59237	3.4e-05	0.000166988	1.81446				Phvul.006G149640.1	-1.83546	-0.512632	-3.09567	0.00333877	0.0087992	-1.82983
Phvul.003G011400.1	1.48331	1.30276	5.24381	3.86e-06	2.63e-05	4.20275				Phvul.006G023100.1	-1.83508	5.60004	-9.20244	5.34e-12	6.77e-10	17.1975
Phvul.011G091200.1	1.48534	-1.24485	2.70415	0.0095667	0.0218431	-2.64755				Phvul.008G192800.1	-1.83499	2.31759	-6.7383	2.25e-08	3.57e-07	9.0668
Phvul.003G226600.1	1.48563	3.24243	8.44716	6.54e-11	3.74e-09	14.7175				Phvul.003G024600.1	-1.83394	2.91266	-3.56888	0.0008519	0.002679	-0.917
Phvul.003G080400.1	1.48708	8.73904	4.99946	8.81e-06	5.28e-05	3.18994				Phvul.008G094900.1	-1.82928	3.4722	-7.48408	1.72e-09	4.72e-08	11.599
Phvul.009G132100.1	1.48768	2.73011	3.42306	0.00131065	0.00389973	-1.23129				Phvul.008G140500.1	-1.82823	1.71323	-5.06446	7.08e-06	4.4e-05	3.65217
Phvul.001G195900.3	1.4881	0.0694473	3.60747	0.000759063	0.00241893	-0.58063				Phvul.001G088200.2	-1.823	3.98018	-6.22287	1.34e-07	1.57e-06	7.35872
Phvul.002G264000.1	1.48834	2.3461	6.25994	1.18e-07	1.41e-06	7.53401				Phvul.002G086000.1	-1.82263	2.19121	-3.62373	0.000722911	0.00232034	-0.627464
Phvul.010G027450.1	1.4885	0.720389	2.92897	0.00527556	0.0130671	-2.16704				Phvul.002G128200.1	-1.82116	0.768746	-4.06197	0.000187594	0.000721504	0.642645
Phvul.002G004400.1	1.4894	2.7977	6.43777	6.37e-08	8.53e-07	8.13296				Phvul.007G035500.1	-1.82048	1.74857	-4.36879	7.05e-05	0.000312871	1.56619
Phvul.003G273400.1	1.48944	4.15419	4.50826	4.48e-05	0.000211765	1.67811				Phvul.006G101500.1	-1.82034	4.27758	-7.82551	5.35e-10	1.9e-08	12.7242
Phvul.006G203800.1	1.49079	5.79029	5.24482	3.85e-06	2.63e-05	3.89311				Phvul.003G160900.1	-1.8198	3.36049	-5.00984	8.5e-06	5.12e-05	3.42826
Phvul.003G092100.1	1.49106	5.85655	7.83239	5.23e-10	1.87e-08	12.6553				Phvul.009G243900.1	-1.81852	4.31499	-6.64738	3.08e-08	4.61e-07	8.82678
Phvul.005G130000.1	1.49108	4.92871	6.87574	1.4e-08	2.4e-07	9.48568				Phvul.002G089600.1	-1.81717	0.419409	-2.67616	0.0102835	0.0232349	-2.69004
Phvul.001G256400.1	1.4919	2.76168	7.38124	2.45e-09	6.21e-08	11.2193				Phvul.003G149500.2	-1.8158	0.639953	-4.64624	2.85e-05	0.000143244	2.34965
Phvul.003G103200.2	1.49284	0.458817	3.7699	0.00046428	0.00158307	-0.116456				Phvul.010G009200.1	-1.81411	3.84643	-5.50206	1.6e-06	1.25e-05	4.98622
Phvul.011G059700.1	1.49286	8.01735	9.19151	5.54e-12	6.85e-10	17.1678				Phvul.001G087100.1	-1.81082	4.29371	-7.64324	9.97e-10	3.09e-08	12.111
Phvul.008G209600.1	1.49701	1.11989	3.1296	0.00303706	0.00810653	-1.73639				Phvul.002G259900.1	-1.81052	0.778017	-4.82592	1.57e-05	8.67e-05	2.75613
Phvul.008G103900.1	1.49912	2.45999	3.92824	0.000285027	0.00103725	0.225526				Phvul.002G021000.1	-1.80285	-0.666725	-2.79583	0.00752861	0.0177966	-2.47804
Phvul.008G108300.1	1.49914	7.42388	8.53715	4.84e-11	2.93e-09	15.0161				Phvul.004G122300.1	-1.80119	7.3227	-6.07313	2.25e-07	2.41e-06	6.68623
Phvul.005G044000.1	1.49958	3.61327	6.61575	3.44e-08	5.09e-07	8.69384				Phvul.006G001200.1	-1.7999	4.41274	-7.27213	3.56e-09	8.29e-08	10.8668
Phvul.006G161600.1	1.50224	6.22456	6.57199	4e-08	5.75e-07	8.36786				Phvul.005G093600.1	-1.79818	-0.724193	-3.14384	0.0029182	0.00783492	-1.732
Phvul.005G124400.1	1.50414	4.10455	7.47035	1.8e-09	4.9e-08	11.5386				Phvul.005G019501.1	-1.79785	2.10467	-4.17683	0.000130424	0.000530711	1.00651
Phvul.007G208800.1	1.50431	-1.03875	3.05842	0.00370237	0.00962804	-1.93578				Phvul.001G024500.1	-1.79507	11.3271	-8.48483	5.76e-11	3.38e-09	14.8893
Phvul.008G209600.2	1.50725	2.92783	4.91984	1.15e-05	6.61e-05	3.19297				Phvul.011G213800.1	-1.79372	0.152904	-5.26679	3.57e-06	2.47e-05	3.95896
Phvul.007G091400.1	1.50822	2.62013	5.98442	3.06e-07	3.11e-06	6.62702				Phvul.005G093000.1	-1.79104	0.312529	-4.0382	0.000202155	0.000766587	0.563727
Phvul.010G121301.1	1.50868	1.49871	6.02367	2.67e-07	2.77e-06	6.59537				Phvul.009G157000.1	-1.78738	-0.899625	-2.95596	0.0049034	0.0122578	-2.14148
Phvul.001G123100.2	1.50915	-0.414071	3.52226	0.000978577	0.00302198	-0.80559				Phvul.003G062800.1	-1.787	1.04369	-3.87018	0.000341194	0.00121232	0.170299
Phvul.003G080200.1	1.50921	4.40198	7.59427	1.18e-09	3.49e-08	11.9402				Phvul.001G004900.1	-1.78617	-0.160787	-2.85362	0.00645886	0.0155898	-2.31892
Phvul.001G175350.1	1.51011	0.541584	3.12165	0.00310539	0.00826215	-1.7236				Phvul.007G087500.1	-1.78499	3.33987	-3.97557	0.000245957	0.00091026	0.320459
Phvul.006G154600.1	1.51165	1.47694	4.96443	9.9e-06	5.82e-05	3.35574				Phvul.001G229500.1	-1.78451	6.82901	-8.03075	2.66e-10	1.1e-08	13.3181
Phvul.003G055100.1	1.51227	6.11086	9.07162	8.21e-12	8.78e-10	16.7576				Phvul.002G223400.1	-1.78428	0.780205	-3.58089	0.000821883	0.00259303	-0.60277
Phvul.006G144300.1	1.51589	1.94709	5.30683	3.12e-06	2.2e-05	4.44298				Phvul.007G219500.2	-1.7842	1.17145	-4.76735	1.91e-05	0.000102514	2.71942
Phvul.004G073700.2	1.51618	6.73777	6.94123	1.12e-08	2.01e-07	9.62751				Phvul.009G182300.1	-1.78293	4.8415	-4.32964	8e-05	0.000348612	1.1044
Phvul.003G143300.1	1.51705	4.20569	9.21878	5.06e-12	6.57e-10	17.2676				Phvul.009G135300.1	-1.78207	6.63943	-4.67131	2.62e-05	0.000133655	2.01143
Phvul.001G068400.1	1.51766	-0.830615	3.09465	0.00334823	0.00881566	-1.82982				Phvul.004G123500.1	-1.77759	0.957434	-3.7919	0.000434065	0.00149116	-0.0534351
Phvul.009G084900.1	1.51911	2.89788	6.81883	1.7e-08	2.83e-07	9.39486				Phvul.008G274400.1	-1.77759	3.88291	-5.58546	1.21e-06	9.86e-06	5.25351
Phvul.007G016000.1	1.51984	1.11796	4.41677	6.03e-05	0.000274384	1.69851				Phvul.001G036900.1	-1.7766	1.70972	-4.81586	1.63e-05	8.92e-05	2.90209
Phvul.007G207200.1	1.52077	7.25564	5.55853	1.32e-06	1.06e-05	4.95618				Phvul.003G244275.1	-1.7766	3.51899	-7.72233	7.61e-10	2.52e-08	12.3833
Phvul.011G008800.1	1.52141	0.52342	5.18496	4.71e-06	3.11e-05	3.81488				Phvul.010G073800.1	-1.7759	1.43332	-3.49689	0.00105489	0.00322462	-0.830755
Phvul.002G162600.1	1.52148	0.0943788	3.4025	0.00139175	0.00410691	-1.08213				Phvul.010G158700.1	-1.77564	2.71432	-6.55656	4.22e-08	5.98e-07	8.5256
Phvul.008G176700.2	1.52481	-0.871221	2.66605	0.0105545	0.0237333	-2.71213				Phvul.006G053800.1	-1.77553	4.67178	-3.94887	0.000267312	0.000978957	-0.00688518
Phvul.003G217700.1	1.52618	2.17686	4.76782	1.91e-05	0.000102421	2.7656				Phvul.007G031000.1	-1.77452	3.13902	-5.3955	2.31e-06	1.7e-05	4.70378
Phvul.001G181100.1	1.52628	7.40137	3.62502	0.000720124	0.00231319	-1.12951				Phvul.002G269200.1	-1.7738	1.34546	-5.65848	9.38e-07	8.03e-06	5.49623
Phvul.006G182800.4	1.52686	0.551877	4.33496	7.86e-05	0.000344042	1.36925				Phvul.011G057200.1	-1.77197	0.987318	-3.85735	0.000354977	0.00125615	0.130248
Phvul.008G128500.1	1.53141	1.19308	4.70852	2.32e-05	0.000120439	2.5011				Phvul.003G160800.1	-1.76649	3.4878	-4.40899	6.19e-05	0.000280763	1.47721
Phvul.007G199200.2	1.53256	-0.660739	2.90486	0.00563025	0.0138209	-2.24329				Phvul.008G052500.1	-1.76313	2.80095	-4.98179	9.34e-06	5.54e-05	3.41539
Phvul.010G091650.1	1.53296	2.34767	3.87951	0.000331498	0.00118091	0.146977				Phvul.004G139700.1	-1.76042	2.8434	-7.77285	6.41e-10	2.2e-08	12.4889
Phvul.007G110800.1	1.53472	2.23472	5.11425	5.98e-06	3.83e-05	3.84642				Phvul.001G157900.1	-1.75945	1.85526	-3.08984	0.0033934	0.00892317	-1.92366
Phvul.010G153600.1	1.53534	4.82254	5.70411	8.02e-07	7.07e-06	5.51076				Phvul.005G164300.1	-1.75865	4.5466	-4.8257	1.57e-05	8.68e-05	2.67952
Phvul.003G214600.2	1.53555	3.51187	7.91681	3.92e-10	1.49e-08	13.031				Phvul.011G012500.1	-1.75726	0.875461	-4.01223	0.000219313	0.000823874	0.523479
Phvul.007G068000.1	1.53853	-1.01838	2.77802	0.00789001	0.0185241	-2.54381				Phvul.001G155700.1	-1.75624	1.10013	-3.38771	0.00145304	0.00426317	-1.12307
Phvul.007G169400.1	1.53985	5.85111	6.5411	4.46e-08	6.27e-07	8.27188				Phvul.003G170800.1	-1.7554	5.27156	-8.63574	3.48e-11	2.39e-09	15.3602
Phvul.009G195600.1	1.54052	2.96417	5.64292	9.9e-07	8.38e-06	5.51835				Phvul.007G220400.1	-1.755	0.296691	-3.39812	0.00140967	0.00415532	-1.07225
Phvul.011G027200.1	1.54284	1.55394	6.0431	2.5e-07	2.63e-06	6.71083				Phvul.011G138400.2	-1.74487	3.0443	-7.62114	1.08e-09	3.25e-08	12.0573
Phvul.005G117200.1	1.54382	1.66465	5.22958	4.05e-06	2.74e-05	4.16427				Phvul.006G101200.1	-1.74409	0.982247	-4.3496	7.5e-05	0.000330112	1.49374
Phvul.007G012300.1	1.54419	5.09317	9.60746	1.43e-12	2.71e-10	18.5026				Phvul.005G135200.1	-1.74299	4.35853	-6.24824	1.23e-07	1.46e-06	7.40717
Phvul.002G221600.1	1.54577	4.15473	7.04207	7.88e-09	1.54e-07	10.0981				Phvul.003G115800.2	-1.73496	3.58577	-3.21822	0.00236559	0.00653236	-1.89528
Phvul.006G146300.2	1.54607	1.43496	2.94084	0.00510874	0.0127094	-2.37676				Phvul.004G020300.1	-1.73305	1.59841	-3.81032	0.000410236	0.00142056	-0.00591776
Phvul.002G237800.1	1.55063	2.1383	6.90934	1.25e-08	2.2e-07	9.61802				Phvul.006G186300.1	-1.73232	6.81184	-12.5104	2.07e-16	5.69e-13	27.194
Phvul.002G292300.1	1.55195	4.05827	6.87854	1.39e-08	2.39e-07	9.57221				Phvul.006G119100.1	-1.73093	0.0507639	-3.75388	0.000487554	0.0016519	-0.21165
Phvul.009G173300.1	1.55236	0.987738	4.95153	1.03e-05	6.03e-05	3.21098				Phvul.009G171200.1	-1.72913	6.93875	-7.20502	4.49e-09	9.96e-08	10.5233
Phvul.009G065100.1	1.55384	1.04015	5.35542	2.64e-06	1.91e-05	4.49655				Phvul.003G165200.1	-1.72781	3.64017	-6.97676	9.87e-09	1.83e-07	9.91284
Phvul.009G132600.1	1.55392	0.918922	4.23191	0.00010942	0.000456096	1.16662				Phvul.003G021000.1	-1.72743	0.0709872	-4.24018	0.000106564	0.000446795	1.03729
Phvul.006G135500.1	1.55746	2.56482	8.17434	1.64e-10	7.52e-09	13.7111				Phvul.007G209000.1	-1.72697	-0.166219	-3.22405	0.0023268	0.00644142	-1.49312
Phvul.006G153400.1	1.55752	-0.00716845	3.36766	0.00154026	0.00449046	-1.1667				Phvul.001G207400.1	-1.72643	2.22722	-5.23638	3.96e-06	2.69e-05	4.22894
Phvul.001G119100.2	1.55861	1.88224	5.78226	6.13e-07	5.65e-06	5.92636				Phvul.007G102000.2	-1.72556	0.320223	-4.14263	0.000145392	0.000581886	0.83441
Phvul.002G052700.1	1.56552	6.43126	8.34162	9.32e-11	4.81e-09	14.3545				Phvul.002G273904.1	-1.72433	2.40097	-4.40341	6.3e-05	0.000285101	1.61923
Phvul.011G082600.1	1.56639	9.79375	7.39546	2.33e-09	5.99e-08	11.2806				Phvul.001G024200.1	-1.7218	4.51177	-7.6316	1.04e-09	3.17e-08	12.0541
Phvul.004G041900.1	1.56648	4.40431	5.61893	1.07e-06	8.94e-06	5.34511				Phvul.002G318300.1	-1.71068	3.47117	-8.81622	1.91e-11	1.57e-09	15.9582
Phvul.009G045100.1	1.5698	8.75653	4.9854	9.23e-06	5.48e-05	3.15266				Phvul.011G151200.1	-1.70956	4.30648	-9.41845	2.64e-12	4.06e-10	17.9037
Phvul.002G086700.1	1.57134	0.274477	3.04301	0.00386345	0.00999014	-1.91342				Phvul.006G066300.1	-1.70829	1.18005	-4.02379	0.000211509	0.000797103	0.573747
Phvul.006G108300.1	1.57162	1.98989	4.81307	1.64e-05	9e-05	2.90789				Phvul.006G034800.1	-1.70413	1.7336	-5.13074	5.66e-06	3.65e-05	3.85287
Phvul.002G025400.1	1.57163	1.03141	4.68935	2.47e-05	0.00012731	2.47453				Phvul.007G039600.1	-1.7034	0.471085	-4.11343	0.000159477	0.000630141	0.68682
Phvul.004G073400.2	1.57209	10.231	4.68623	2.5e-05	0.000128324	2.2828				Phvul.009G250900.2	-1.70205	3.19494	-5.77307	6.33e-07	5.8e-06	5.93276
Phvul.007G099500.2	1.57441	1.76239	6.18609	1.52e-07	1.76e-06	7.22191				Phvul.008G169900.1	-1.69537	0.0225365	-2.69457	0.00980664	0.0223166	-2.64962
Phvul.006G212600.1	1.57474	3.26759	8.76016	2.3e-11	1.78e-09	15.6906				Phvul.001G226100.1	-1.69365	1.68517	-5.7003	8.13e-07	7.14e-06	5.6353
Phvul.006G140000.1	1.57871	5.02883	7.71719	7.75e-10	2.54e-08	12.3068				Phvul.005G096200.1	-1.69349	4.96356	-8.26065	1.22e-10	5.91e-09	14.1332
Phvul.010G157000.1	1.58294	0.240109	4.25564	0.000101421	0.000428062	1.0834				Phvul.003G046900.1	-1.69273	-0.903922	-2.95171	0.00496039	0.0123814	-2.1473
Phvul.008G266800.2	1.58573	1.31727	4.39866	6.4e-05	0.00028865	1.65121				Phvul.009G031700.1	-1.69263	-0.690682	-2.84283	0.00664718	0.0159675	-2.37034
Phvul.002G100100.1	1.59011	1.11508	3.67713	0.000615487	0.0020172	-0.347411				Phvul.011G063100.2	-1.69218	1.09602	-4.86285	1.39e-05	7.8e-05	3.02547
Phvul.007G164800.1	1.59013	2.00823	4.42797	5.82e-05	0.00026621	1.74125				Phvul.002G072100.1	-1.69157	1.3739	-4.98694	9.18e-06	5.46e-05	3.34704
Phvul.007G082200.1	1.59024	1.65657	3.51257	0.00100707	0.0030966	-0.820779				Phvul.003G042800.2	-1.69054	0.526915	-3.85324	0.000359501	0.00127106	0.105545
Phvul.008G012700.1	1.59037	3.9426	7.1571	5.3e-09	1.14e-07	10.4932				Phvul.003G140500.1	-1.6892	5.22617	-6.1468	1.74e-07	1.95e-06	6.96532
Phvul.008G116300.1	1.5914	6.62977	9.01179	9.99e-12	9.82e-10	16.5621				Phvul.001G219300.1	-1.6882	3.76327	-3.13845	0.00296267	0.00792992	-2.23676
Phvul.008G183000.1	1.59263	1.24629	6.83758	1.6e-08	2.69e-07	9.16214				Phvul.001G041400.1	-1.68494	0.190994	-4.1994	0.00012138	0.000500254	0.9506
Phvul.007G001100.1	1.59782	7.75124	7.6262	1.06e-09	3.21e-08	11.9854				Phvul.006G001700.1	-1.68237	1.74542	-5.18659	4.69e-06	3.1e-05	4.04587
Phvul.011G124500.6	1.59845	-0.354851	3.52929	0.000958372	0.00296848	-0.796372				Phvul.001G255400.1	-1.68213	2.9091	-5.71556	7.71e-07	6.85e-06	5.75308
Phvul.004G073450.1	1.59847	10.3693	5.48039	1.73e-06	1.33e-05	4.87331				Phvul.003G247400.1	-1.68119	-0.230925	-3.7776	0.000453492	0.00154949	-0.164608
Phvul.003G221200.5	1.60093	-0.764777	3.36298	0.00156131	0.00454537	-1.28311				Phvul.001G147800.2	-1.68009	-0.343382	-4.07192	0.000181805	0.000703018	0.372139
Phvul.007G230900.1	1.60126	2.97486	7.05639	7.5e-09	1.49e-07	10.18				Phvul.003G088600.1	-1.67802	0.473088	-4.40282	6.31e-05	0.000285574	1.56498
Phvul.009G122500.1	1.6024	1.97776	5.86152	4.67e-07	4.48e-06	6.22377				Phvul.009G044400.1	-1.67662	7.15425	-8.03915	2.59e-10	1.08e-08	13.3493
Phvul.003G021600.4	1.60558	0.997298	4.40752	6.22e-05	0.00028195	1.60145				Phvul.002G036100.1	-1.67213	2.99921	-5.28398	3.37e-06	2.36e-05	4.34456
Phvul.011G073650.1	1.60601	0.595211	4.92402	1.13e-05	6.52e-05	3.05553				Phvul.008G080000.2	-1.67113	9.10932	-6.74291	2.22e-08	3.53e-07	9.05321
Phvul.003G104500.1	1.60804	4.38848	8.21459	1.43e-10	6.65e-09	14.0025				Phvul.001G266500.1	-1.6709	1.70806	-4.40923	6.18e-05	0.000280627	1.6977
Phvul.007G141400.2	1.61431	-0.882421	2.77097	0.00803734	0.0188102	-2.52767				Phvul.009G108300.1	-1.67075	7.18614	-6.87872	1.39e-08	2.39e-07	9.42981
Phvul.010G039100.1	1.6174	3.5572	6.58513	3.83e-08	5.55e-07	8.60048				Phvul.005G110200.1	-1.6676	-0.582376	-3.75206	0.000490258	0.00166008	-0.295843
Phvul.011G134200.1	1.62042	8.88391	9.08017	7.98e-12	8.71e-10	16.8229				Phvul.003G139200.1	-1.66635	4.87406	-9.96589	4.54e-13	1.29e-10	19.6294
Phvul.006G082200.1	1.62133	6.95088	8.84251	1.75e-11	1.48e-09	16.0134				Phvul.006G125700.1	-1.66368	4.41696	-5.39546	2.31e-06	1.7e-05	4.54454
Phvul.006G028900.1	1.62223	4.3549	5.88357	4.33e-07	4.2e-06	6.15214				Phvul.009G240622.1	-1.66111	2.71174	-5.75605	6.71e-07	6.09e-06	5.89454
Phvul.003G040700.1	1.62236	6.48702	9.29934	3.89e-12	5.43e-10	17.4949				Phvul.009G153700.3	-1.66021	-0.321884	-3.38375	0.00146991	0.00430439	-1.10854
Phvul.005G108300.1	1.62392	4.71119	3.07579	0.0035284	0.00923835	-2.52561				Phvul.007G039300.1	-1.65916	5.15333	-9.01168	1e-11	9.82e-10	16.5903
Phvul.008G013900.1	1.62426	0.538975	3.56803	0.000854053	0.00268373	-0.633776				Phvul.001G182900.1	-1.65843	2.38352	-4.96724	9.81e-06	5.77e-05	3.38814
Phvul.008G081100.1	1.62681	2.29392	4.58091	3.53e-05	0.000172461	2.19898				Phvul.009G014100.1	-1.65831	0.432711	-4.14086	0.00014621	0.000584449	0.919274
Phvul.003G263400.1	1.62862	-0.864052	2.72301	0.00910996	0.0209512	-2.59064				Phvul.004G002700.1	-1.65723	3.50495	-4.16599	0.000134999	0.000546133	0.743479
Phvul.008G054600.1	1.63049	3.82954	7.07792	6.96e-09	1.4e-07	10.2391				Phvul.005G164400.2	-1.65684	5.79479	-6.57413	3.97e-08	5.73e-07	8.38985
Phvul.006G168109.1	1.63196	3.64834	8.85408	1.68e-11	1.45e-09	16.0879				Phvul.002G311700.1	-1.65561	4.11516	-8.74327	2.43e-11	1.85e-09	15.7376
Phvul.003G208300.1	1.63226	3.8311	6.88379	1.36e-08	2.36e-07	9.58815				Phvul.007G096300.1	-1.65204	2.19934	-4.71337	2.28e-05	0.000118747	2.60131
Phvul.005G014800.1	1.63232	2.29265	7.72192	7.62e-10	2.52e-08	12.266				Phvul.003G295200.1	-1.65145	8.79458	-4.98215	9.33e-06	5.53e-05	3.14243
Phvul.003G123250.1	1.63262	-0.637118	2.89004	0.00585911	0.0143208	-2.25927				Phvul.009G061450.1	-1.64951	4.6749	-7.06448	7.29e-09	1.45e-07	10.1333
Phvul.009G197700.1	1.63382	1.7747	6.17772	1.57e-07	1.8e-06	7.21617				Phvul.004G164200.1	-1.64908	-0.420491	-2.90935	0.00556257	0.0136965	-2.2001
Phvul.008G053900.2	1.63412	-0.62334	3.14854	0.00287997	0.00774497	-1.71507				Phvul.006G155000.1	-1.64575	1.99916	-4.74963	2.03e-05	0.000107631	2.7175
Phvul.009G118900.1	1.63419	4.14314	3.7966	0.000427863	0.00147385	-0.429007				Phvul.008G080101.1	-1.64428	5.2551	-5.63117	1.03e-06	8.64e-06	5.21375
Phvul.011G177500.1	1.63513	7.69032	8.58398	4.13e-11	2.66e-09	15.1851				Phvul.007G274800.1	-1.64088	0.024921	-3.7593	0.000479562	0.00162911	-0.204038
Phvul.008G022000.1	1.63651	2.22361	3.81587	0.000403305	0.00140098	-0.0503247				Phvul.009G184900.1	-1.64069	0.550298	-4.79913	1.72e-05	9.37e-05	2.68803
Phvul.002G061700.1	1.63661	1.35598	2.75186	0.00844984	0.0196638	-2.63555				Phvul.005G091900.1	-1.63793	1.88201	-5.81464	5.49e-07	5.12e-06	6.07146
Phvul.004G055400.1	1.63749	3.89017	7.40614	2.25e-09	5.81e-08	11.3344				Phvul.003G224000.1	-1.63548	-0.464613	-4.12842	0.000152086	0.000604271	0.649308
Phvul.003G205300.1	1.63869	2.73526	5.37252	2.49e-06	1.82e-05	4.64371				Phvul.003G287101.1	-1.63531	1.71578	-4.67415	2.6e-05	0.000132543	2.49008
Phvul.008G201900.1	1.64172	3.32536	5.81924	5.4e-07	5.06e-06	6.09127				Phvul.007G215600.1	-1.63436	3.81435	-4.29129	9.05e-05	0.00038688	1.12462
Phvul.007G066600.1	1.64521	5.00469	6.55983	4.18e-08	5.93e-07	8.39485				Phvul.010G085100.1	-1.63329	0.558109	-2.68625	0.0100196	0.0227224	-2.72989
Phvul.009G020700.3	1.64598	2.85554	5.14334	5.43e-06	3.52e-05	3.89832				Phvul.003G272900.1	-1.63038	4.8466	-7.08348	6.83e-09	1.38e-07	10.1918
Phvul.004G137700.2	1.64881	0.312748	4.898	1.24e-05	7.04e-05	2.81825				Phvul.008G176200.1	-1.62939	6.26769	-4.51277	4.42e-05	0.000209193	1.50403
Phvul.003G005100.1	1.65389	0.968071	4.32281	8.17e-05	0.000354567	1.39213				Phvul.007G279600.1	-1.62897	5.97047	-9.18191	5.71e-12	6.92e-10	17.1328
Phvul.006G085500.1	1.65601	-0.874917	3.35946	0.00157734	0.00457909	-1.31825				Phvul.008G267000.1	-1.62685	0.299408	-2.74253	0.00865836	0.0200665	-2.56857
Phvul.002G132200.1	1.65749	-0.939749	3.14099	0.00294164	0.00788635	-1.80262				Phvul.003G184400.1	-1.62626	0.441433	-3.55889	0.000877649	0.00274686	-0.655326
Phvul.011G068200.1	1.65767	2.19498	7.17818	4.93e-09	1.07e-07	10.4997				Phvul.008G032200.1	-1.62512	4.9287	-9.62737	1.34e-12	2.57e-10	18.5677
Phvul.009G136200.1	1.65872	3.25051	6.97847	9.81e-09	1.82e-07	9.92463				Phvul.002G260500.1	-1.62465	4.28161	-7.45455	1.9e-09	5.08e-08	11.4819
Phvul.L007943.1	1.66184	7.22465	7.7665	6.55e-10	2.23e-08	12.4434				Phvul.004G020400.1	-1.62179	0.309256	-3.18064	0.00263117	0.00716124	-1.58741
Phvul.009G056300.1	1.66355	-0.311923	3.24549	0.00218901	0.00609069	-1.48647				Phvul.002G044100.2	-1.61865	2.03795	-4.45098	5.4e-05	0.000249183	1.81216
Phvul.007G181300.2	1.66604	0.364079	4.49163	4.73e-05	0.000221845	1.77763				Phvul.008G251700.1	-1.61652	0.753937	-3.40765	0.00137101	0.00405227	-1.03691
Phvul.002G327800.1	1.6668	0.521225	3.9713	0.00024926	0.000921037	0.444527				Phvul.002G170600.1	-1.61605	4.30544	-3.64398	0.000680217	0.00220305	-0.871178
Phvul.003G076000.1	1.66894	-0.564495	2.81641	0.00713007	0.0169616	-2.39749				Phvul.002G252000.1	-1.61476	-0.947859	-2.75646	0.0083489	0.0194701	-2.57188
Phvul.009G036900.1	1.67516	-1.10068	2.86543	0.00625838	0.0151662	-2.31452				Phvul.003G138200.1	-1.61353	1.73059	-6.17916	1.56e-07	1.79e-06	7.19422
Phvul.003G224500.2	1.67542	-0.713943	2.87408	0.00611525	0.0148609	-2.37844				Phvul.008G167350.1	-1.61348	6.2671	-5.55245	1.35e-06	1.08e-05	4.90815
Phvul.001G255700.1	1.6759	4.86441	7.03723	8.01e-09	1.56e-07	10.0337				Phvul.009G233400.1	-1.61336	0.304817	-3.90773	0.000303756	0.00109417	0.239592
Phvul.002G223300.1	1.67668	2.71449	4.75141	2.01e-05	0.000107206	2.70354				Phvul.007G226100.1	-1.61302	1.66731	-6.74957	2.17e-08	3.47e-07	8.94462
Phvul.004G009136.1	1.68041	0.314126	2.74983	0.00849487	0.0197518	-2.8137				Phvul.002G309800.1	-1.61229	2.70188	-11.2812	7.67e-15	7.43e-12	23.0832
Phvul.007G011100.1	1.68287	0.175178	3.07081	0.00357754	0.00935162	-1.84136				Phvul.001G210500.1	-1.61098	3.60719	-8.19846	1.51e-10	6.99e-09	13.9559
Phvul.007G016600.1	1.68497	-0.634697	2.66173	0.0106722	0.0239423	-2.75378				Phvul.006G177100.1	-1.60791	0.690092	-4.1977	0.000122042	0.000502226	1.04994
Phvul.002G212900.1	1.68577	6.1401	6.62599	3.32e-08	4.94e-07	8.56029				Phvul.008G224700.2	-1.6072	0.895695	-6.46575	5.78e-08	7.81e-07	7.73361
Phvul.001G037000.1	1.68692	0.462538	2.87572	0.00608849	0.0148002	-2.2726				Phvul.001G031400.1	-1.60703	2.59954	-3.74804	0.000496317	0.00167703	-0.270692
Phvul.007G169700.1	1.69039	2.5407	4.06328	0.000186825	0.000719327	0.586931				Phvul.003G223686.1	-1.60683	2.82062	-4.43965	5.6e-05	0.000257164	1.71167
Phvul.005G174000.1	1.69572	8.58435	4.87535	1.33e-05	7.52e-05	2.78566				Phvul.011G007900.1	-1.60646	-0.760777	-2.97541	0.00465054	0.0117199	-2.08055
Phvul.003G250300.1	1.70237	0.528001	4.76975	1.9e-05	0.000101836	2.63233				Phvul.004G107001.1	-1.60473	4.52486	-6.37033	8.05e-08	1.03e-06	7.80928
Phvul.008G016200.1	1.703	0.939605	4.4661	5.14e-05	0.000238973	1.85468				Phvul.003G010500.1	-1.60102	2.03726	-3.84083	0.000373508	0.00131214	0.00223661
Phvul.004G133300.1	1.7038	-0.455271	3.68532	0.000600439	0.00197575	-0.522792				Phvul.002G027500.1	-1.60089	2.77027	-6.33382	9.13e-08	1.14e-06	7.76898
Phvul.008G032800.1	1.70542	0.103619	3.57348	0.000840272	0.00264395	-0.63967				Phvul.011G017100.1	-1.60003	4.72661	-7.42444	2.11e-09	5.53e-08	11.3465
Phvul.003G000200.1	1.70579	0.769783	4.99899	8.82e-06	5.28e-05	3.31539				Phvul.008G146000.1	-1.5989	3.88967	-5.03538	7.8e-06	4.75e-05	3.4316
Phvul.009G260900.1	1.70709	0.560351	3.08128	0.00347509	0.0091176	-1.82156				Phvul.005G105800.1	-1.59739	3.29509	-8.59917	3.93e-11	2.59e-09	15.2199
Phvul.005G175800.1	1.70792	-0.0378025	3.41614	0.00133743	0.00397225	-1.06004				Phvul.003G251300.2	-1.59732	4.30843	-3.25169	0.00215063	0.00600217	-2.04045
Phvul.008G147700.1	1.7122	-1.28673	2.65997	0.0107204	0.0240373	-2.74579				Phvul.002G235600.1	-1.59667	7.44394	-7.13466	5.72e-09	1.2e-07	10.3019
Phvul.004G092600.1	1.71516	0.219183	2.82705	0.00693175	0.0165684	-2.3769				Phvul.006G119100.2	-1.59598	0.807893	-2.8451	0.00660715	0.0158875	-2.36705
Phvul.002G020400.1	1.72028	1.8854	4.67403	2.6e-05	0.000132543	2.37567				Phvul.007G151900.1	-1.59534	3.68193	-6.13885	1.79e-07	1.99e-06	7.11677
Phvul.002G266500.2	1.72111	-0.690929	2.69775	0.00972631	0.0221583	-2.6757				Phvul.009G233700.1	-1.59382	3.25747	-5.95758	3.35e-07	3.37e-06	6.53638
Phvul.009G132700.1	1.72174	0.526187	4.09596	0.00016853	0.000660366	0.749169				Phvul.008G228714.1	-1.5925	3.73952	-4.71681	2.26e-05	0.000117591	2.42663
Phvul.003G035500.1	1.72392	3.53509	7.30247	3.21e-09	7.64e-08	10.9995				Phvul.003G255801.1	-1.59235	5.15848	-4.47974	4.92e-05	0.000229762	1.51806
Phvul.002G295000.1	1.72513	2.43674	5.86008	4.69e-07	4.49e-06	6.23373				Phvul.008G164300.1	-1.59221	5.22434	-7.67947	8.81e-10	2.78e-08	12.162
Phvul.008G015100.1	1.72833	5.80672	8.20648	1.47e-10	6.82e-09	13.9178				Phvul.L006743.1	-1.58987	2.28844	-4.99627	8.9e-06	5.32e-05	3.47656
Phvul.006G080000.2	1.73057	2.07345	7.0022	9.04e-09	1.72e-07	9.8148				Phvul.001G182800.1	-1.58924	1.45788	-4.60439	3.27e-05	0.000161442	2.24394
Phvul.002G239200.1	1.7401	2.34092	5.5462	1.38e-06	1.1e-05	5.20147				Phvul.005G085100.2	-1.5888	1.67372	-5.50326	1.6e-06	1.25e-05	5.03159
Phvul.011G164800.1	1.74258	3.82024	3.73386	0.000518208	0.00174313	-0.48617				Phvul.001G023700.1	-1.58849	3.99198	-8.2522	1.26e-10	6.05e-09	14.1361
Phvul.003G276400.1	1.75011	-0.0127771	3.11923	0.0031264	0.00831268	-1.72915				Phvul.L001745.1	-1.58809	1.8792	-6.80798	1.77e-08	2.91e-07	9.28193
Phvul.003G217800.1	1.75053	1.4572	3.35349	0.00160488	0.00465003	-1.21858				Phvul.009G218800.1	-1.58389	3.53611	-6.33641	9.05e-08	1.14e-06	7.77091
Phvul.004G151100.1	1.75078	4.65672	7.26761	3.62e-09	8.37e-08	10.8197				Phvul.008G096900.1	-1.58369	3.526	-4.13309	0.000149852	0.000596834	0.711594
Phvul.002G093000.1	1.75328	2.83933	4.08909	0.000172227	0.000671387	0.640189				Phvul.001G147100.1	-1.58174	4.22754	-7.23398	4.06e-09	9.25e-08	10.7432
Phvul.001G202600.1	1.75417	4.74356	6.82871	1.65e-08	2.75e-07	9.33111				Phvul.003G096400.1	-1.58108	8.36573	-7.46929	1.81e-09	4.9e-08	11.4696
Phvul.007G167300.1	1.75475	4.42319	7.31929	3.03e-09	7.35e-08	11.0107				Phvul.011G058300.1	-1.57976	0.181421	-2.90832	0.00557799	0.0137295	-2.20179
Phvul.001G071600.1	1.75527	1.84515	4.47377	5.01e-05	0.000233626	1.87834				Phvul.003G280900.1	-1.57797	-0.18304	-2.81119	0.00722924	0.0171702	-2.45109
Phvul.002G179400.1	1.75837	0.393601	4.06292	0.000187033	0.000719851	0.679285				Phvul.L003443.1	-1.57783	2.61629	-5.34007	2.78e-06	2e-05	4.52927
Phvul.008G196600.1	1.76141	1.49141	4.15523	0.000139693	0.000562497	0.960156				Phvul.004G026100.1	-1.57709	0.579762	-3.70577	0.000564363	0.00187616	-0.271316
Phvul.008G285400.1	1.76192	6.16667	6.32159	9.53e-08	1.18e-06	7.5216				Phvul.006G142600.1	-1.57451	2.62441	-6.51315	4.91e-08	6.78e-07	8.37339
Phvul.005G177800.2	1.76552	5.20848	4.50301	4.56e-05	0.000214745	1.65855				Phvul.010G115900.1	-1.57301	0.683703	-4.16958	0.000133465	0.000541656	0.936758
Phvul.009G056500.1	1.76615	-0.935773	2.73016	0.00894201	0.0206255	-2.63209				Phvul.011G123401.1	-1.56953	3.28032	-4.89674	1.24e-05	7.06e-05	3.09638
Phvul.006G127900.1	1.76688	0.672987	4.24762	0.00010406	0.000438304	1.15764				Phvul.002G300500.1	-1.56886	3.10705	-4.95095	1.04e-05	6.04e-05	3.23221
Phvul.004G110000.1	1.76701	0.933404	3.63052	0.000708315	0.00228327	-0.472828				Phvul.005G088600.1	-1.56881	2.88793	-3.82716	0.000389562	0.0013607	-0.114178
Phvul.007G147400.1	1.76908	4.82417	9.12665	6.85e-12	7.83e-10	16.9705				Phvul.007G260400.2	-1.56679	5.80628	-7.48695	1.7e-09	4.7e-08	11.4813
Phvul.002G043500.1	1.76912	2.14412	7.02302	8.41e-09	1.62e-07	9.97774				Phvul.002G124500.1	-1.56333	6.3831	-4.79921	1.72e-05	9.37e-05	2.4166
Phvul.005G129300.2	1.7728	4.39854	6.61852	3.41e-08	5.05e-07	8.67087				Phvul.010G121500.1	-1.5629	8.17141	-7.02826	8.26e-09	1.6e-07	9.978
Phvul.003G207500.1	1.77469	4.61502	8.39963	7.67e-11	4.2e-09	14.6114				Phvul.003G206600.1	-1.56249	-0.185491	-3.5083	0.00101987	0.00313189	-0.846389
Phvul.008G224600.1	1.77731	0.506557	4.29645	8.9e-05	0.000381516	1.34338				Phvul.003G151400.1	-1.56133	2.05936	-3.39607	0.00141809	0.00417268	-1.16041
Phvul.009G161600.2	1.77806	0.805841	4.06854	0.000183751	0.000709211	0.642304				Phvul.010G122600.1	-1.56096	1.2403	-4.15949	0.000137815	0.000556233	0.965919
Phvul.009G129900.1	1.78126	6.30419	8.69279	2.88e-11	2.09e-09	15.5202				Phvul.003G090000.2	-1.56079	-0.352363	-2.94953	0.00498974	0.0124453	-2.11826
Phvul.003G010700.1	1.78274	1.65335	3.47513	0.00112482	0.00340967	-0.887442				Phvul.010G064900.1	-1.55841	0.891002	-3.26939	0.00204458	0.00575298	-1.37539
Phvul.007G141300.1	1.78311	4.03363	7.50651	1.59e-09	4.45e-08	11.6708				Phvul.001G145300.1	-1.55772	0.993967	-3.89351	0.000317447	0.00113727	0.233369
Phvul.011G056500.1	1.78497	8.86468	4.26846	9.73e-05	0.000412957	0.86217				Phvul.002G265100.1	-1.55749	1.48881	-5.30137	3.18e-06	2.24e-05	4.39254
Phvul.009G182000.1	1.78608	0.0686247	2.89958	0.00571077	0.0139935	-2.22109				Phvul.004G084600.1	-1.55677	3.3851	-5.71926	7.61e-07	6.79e-06	5.75388
Phvul.008G130200.1	1.78796	-1.07452	3.0379	0.00391827	0.0101128	-2.05761				Phvul.001G112700.1	-1.55537	0.576362	-3.41387	0.00134632	0.00399144	-1.0236
Phvul.009G015500.1	1.7916	3.35578	6.05406	2.4e-07	2.56e-06	6.84896				Phvul.004G020000.1	-1.55496	6.64001	-9.141	6.53e-12	7.55e-10	16.9785
Phvul.003G040402.1	1.79589	1.96793	4.1171	0.000157634	0.000624056	0.841024				Phvul.007G050400.1	-1.55462	2.17968	-5.35863	2.61e-06	1.9e-05	4.61356
Phvul.001G013900.1	1.7963	-0.778506	4.20117	0.000120699	0.0004981	0.604031				Phvul.004G035800.1	-1.55454	0.505646	-3.62873	0.000712149	0.00229276	-0.47733
Phvul.003G240500.1	1.79681	0.897616	5.70185	8.08e-07	7.11e-06	5.46362				Phvul.001G171500.1	-1.5543	4.81294	-9.01099	1e-11	9.82e-10	16.5937
Phvul.003G264400.1	1.79712	-0.131945	3.63847	0.000691595	0.00223419	-0.56925				Phvul.003G223300.1	-1.55356	1.89145	-6.14504	1.75e-07	1.96e-06	7.11089
Phvul.010G036800.1	1.79826	0.615111	3.57529	0.000835744	0.00263121	-0.621024				Phvul.002G057500.1	-1.55189	6.47444	-6.51488	4.88e-08	6.77e-07	8.16819
Phvul.008G268800.2	1.8011	1.18783	3.89938	0.000311723	0.00111895	0.241134				Phvul.005G118900.1	-1.55153	-0.047285	-2.84817	0.00655337	0.0157696	-2.33063
Phvul.002G058100.1	1.80123	-0.872746	3.30983	0.00182053	0.00518815	-1.42866				Phvul.006G111700.1	-1.55069	4.09479	-5.14416	5.41e-06	3.51e-05	3.78234
Phvul.002G295500.2	1.80798	-1.15796	3.4724	0.00113392	0.00343598	-1.07978				Phvul.006G108500.1	-1.54841	0.756725	-3.09175	0.00337538	0.00888005	-1.79467
Phvul.008G250100.1	1.80947	3.16677	5.49373	1.65e-06	1.28e-05	5.03633				Phvul.004G155500.1	-1.54782	0.0808487	-2.89774	0.00573907	0.0140566	-2.23711
Phvul.005G043300.2	1.81102	-0.129986	3.09834	0.00331405	0.00874385	-1.85269				Phvul.009G213000.1	-1.5477	4.66969	-9.06726	8.33e-12	8.79e-10	16.7814
Phvul.002G061600.1	1.81141	1.00649	5.28686	3.34e-06	2.34e-05	4.29788				Phvul.002G283700.1	-1.5477	1.13073	-6.02835	2.63e-07	2.73e-06	6.54013
Phvul.011G034300.1	1.81158	5.95406	3.68945	0.00059297	0.00195782	-0.973756				Phvul.005G163200.1	-1.54753	2.64927	-5.40467	2.24e-06	1.66e-05	4.75126
Phvul.009G089000.1	1.81217	-1.25519	3.03189	0.00398369	0.0102544	-2.01153				Phvul.010G040900.1	-1.54711	3.30367	-6.11749	1.93e-07	2.11e-06	7.06853
Phvul.004G150600.1	1.81482	1.19383	2.69102	0.0098971	0.0224919	-2.72082				Phvul.007G166100.1	-1.5463	0.960987	-3.68306	0.000604551	0.0019869	-0.331235
Phvul.001G085300.1	1.81762	1.87899	7.69933	8.23e-10	2.65e-08	11.9745				Phvul.007G159000.1	-1.54585	1.89467	-5.09183	6.45e-06	4.08e-05	3.76742
Phvul.003G111200.1	1.81775	-0.237484	4.19502	0.00012309	0.000505653	1.05016				Phvul.007G138800.1	-1.54324	4.75561	-7.81198	5.61e-10	1.97e-08	12.6453
Phvul.010G093900.1	1.81974	3.4269	6.91557	1.22e-08	2.15e-07	9.71646				Phvul.002G270600.1	-1.53959	1.06598	-5.50882	1.57e-06	1.23e-05	4.88499
Phvul.005G159400.1	1.82012	1.1328	5.35937	2.61e-06	1.89e-05	4.44295				Phvul.002G300300.1	-1.53926	6.92575	-12.9275	6.36e-17	2.62e-13	28.355
Phvul.008G015900.1	1.82315	7.15888	4.80989	1.66e-05	9.09e-05	2.47724				Phvul.002G010000.1	-1.53879	0.00657931	-3.05416	0.00374624	0.00972216	-1.87987
Phvul.009G008400.1	1.82732	4.56538	7.33411	2.88e-09	7.03e-08	11.0653				Phvul.001G262900.1	-1.53709	1.78854	-5.65132	9.61e-07	8.2e-06	5.52308
Phvul.009G184800.1	1.82929	4.84688	7.73949	7.18e-10	2.4e-08	12.4084				Phvul.003G247601.1	-1.53699	3.27323	-6.57415	3.97e-08	5.73e-07	8.58072
Phvul.009G247400.1	1.83606	0.856299	6.51438	4.89e-08	6.77e-07	7.89146				Phvul.006G059800.1	-1.53697	5.89179	-7.43937	2.01e-09	5.29e-08	11.3229
Phvul.010G025900.1	1.83673	2.01699	6.81988	1.7e-08	2.83e-07	9.27295				Phvul.011G065700.1	-1.5363	2.11877	-4.44157	5.57e-05	0.000255847	1.78459
Phvul.005G000700.1	1.83897	-0.850041	3.45526	0.00119253	0.00359112	-1.06177				Phvul.001G162800.1	-1.5353	6.14818	-4.97519	9.55e-06	5.64e-05	2.99186
Phvul.003G208800.1	1.84338	1.9198	5.78168	6.14e-07	5.66e-06	5.94352				Phvul.002G150700.1	-1.53131	0.315818	-3.52498	0.000970714	0.00300276	-0.743093
Phvul.004G092800.1	1.84587	3.14466	6.30564	1.01e-07	1.24e-06	7.65745				Phvul.006G104600.1	-1.53037	3.19113	-5.09159	6.46e-06	4.08e-05	3.71608
Phvul.003G282500.1	1.8476	3.92633	5.3336	2.85e-06	2.04e-05	4.39746				Phvul.001G130200.1	-1.53005	4.73746	-5.02258	8.15e-06	4.94e-05	3.235
Phvul.003G260300.1	1.84835	0.000897483	3.82189	0.000395919	0.0013791	-0.0647614				Phvul.008G052500.2	-1.52746	3.43394	-4.37328	6.95e-05	0.00030888	1.4252
Phvul.005G034700.1	1.84911	-0.872026	3.20686	0.00244311	0.00671489	-1.62452				Phvul.001G111500.1	-1.52697	7.01956	-5.12145	5.84e-06	3.75e-05	3.47109
Phvul.011G207700.1	1.84953	-0.911366	3.11551	0.00315909	0.00839012	-1.86938				Phvul.007G146300.1	-1.5268	4.92361	-6.77599	1.98e-08	3.19e-07	9.13335
Phvul.L001937.1	1.85395	4.6729	8.3067	1.05e-10	5.19e-09	14.3042				Phvul.001G057300.1	-1.52598	7.19988	-10.4583	9.6e-14	4.27e-11	21.1522
Phvul.011G148900.1	1.85574	6.29484	3.05791	0.00370756	0.00963918	-2.69545				Phvul.006G048000.1	-1.52598	8.36634	-9.21098	5.19e-12	6.64e-10	17.2317
Phvul.011G177100.1	1.85653	-1.40169	5.7066	7.95e-07	7.02e-06	5.24103				Phvul.003G123566.1	-1.52562	4.48866	-8.51465	5.21e-11	3.15e-09	14.9932
Phvul.008G114400.1	1.85838	-0.421179	3.78634	0.000441523	0.00151365	-0.272499				Phvul.007G165300.1	-1.52182	0.350907	-3.15611	0.0028194	0.00760444	-1.64355
Phvul.003G230100.2	1.85995	0.670488	5.23692	3.95e-06	2.69e-05	3.95165				Phvul.002G222100.1	-1.52172	2.481	-4.73422	2.13e-05	0.000112106	2.66008
Phvul.010G156200.1	1.88773	4.44424	4.9694	9.74e-06	5.74e-05	3.136				Phvul.004G104100.1	-1.5209	4.602	-6.78395	1.92e-08	3.13e-07	9.1835
Phvul.004G064600.1	1.88829	-0.595156	2.66517	0.0105783	0.0237738	-2.75542				Phvul.004G037100.1	-1.52022	0.549068	-2.7823	0.00780153	0.0183522	-2.82542
Phvul.004G046800.1	1.88991	2.54	6.37993	7.78e-08	1e-06	7.92506				Phvul.001G264066.1	-1.51979	2.30613	-4.90924	1.19e-05	6.8e-05	3.20495
Phvul.011G045300.1	1.89786	1.23228	4.80361	1.69e-05	9.25e-05	2.82891				Phvul.009G086000.1	-1.51913	8.74406	-7.52833	1.48e-09	4.18e-08	11.6881
Phvul.006G140100.1	1.89851	4.52695	8.39899	7.68e-11	4.2e-09	14.6068				Phvul.009G243800.1	-1.51874	8.13721	-9.56365	1.65e-12	3.09e-10	18.3596
Phvul.003G162600.1	1.9036	-0.390814	4.11978	0.000156306	0.000619393	0.620328				Phvul.001G037700.1	-1.51859	3.07928	-6.23935	1.27e-07	1.5e-06	7.47536
Phvul.001G221300.1	1.90417	1.44555	4.53282	4.14e-05	0.000197422	2.02531				Phvul.009G158600.1	-1.51692	1.42617	-6.00068	2.89e-07	2.96e-06	6.64216
Phvul.003G122600.1	1.9066	-0.0021437	3.21327	0.00239909	0.00660935	-1.56841				Phvul.009G026800.2	-1.51533	-0.355344	-3.32342	0.00175061	0.00501579	-1.31091
Phvul.003G102100.1	1.90948	-0.4279	3.36027	0.00157366	0.00457084	-1.22198				Phvul.002G264600.1	-1.51464	6.8997	-8.81013	1.95e-11	1.59e-09	15.898
Phvul.011G095400.1	1.91036	2.95268	7.23039	4.12e-09	9.3e-08	10.751				Phvul.007G143900.1	-1.5137	3.56741	-6.12616	1.87e-07	2.06e-06	7.07881
Phvul.009G245800.1	1.91489	2.23195	7.80432	5.75e-10	2.01e-08	12.5095				Phvul.002G019100.1	-1.5116	3.19837	-4.66558	2.67e-05	0.000135869	2.45949
Phvul.004G121900.1	1.91689	-0.976969	3.25098	0.00215501	0.00601336	-1.5535				Phvul.001G167400.1	-1.51112	0.773127	-4.96098	1e-05	5.88e-05	3.24941
Phvul.003G040401.1	1.91951	1.88873	3.52199	0.000979354	0.00302381	-0.802747				Phvul.004G132200.1	-1.51084	2.10507	-5.64621	9.79e-07	8.32e-06	5.5345
Phvul.009G153100.1	1.92124	1.99029	4.53464	4.11e-05	0.000196364	2.07052				Phvul.009G157900.1	-1.51066	3.45615	-4.61725	3.14e-05	0.000155931	2.19348
Phvul.003G188901.1	1.92233	1.00773	6.32462	9.43e-08	1.17e-06	7.18642				Phvul.009G173900.1	-1.51031	8.62082	-5.59833	1.15e-06	9.48e-06	5.14344
Phvul.002G050700.1	1.924	4.97525	3.53439	0.000943961	0.00293046	-1.2163				Phvul.003G124400.1	-1.50846	3.55201	-6.52648	4.69e-08	6.55e-07	8.39783
Phvul.008G019500.1	1.92405	2.77657	6.9255	1.18e-08	2.09e-07	9.73185				Phvul.008G180800.1	-1.50777	4.28635	-7.39532	2.33e-09	5.99e-08	11.2847
Phvul.007G066000.1	1.9245	0.829289	4.69759	2.41e-05	0.00012424	2.44714				Phvul.003G058800.1	-1.50765	4.51632	-9.83652	6.85e-13	1.68e-10	19.2255
Phvul.002G281900.2	1.92656	4.90606	8.85167	1.7e-11	1.46e-09	16.0836				Phvul.008G117800.1	-1.50572	3.39102	-5.72296	7.52e-07	6.71e-06	5.76813
Phvul.009G058500.1	1.9266	1.67848	3.30271	0.00185821	0.00528183	-1.41458				Phvul.005G135911.1	-1.50355	3.67651	-8.13534	1.87e-10	8.34e-09	13.7514
Phvul.001G208400.1	1.93023	-0.419571	4.62305	3.08e-05	0.000153266	1.51688				Phvul.009G030000.1	-1.50277	6.0511	-9.8988	5.62e-13	1.52e-10	19.4061
Phvul.001G036200.1	1.93104	4.53271	4.94845	1.04e-05	6.08e-05	3.0826				Phvul.001G136000.2	-1.50043	-0.00656853	-2.80117	0.00742325	0.0175854	-2.4314
Phvul.002G199000.1	1.93677	0.732306	3.46771	0.00114966	0.00347663	-0.890408				Phvul.011G048800.1	-1.50016	2.40636	-3.26926	0.00204533	0.00575409	-1.57876
Phvul.010G161300.1	1.93774	5.40058	4.46361	5.18e-05	0.000240437	1.43318				Phvul.008G263800.1	-1.49974	2.3843	-5.85335	4.8e-07	4.58e-06	6.21385
Phvul.002G304400.1	1.93791	4.68676	7.13097	5.8e-09	1.21e-07	10.3664				Phvul.001G216100.1	-1.4987	3.38659	-3.03874	0.00390922	0.0100958	-2.26324
Phvul.010G124400.1	1.93935	-1.3296	2.78215	0.00780471	0.018357	-2.573				Phvul.008G020750.1	-1.49508	1.38863	-5.74958	6.86e-07	6.21e-06	5.7586
Phvul.010G048300.1	1.94764	0.947229	6.24617	1.24e-07	1.47e-06	7.13463				Phvul.009G226600.1	-1.49431	7.24443	-7.62738	1.05e-09	3.21e-08	11.9573
Phvul.004G131400.1	1.94872	-0.960813	3.24485	0.00219299	0.00609972	-1.55234				Phvul.004G028400.1	-1.49339	4.37181	-5.84219	4.99e-07	4.72e-06	6.09279
Phvul.001G023600.1	1.95054	-0.531851	2.80535	0.00734175	0.0174123	-2.43467				Phvul.008G255200.1	-1.49305	-0.562204	-2.91249	0.00551559	0.0135942	-2.24079
Phvul.003G196300.1	1.95081	-0.141817	3.87719	0.000333884	0.00118837	0.036238				Phvul.008G090300.1	-1.49211	4.77884	-7.94808	3.53e-10	1.37e-08	13.1096
Phvul.001G013200.1	1.95548	2.25357	4.46552	5.15e-05	0.000239289	1.83878				Phvul.009G068100.1	-1.48904	4.13929	-6.57347	3.98e-08	5.73e-07	8.50374
Phvul.001G159100.1	1.95572	-0.684295	3.62423	0.000721846	0.00231782	-0.715114				Phvul.008G143200.1	-1.48743	5.73461	-4.35241	7.43e-05	0.000327485	1.01459
Phvul.004G023066.1	1.9582	-0.37934	2.76904	0.00807817	0.0188977	-2.50091				Phvul.009G206400.1	-1.48472	1.02361	-4.03839	0.000202033	0.0007663	0.632273
Phvul.003G199900.2	1.95924	-0.778692	3.04659	0.00382539	0.0099026	-2.04884				Phvul.002G210400.1	-1.48422	3.87235	-4.65077	2.81e-05	0.000141613	2.20546
Phvul.001G107500.1	1.96248	4.4419	7.08319	6.84e-09	1.38e-07	10.2231				Phvul.005G179800.1	-1.48397	2.85418	-5.1689	4.98e-06	3.27e-05	3.98425
Phvul.007G113000.1	1.96981	8.19933	4.37622	6.88e-05	0.000306274	1.14882				Phvul.004G155000.1	-1.48397	7.38917	-7.51714	1.54e-09	4.31e-08	11.583
Phvul.007G135800.1	1.97251	6.17912	7.21018	4.41e-09	9.81e-08	10.558				Phvul.003G161100.1	-1.48101	4.78078	-3.73896	0.00051023	0.00172089	-0.718153
Phvul.005G120500.1	1.97435	-0.680781	3.3706	0.00152718	0.00445468	-1.3259				Phvul.005G030900.1	-1.47922	6.30329	-7.63218	1.04e-09	3.17e-08	11.9865
Phvul.009G175600.1	1.97764	-1.03774	2.82417	0.00698497	0.0166766	-2.41682				Phvul.001G261800.2	-1.4782	2.6244	-4.8262	1.57e-05	8.67e-05	2.91794
Phvul.007G044100.1	1.98058	-1.09589	2.94839	0.0050052	0.01248	-2.25977				Phvul.008G074200.1	-1.47818	2.37475	-5.80912	5.59e-07	5.2e-06	6.06935
Phvul.004G085600.1	1.98778	-1.47412	2.6636	0.0106209	0.0238533	-2.74193				Phvul.007G030900.1	-1.47816	2.78561	-3.73396	0.000518059	0.00174313	-0.354149
Phvul.007G224000.1	1.98846	2.65317	5.33003	2.88e-06	2.06e-05	4.51863				Phvul.001G225000.1	-1.47755	6.1006	-5.35105	2.68e-06	1.94e-05	4.22624
Phvul.011G056400.1	1.99028	-0.996506	3.47882	0.00111266	0.00337716	-1.06568				Phvul.003G034200.1	-1.4774	3.15643	-4.81767	1.62e-05	8.88e-05	2.79239
Phvul.006G067600.3	1.99084	-1.29483	3.00804	0.00425356	0.0108272	-2.07337				Phvul.006G117011.1	-1.4755	3.37245	-4.5938	3.39e-05	0.000166356	2.03779
Phvul.003G035401.1	1.99103	0.882503	6.21238	1.39e-07	1.62e-06	6.95014				Phvul.004G142700.1	-1.47545	7.80811	-5.75505	6.73e-07	6.11e-06	5.61948
Phvul.003G084700.2	1.99401	-0.370471	4.73476	2.13e-05	0.000111941	2.10607				Phvul.007G039400.1	-1.47307	4.38418	-9.53784	1.79e-12	3.17e-10	18.2817
Phvul.008G233300.1	1.99504	5.68207	9.50233	2.01e-12	3.35e-10	18.1609				Phvul.011G088900.4	-1.47296	-0.668569	-3.20548	0.00245266	0.00673215	-1.61318
Phvul.002G076400.1	1.99519	0.945282	4.99472	8.95e-06	5.34e-05	3.34991				Phvul.010G068700.1	-1.47291	1.89833	-4.77728	1.85e-05	9.97e-05	2.80303
Phvul.003G182600.1	2.0013	-0.00989488	3.91609	0.000295987	0.0010697	0.0802092				Phvul.008G000200.2	-1.4722	-0.0523911	-4.25976	0.000100093	0.000423326	1.0222
Phvul.007G278400.1	2.00302	0.433753	4.73368	2.14e-05	0.000112271	2.61615				Phvul.005G061200.1	-1.4721	2.94603	-3.9615	0.000256992	0.000945093	0.160627
Phvul.L001744.1	2.00464	0.159142	6.94802	1.09e-08	1.96e-07	8.57282				Phvul.001G224900.1	-1.46967	0.450969	-4.4925	4.72e-05	0.000221283	1.84432
Phvul.006G174100.1	2.0059	-0.00455766	4.0007	0.000227374	0.000850305	0.460514				Phvul.003G282300.2	-1.46814	0.856153	-5.28896	3.31e-06	2.32e-05	4.2626
Phvul.009G032100.1	2.0084	2.7362	3.94813	0.000267928	0.000980776	0.31914				Phvul.009G046700.1	-1.46765	7.26267	-7.63129	1.04e-09	3.17e-08	11.9838
Phvul.006G137900.1	2.01371	-1.00442	4.1776	0.000130105	0.000529585	0.635318				Phvul.009G002000.1	-1.46678	0.706145	-3.09398	0.00335455	0.00882948	-1.78808
Phvul.006G216700.2	2.01629	5.15916	4.50161	4.58e-05	0.000215601	1.60218				Phvul.002G260000.1	-1.4656	5.70815	-8.1646	1.69e-10	7.72e-09	13.7626
Phvul.006G107100.1	2.02849	-0.278783	2.99997	0.00434868	0.0110403	-2.00953				Phvul.006G210100.2	-1.46493	3.09993	-7.71886	7.7e-10	2.53e-08	12.3605
Phvul.001G032400.1	2.03442	-0.381502	3.35386	0.00160316	0.00464668	-1.31252				Phvul.006G116700.1	-1.46421	-0.428858	-3.43218	0.00127608	0.00381342	-0.995209
Phvul.003G001226.1	2.04001	0.753099	4.99141	9.05e-06	5.39e-05	3.26109				Phvul.005G019201.1	-1.46237	4.72497	-6.16843	1.62e-07	1.84e-06	7.10307
Phvul.009G207200.1	2.0418	-1.33764	2.84474	0.00661343	0.0158979	-2.49192				Phvul.002G231000.1	-1.46154	4.45843	-8.35593	8.88e-11	4.61e-09	14.4711
Phvul.004G173101.1	2.04322	-0.79377	3.01857	0.00413231	0.0105659	-2.05445				Phvul.011G158900.1	-1.46149	1.54463	-3.90328	0.000307983	0.00110698	0.246779
Phvul.006G164100.1	2.04372	4.92379	7.15636	5.31e-09	1.14e-07	10.4547				Phvul.008G026500.1	-1.46133	0.172721	-3.86091	0.000351096	0.00124402	0.058981
Phvul.005G002400.1	2.04956	2.53952	4.44625	5.48e-05	0.000252352	1.76065				Phvul.001G221200.1	-1.46015	4.81884	-8.12464	1.94e-10	8.58e-09	13.6817
Phvul.005G105900.1	2.04965	6.56219	7.25141	3.83e-09	8.76e-08	10.6941				Phvul.009G071100.1	-1.45908	-0.920307	-2.70264	0.00960422	0.0219226	-2.6407
Phvul.001G223500.1	2.05277	0.732428	3.6006	0.000774833	0.00246299	-0.56106				Phvul.010G042200.1	-1.45857	4.60071	-7.37412	2.51e-09	6.3e-08	11.1924
Phvul.007G040600.1	2.06141	4.33028	6.12079	1.91e-07	2.09e-06	6.98057				Phvul.008G033200.1	-1.45765	1.36966	-3.2988	0.00187921	0.00533507	-1.37985
Phvul.001G118200.2	2.06284	4.26674	7.55005	1.37e-09	3.94e-08	11.8071				Phvul.002G317700.1	-1.45684	0.69652	-5.21231	4.3e-06	2.88e-05	3.9579
Phvul.009G082532.1	2.06484	1.21485	5.86058	4.68e-07	4.49e-06	5.97135				Phvul.001G238100.1	-1.45667	0.120319	-2.9638	0.00479992	0.0120356	-2.08409
Phvul.009G104700.1	2.06825	-0.479647	3.511	0.00101176	0.00311046	-0.877212				Phvul.001G070100.1	-1.45659	-0.12661	-3.17278	0.00269012	0.00729638	-1.61472
Phvul.002G170300.2	2.08117	-1.01721	2.67496	0.0103154	0.0232763	-2.71936				Phvul.007G206600.1	-1.45613	3.15735	-7.87248	4.56e-10	1.67e-08	12.8661
Phvul.001G219800.1	2.08424	8.52209	3.6945	0.00058397	0.00193159	-0.836734				Phvul.005G090000.1	-1.45501	-0.986929	-2.77119	0.0080328	0.0188024	-2.5189
Phvul.003G061602.1	2.08489	1.12862	5.91952	3.82e-07	3.78e-06	6.02878				Phvul.003G120800.1	-1.45458	0.686163	-4.59466	3.38e-05	0.000166036	2.19945
Phvul.008G231100.1	2.08507	6.88676	8.55425	4.57e-11	2.83e-09	15.0724				Phvul.008G109200.1	-1.45456	7.83555	-8.41702	7.23e-11	4.02e-09	14.6253
Phvul.002G007700.1	2.08648	-0.878301	2.77151	0.00802599	0.0187916	-2.5489				Phvul.006G200000.1	-1.454	4.45197	-5.0624	7.13e-06	4.42e-05	3.41884
Phvul.003G035400.1	2.09709	4.13481	4.98005	9.4e-06	5.56e-05	3.27601				Phvul.005G005600.2	-1.45243	2.35399	-5.81992	5.39e-07	5.05e-06	6.10408
Phvul.005G034800.1	2.09738	7.45755	9.88773	5.82e-13	1.55e-10	19.382				Phvul.009G048800.2	-1.45076	0.903334	-3.02313	0.00408083	0.0104538	-1.97351
Phvul.004G013900.1	2.09824	-0.528977	3.46332	0.00116462	0.0035193	-1.26429				Phvul.001G048050.1	-1.45075	0.731722	-3.48786	0.00108339	0.00329986	-0.835656
Phvul.003G078500.1	2.10107	-1.62389	2.68451	0.0100646	0.0227966	-2.73035				Phvul.002G086400.1	-1.44873	3.79259	-7.47507	1.77e-09	4.85e-08	11.5709
Phvul.010G025232.1	2.10289	-0.511547	4.80186	1.7e-05	9.3e-05	2.23725				Phvul.001G194060.1	-1.44828	0.565628	-4.92664	1.12e-05	6.48e-05	3.15691
Phvul.001G110100.1	2.10313	6.694	7.43433	2.04e-09	5.38e-08	11.318				Phvul.009G137600.1	-1.4465	5.55255	-3.08488	0.00344052	0.00903411	-2.5941
Phvul.008G185900.1	2.10706	0.441941	4.11023	0.000161099	0.000635332	0.709094				Phvul.004G071700.1	-1.44571	1.16907	-3.71986	0.000540734	0.00181003	-0.234545
Phvul.006G167300.1	2.10794	0.681845	6.31237	9.83e-08	1.22e-06	7.06011				Phvul.007G268900.1	-1.44527	-0.293963	-3.21401	0.00239404	0.00659873	-1.50737
Phvul.009G077900.2	2.11952	0.0281792	2.68064	0.0101656	0.0230032	-2.67737				Phvul.008G003600.1	-1.44521	2.92708	-5.32153	2.97e-06	2.11e-05	4.46089
Phvul.001G242100.1	2.12004	9.4852	4.50725	4.5e-05	0.000212276	1.66721				Phvul.002G090000.1	-1.44511	-0.451844	-3.28664	0.00194601	0.00550478	-1.3344
Phvul.007G259500.1	2.1258	1.236	5.68195	8.66e-07	7.52e-06	5.38143				Phvul.006G102200.1	-1.44328	4.95153	-4.14173	0.000145804	0.000583251	0.405679
Phvul.003G240800.1	2.12627	1.1743	5.58946	1.19e-06	9.75e-06	5.15874				Phvul.010G001300.1	-1.44158	0.669127	-3.60494	0.000764826	0.00243588	-0.540687
Phvul.007G096850.1	2.13503	0.622937	7.1511	5.41e-09	1.16e-07	9.18712				Phvul.001G105500.1	-1.43828	1.20653	-4.09729	0.000167823	0.000657753	0.797788
Phvul.007G102900.1	2.1388	3.20609	4.42487	5.88e-05	0.000268377	1.555				Phvul.010G071300.1	-1.43816	1.78651	-4.28368	9.27e-05	0.000395017	1.33114
Phvul.006G069300.1	2.14437	5.11677	2.73976	0.00872102	0.0201949	-3.37404				Phvul.002G166700.1	-1.43783	-0.401637	-2.82947	0.00688746	0.0164797	-2.37889
Phvul.003G245700.1	2.14543	0.734105	4.43907	5.61e-05	0.000257573	1.69654				Phvul.007G026700.1	-1.43756	3.73898	-4.60148	3.3e-05	0.000162746	2.08441
Phvul.011G199100.1	2.14807	-0.978327	3.31734	0.00178156	0.00508899	-1.50799				Phvul.007G239600.1	-1.43729	2.38462	-6.03709	2.55e-07	2.66e-06	6.8085
Phvul.002G032500.1	2.15759	-0.561887	3.55959	0.000875807	0.00274214	-0.76738				Phvul.006G179800.1	-1.43598	2.80788	-4.78855	1.78e-05	9.65e-05	2.802
Phvul.001G199700.1	2.16119	0.440859	4.04412	0.000198426	0.000755404	0.616524				Phvul.011G154600.1	-1.43551	0.4152	-3.95792	0.000259881	0.000954074	0.372533
Phvul.011G213900.1	2.16516	1.46224	7.06978	7.16e-09	1.43e-07	9.73115				Phvul.007G236400.1	-1.43479	0.135118	-3.43188	0.00127724	0.00381577	-0.982083
Phvul.006G075000.1	2.1665	1.60157	2.93211	0.00523101	0.0129743	-2.23662				Phvul.006G001100.1	-1.43418	6.57505	-8.67077	3.1e-11	2.22e-09	15.4377
Phvul.002G267404.1	2.16743	-1.51912	3.21715	0.00237281	0.00655008	-1.66038				Phvul.003G151500.1	-1.43327	0.390961	-3.78584	0.000442199	0.00151531	-0.0925054
Phvul.005G062250.1	2.17295	1.04745	6.32901	9.28e-08	1.16e-06	7.3341				Phvul.002G026600.1	-1.43227	3.31987	-7.91795	3.91e-10	1.49e-08	13.0211
Phvul.008G021100.1	2.18506	0.748318	3.55172	0.000896565	0.00280128	-0.69172				Phvul.010G080800.1	-1.43006	0.364477	-3.85209	0.000360783	0.00127423	0.070815
Phvul.011G215600.1	2.20697	3.80016	4.71452	2.28e-05	0.000118373	2.46255				Phvul.010G075400.1	-1.42736	3.40053	-5.35727	2.63e-06	1.9e-05	4.53222
Phvul.005G008400.1	2.20846	-0.15447	2.85083	0.00650694	0.015674	-2.3308				Phvul.002G268900.1	-1.42711	2.37554	-6.54947	4.33e-08	6.11e-07	8.46344
Phvul.003G292100.1	2.21272	7.06838	7.97566	3.21e-10	1.27e-08	13.1483				Phvul.002G084000.1	-1.42619	2.54317	-6.14181	1.77e-07	1.98e-06	7.13944
Phvul.001G003400.1	2.22436	-1.80653	3.45795	0.00118317	0.00356685	-1.23414				Phvul.001G255800.1	-1.42374	5.37404	-9.64564	1.27e-12	2.47e-10	18.6176
Phvul.008G186000.1	2.22447	0.391195	4.5977	3.34e-05	0.000164612	1.95853				Phvul.006G130000.1	-1.42138	3.00388	-4.99831	8.84e-06	5.29e-05	3.35292
Phvul.007G223800.1	2.24458	1.1679	3.63975	0.000688929	0.00222776	-0.464386				Phvul.009G124000.1	-1.42062	2.16999	-4.35148	7.45e-05	0.000328293	1.49513
Phvul.001G140900.2	2.24605	-0.0525808	6.13886	1.79e-07	1.99e-06	6.18941				Phvul.009G111200.1	-1.42014	0.983499	-3.97339	0.000247641	0.00091567	0.448507
Phvul.003G246900.1	2.24706	0.273425	5.2572	3.69e-06	2.54e-05	3.76917				Phvul.003G151800.1	-1.41672	6.54511	-12.0984	6.8e-16	1.24e-12	26.028
Phvul.010G144100.1	2.25171	4.44373	6.5618	4.15e-08	5.9e-07	8.47154				Phvul.009G106800.2	-1.41297	6.12618	-7.44801	1.95e-09	5.17e-08	11.3421
Phvul.006G196600.1	2.25216	0.693537	3.03695	0.00392853	0.010135	-1.92284				Phvul.004G140800.1	-1.41254	-0.0684504	-2.95973	0.0048534	0.0121457	-2.08926
Phvul.006G205600.1	2.25534	0.0738126	4.10172	0.00016549	0.000649382	0.670343				Phvul.009G124100.1	-1.41207	6.24947	-7.90044	4.15e-10	1.55e-08	12.8721
Phvul.007G183300.1	2.26095	5.0923	7.68227	8.73e-10	2.76e-08	12.2081				Phvul.008G277268.1	-1.41195	-0.847409	-4.45188	5.38e-05	0.000248539	1.78638
Phvul.005G062300.4	2.26399	-0.81067	4.73857	2.1e-05	0.000110832	1.84344				Phvul.003G268700.1	-1.41139	7.67381	-4.98942	9.11e-06	5.42e-05	3.07954
Phvul.011G048600.1	2.26648	3.81703	9.65734	1.22e-12	2.45e-10	18.6068				Phvul.006G090400.1	-1.40939	0.498125	-3.39962	0.00140349	0.00413859	-1.05693
Phvul.001G244800.1	2.27169	-1.07475	3.94254	0.000272625	0.000995314	-0.0582219				Phvul.010G115200.1	-1.40792	-0.27955	-3.04037	0.00389169	0.0100584	-1.95896
Phvul.002G140800.1	2.27173	4.47059	3.4915	0.00107179	0.00326937	-1.3011				Phvul.002G153400.1	-1.40757	7.41357	-7.27354	3.55e-09	8.27e-08	10.7681
Phvul.007G142700.1	2.27958	0.461987	5.00351	8.69e-06	5.22e-05	3.03929				Phvul.001G154500.1	-1.40607	-0.915739	-2.97852	0.00461123	0.0116324	-2.11915
Phvul.002G215500.1	2.27961	-0.994904	4.47526	4.99e-05	0.000232805	0.992066				Phvul.003G024900.1	-1.40531	-0.2204	-3.11783	0.00313871	0.00834001	-1.74498
Phvul.005G061700.1	2.28115	0.221021	4.91761	1.16e-05	6.65e-05	2.73948				Phvul.001G171100.1	-1.40503	5.74177	-3.10187	0.00328162	0.0086708	-2.55959
Phvul.003G230100.1	2.28137	2.73357	7.18436	4.82e-09	1.05e-07	10.5772				Phvul.008G290700.1	-1.40487	3.02665	-5.90694	3.99e-07	3.92e-06	6.38376
Phvul.001G156900.1	2.28319	5.33358	4.00246	0.000226126	0.000846378	0.170079				Phvul.001G033400.1	-1.40415	4.76092	-3.82388	0.000393503	0.00137185	-0.438641
Phvul.010G014700.1	2.28895	-1.17263	3.37897	0.00149049	0.0043546	-1.4208				Phvul.009G158200.1	-1.40405	1.5542	-4.78494	1.8e-05	9.75e-05	2.81787
Phvul.009G055500.1	2.28992	-1.00452	4.41181	6.13e-05	0.000278523	1.1871				Phvul.002G113000.1	-1.40361	6.12877	-5.77188	6.35e-07	5.81e-06	5.64065
Phvul.006G098400.1	2.29622	2.22826	4.34235	7.68e-05	0.000336986	1.5				Phvul.006G011600.1	-1.40239	2.68423	-4.2616	9.95e-05	0.00042127	1.11681
Phvul.003G062300.1	2.30471	5.40107	9.36011	3.19e-12	4.69e-10	17.7139				Phvul.001G169800.1	-1.40029	7.07238	-7.55986	1.33e-09	3.84e-08	11.7324
Phvul.003G270200.1	2.3073	-0.966907	4.00339	0.000225468	0.000844237	-0.0534777				Phvul.008G050700.1	-1.40026	3.08122	-7.09688	6.52e-09	1.34e-07	10.3129
Phvul.003G036000.1	2.31271	-0.562741	2.81802	0.0070998	0.0169067	-2.40001				Phvul.006G058600.1	-1.39923	2.71275	-3.35908	0.0015791	0.0045834	-1.53889
Phvul.008G005900.1	2.31281	-0.586919	4.47774	4.95e-05	0.000230998	1.39384				Phvul.007G257200.1	-1.39876	3.0927	-6.78415	1.92e-08	3.13e-07	9.28033
Phvul.003G286300.1	2.31429	-1.19535	3.23178	0.00227621	0.00631412	-1.66848				Phvul.004G141200.1	-1.39815	1.77521	-4.27663	9.48e-05	0.000403218	1.3062
Phvul.005G157200.1	2.3178	-0.729312	3.49172	0.0010711	0.00326787	-1.1793				Phvul.010G022700.1	-1.39765	6.03543	-3.49729	0.00105363	0.00322171	-1.54355
Phvul.001G050400.1	2.32262	0.684961	4.1592	0.000137942	0.000556452	0.833173				Phvul.004G035900.1	-1.39718	5.77785	-5.66798	9.08e-07	7.81e-06	5.31595
Phvul.002G072900.1	2.32467	-0.592058	3.77282	0.000460163	0.00157001	-0.476644				Phvul.009G062400.1	-1.39545	5.38304	-9.67331	1.16e-12	2.41e-10	18.7034
Phvul.010G000300.2	2.32542	2.22269	3.5157	0.00099778	0.00307206	-0.854715				Phvul.010G073700.1	-1.39345	0.233285	-3.02306	0.00408167	0.0104543	-1.94878
Phvul.011G124800.1	2.3258	-0.0415323	3.53023	0.000955711	0.00296303	-0.865185				Phvul.003G146800.1	-1.39123	2.04847	-5.77597	6.27e-07	5.76e-06	5.9423
Phvul.007G055450.1	2.32603	-0.764756	3.21618	0.00237934	0.0065648	-1.63152				Phvul.002G164000.1	-1.39085	8.30739	-11.468	4.38e-15	5.39e-12	24.1853
Phvul.003G253800.2	2.32965	-0.264528	4.23226	0.000109298	0.000455817	0.697108				Phvul.008G223100.1	-1.38972	0.68888	-3.81085	0.000409568	0.00141903	-0.00900117
Phvul.008G046300.2	2.33023	-1.17223	3.47057	0.00114004	0.0034539	-1.21388				Phvul.007G048900.1	-1.38944	0.985657	-4.74412	2.06e-05	0.000109156	2.69542
Phvul.002G249800.1	2.33135	2.74418	3.48329	0.0010981	0.00333912	-0.981396				Phvul.007G093600.1	-1.38915	7.28012	-7.12816	5.85e-09	1.22e-07	10.2728
Phvul.011G017700.1	2.33315	-0.258347	4.61517	3.16e-05	0.000156763	1.74801				Phvul.005G034600.1	-1.38857	5.58266	-5.94324	3.52e-07	3.52e-06	6.23741
Phvul.007G233100.1	2.33812	3.14666	6.93351	1.15e-08	2.05e-07	9.77202				Phvul.007G043500.1	-1.3872	3.42182	-5.67389	8.9e-07	7.69e-06	5.57977
Phvul.009G232500.1	2.36095	6.52102	3.63886	0.000690773	0.00223241	-1.09822				Phvul.007G047000.2	-1.38714	3.70258	-5.61208	1.1e-06	9.11e-06	5.32596
Phvul.001G199600.1	2.36783	6.18195	8.12394	1.94e-10	8.58e-09	13.6454				Phvul.003G118100.1	-1.38619	7.21516	-6.52668	4.68e-08	6.55e-07	8.2135
Phvul.011G050500.1	2.37131	0.410472	3.42843	0.00129018	0.00384771	-1.00144				Phvul.008G096000.1	-1.38245	0.685235	-4.11487	0.000158752	0.000627579	0.818025
Phvul.004G107800.1	2.37143	1.47434	8.81969	1.89e-11	1.56e-09	14.7391				Phvul.011G160500.1	-1.38218	6.60898	-8.95012	1.23e-11	1.15e-09	16.3548
Phvul.005G119100.1	2.37457	-0.0257155	3.76734	0.000467933	0.001594	-0.302132				Phvul.011G089600.2	-1.38073	1.38556	-5.41885	2.13e-06	1.59e-05	4.75909
Phvul.008G124000.1	2.37628	-0.349758	4.75476	1.99e-05	0.000106193	2.10464				Phvul.005G080966.1	-1.38016	1.15942	-4.66911	2.64e-05	0.000134464	2.45048
Phvul.003G113400.1	2.40412	1.84731	5.8068	5.64e-07	5.23e-06	5.92038				Phvul.010G143500.1	-1.37938	-0.566788	-3.13502	0.00299133	0.00799745	-1.72241
Phvul.011G025500.1	2.4051	4.49515	8.64017	3.43e-11	2.37e-09	15.403				Phvul.007G054400.1	-1.37903	2.52481	-6.46733	5.75e-08	7.78e-07	8.21681
Phvul.010G143000.1	2.40643	0.228808	2.90536	0.00562263	0.0138063	-2.21046				Phvul.004G154800.1	-1.37876	5.25148	-6.56727	4.07e-08	5.8e-07	8.39047
Phvul.008G031580.1	2.40744	-1.33833	3.53551	0.00094084	0.00292353	-0.972993				Phvul.008G124900.1	-1.37842	0.690056	-4.72119	2.23e-05	0.000116191	2.54827
Phvul.007G074500.2	2.41005	-0.385718	4.09738	0.000167776	0.000657723	0.366909				Phvul.008G268000.1	-1.37784	-0.7757	-2.89645	0.0057591	0.0140994	-2.28519
Phvul.002G072500.1	2.41334	1.3922	4.61203	3.19e-05	0.000157914	2.25256				Phvul.007G260500.1	-1.3751	2.5358	-3.60443	0.000766001	0.0024382	-0.612295
Phvul.003G064500.1	2.45601	3.36152	6.74813	2.18e-08	3.48e-07	9.14436				Phvul.005G038100.1	-1.37384	2.00172	-4.591	3.42e-05	0.000167543	2.23807
Phvul.011G110900.1	2.45982	0.195039	5.52515	1.48e-06	1.17e-05	4.9229				Phvul.009G061500.1	-1.37292	7.78206	-5.16318	5.07e-06	3.32e-05	3.63879
Phvul.009G207500.1	2.45994	0.260945	5.61713	1.08e-06	8.99e-06	4.63849				Phvul.007G067800.1	-1.37281	3.73525	-4.41087	6.15e-05	0.000279212	1.48254
Phvul.008G238600.1	2.46611	0.723379	6.28142	1.09e-07	1.33e-06	6.69402				Phvul.004G114700.1	-1.37147	0.660498	-3.07364	0.00354957	0.00928784	-1.90935
Phvul.011G216300.1	2.46872	6.10603	11.4524	4.58e-15	5.39e-12	24.1412				Phvul.008G289500.1	-1.3711	5.67234	-6.39247	7.45e-08	9.67e-07	7.76666
Phvul.005G125200.1	2.46886	-0.550983	4.67574	2.59e-05	0.000131961	1.59126				Phvul.002G155800.1	-1.37035	3.70008	-7.48396	1.72e-09	4.72e-08	11.6006
Phvul.007G052800.1	2.46961	1.84542	4.04737	0.000196409	0.000749286	0.657955				Phvul.002G019300.1	-1.36962	4.89765	-7.68568	8.63e-10	2.74e-08	12.2384
Phvul.010G143000.2	2.47681	1.05703	3.60672	0.000760761	0.00242387	-0.530946				Phvul.010G016700.1	-1.36909	2.95046	-4.59023	3.43e-05	0.000167917	2.14131
Phvul.008G210100.1	2.48379	2.23148	3.15542	0.00282484	0.00761538	-1.77163				Phvul.005G078500.1	-1.36556	5.5508	-4.82924	1.56e-05	8.58e-05	2.54025
Phvul.001G228800.1	2.48454	0.404199	5.55648	1.33e-06	1.07e-05	4.62936				Phvul.009G070800.1	-1.36539	3.8933	-4.56169	3.76e-05	0.000182052	1.93035
Phvul.001G025000.1	2.48527	1.7147	2.68629	0.0100187	0.0227224	-2.7649				Phvul.009G166200.1	-1.36427	2.41126	-4.04061	0.00020063	0.000762386	0.533023
Phvul.002G180700.1	2.49222	1.49241	8.72639	2.57e-11	1.92e-09	14.5752				Phvul.011G068700.1	-1.36366	3.90034	-4.92125	1.14e-05	6.58e-05	3.0786
Phvul.006G209500.1	2.49357	0.274787	5.07819	6.76e-06	4.23e-05	3.25292				Phvul.008G152700.1	-1.36304	2.92301	-4.36373	7.16e-05	0.000317345	1.42673
Phvul.006G201700.1	2.50412	1.90702	8.13684	1.86e-10	8.32e-09	13.3282				Phvul.004G084000.1	-1.36172	0.164855	-3.91961	0.000292764	0.00106108	0.257747
Phvul.003G001900.1	2.50933	0.403284	4.17848	0.000129743	0.000528899	0.764346				Phvul.008G288900.1	-1.36128	2.35397	-4.75783	1.97e-05	0.000105392	2.7325
Phvul.003G193000.1	2.51424	3.92665	9.09884	7.5e-12	8.3e-10	16.8591				Phvul.002G092800.1	-1.35945	2.01174	-4.32829	8.03e-05	0.000349679	1.44472
Phvul.007G139200.1	2.52188	-1.39643	3.82895	0.000387418	0.00135477	-0.672482				Phvul.007G025200.1	-1.35909	7.52146	-6.03193	2.59e-07	2.7e-06	6.55118
Phvul.008G041200.1	2.52203	-0.862793	3.32366	0.00174939	0.00501491	-1.529				Phvul.003G028200.1	-1.35642	3.8519	-8.02503	2.72e-10	1.11e-08	13.3902
Phvul.003G059800.1	2.52907	3.25828	4.20826	0.000118	0.000488398	0.994727				Phvul.004G026000.1	-1.35551	5.19303	-5.60047	1.14e-06	9.43e-06	5.10173
Phvul.007G019600.1	2.53172	-0.0880807	4.10875	0.000161856	0.000637856	0.61007				Phvul.007G105600.1	-1.35462	5.45024	-7.21973	4.27e-09	9.58e-08	10.5876
Phvul.004G021300.1	2.53324	2.0479	7.85894	4.78e-10	1.74e-08	12.7694				Phvul.008G098300.1	-1.3543	2.49419	-5.34353	2.75e-06	1.98e-05	4.56971
Phvul.007G114200.1	2.53489	-1.04342	3.05949	0.00369149	0.0096058	-2.02076				Phvul.004G076400.1	-1.34977	7.45986	-9.18716	5.62e-12	6.85e-10	17.1347
Phvul.009G164300.1	2.54135	4.32539	7.04777	7.73e-09	1.52e-07	10.1372				Phvul.001G222600.1	-1.34961	-0.392507	-2.69001	0.00992294	0.0225315	-2.65791
Phvul.003G255700.1	2.55741	-0.217308	4.02962	0.000207676	0.000784993	0.361842				Phvul.003G287800.1	-1.34798	0.580413	-2.88286	0.00597299	0.0145538	-2.27322
Phvul.003G189400.1	2.55862	-0.723392	2.72568	0.00904679	0.020838	-2.6423				Phvul.007G144400.1	-1.34768	4.71096	-8.25742	1.24e-10	5.96e-09	14.1329
Phvul.003G005500.1	2.56698	0.990172	5.33807	2.8e-06	2.01e-05	4.50753				Phvul.002G181500.1	-1.34678	6.68755	-3.2629	0.00208289	0.00584083	-2.18339
Phvul.008G108500.2	2.57208	-0.0239371	4.98193	9.34e-06	5.54e-05	2.72637				Phvul.006G170300.1	-1.34596	2.95218	-6.05024	2.43e-07	2.58e-06	6.8536
Phvul.008G241300.1	2.59076	-0.0316339	5.70873	7.9e-07	6.98e-06	4.84646				Phvul.010G010400.1	-1.34523	3.62033	-4.53876	4.06e-05	0.000194244	1.87534
Phvul.009G247300.1	2.59786	-0.938217	3.19642	0.00251641	0.00688303	-1.72867				Phvul.003G174000.1	-1.34504	3.28693	-6.10924	1.99e-07	2.17e-06	7.02631
Phvul.006G059284.1	2.61159	0.764543	3.13636	0.00298011	0.00797002	-1.69532				Phvul.004G153800.1	-1.345	-0.184928	-3.68766	0.000596189	0.00196622	-0.325178
Phvul.009G023500.2	2.62154	-0.943298	4.23921	0.000106896	0.000447727	0.755122				Phvul.003G073800.1	-1.34342	0.417768	-3.01606	0.0041609	0.0106291	-1.97615
Phvul.004G021500.1	2.63746	-0.200204	6.03632	2.55e-07	2.67e-06	6.21605				Phvul.007G196900.1	-1.34147	3.27417	-6.29929	1.03e-07	1.26e-06	7.66071
Phvul.001G058400.1	2.64355	0.261384	5.05742	7.25e-06	4.48e-05	3.38752				Phvul.001G085900.1	-1.33723	5.46602	-8.70613	2.75e-11	2.02e-09	15.5746
Phvul.001G191900.1	2.64837	-1.07018	3.9803	0.000242354	0.000898139	-0.128223				Phvul.010G128900.1	-1.33577	7.37376	-6.52425	4.72e-08	6.58e-07	8.20412
Phvul.005G173500.1	2.65084	-1.5893	3.25301	0.00214256	0.00598368	-1.90078				Phvul.010G069200.1	-1.33488	0.127039	-3.17242	0.00269288	0.00730266	-1.60584
Phvul.007G179000.1	2.65716	1.92637	5.56999	1.27e-06	1.03e-05	5.25605				Phvul.007G179600.1	-1.33377	3.05241	-4.54595	3.96e-05	0.000190341	2.00641
Phvul.002G242300.1	2.65977	-1.00508	4.32933	8e-05	0.000348765	0.819955				Phvul.001G243800.1	-1.33257	3.01728	-4.76253	1.94e-05	0.000103897	2.66445
Phvul.010G107400.1	2.66617	10.9763	9.18702	5.62e-12	6.85e-10	17.1502				Phvul.006G090800.1	-1.33236	4.9915	-6.13125	1.84e-07	2.03e-06	6.94361
Phvul.011G158500.1	2.67146	2.52998	5.44515	1.95e-06	1.47e-05	4.89539				Phvul.002G046800.1	-1.33223	4.59862	-6.18596	1.52e-07	1.76e-06	7.16448
Phvul.009G238500.1	2.67418	-1.01259	4.48005	4.91e-05	0.000229595	1.14838				Phvul.009G251100.1	-1.33104	3.36062	-3.97405	0.000247129	0.000914188	0.179484
Phvul.002G048500.1	2.67447	2.40282	3.50511	0.00102956	0.00315869	-0.863339				Phvul.002G175900.1	-1.33053	1.96438	-4.14572	0.000143973	0.000576907	0.860174
Phvul.002G171000.1	2.67638	0.859568	4.55884	3.8e-05	0.0001836	1.97174				Phvul.004G148400.1	-1.32899	2.82216	-4.78563	1.8e-05	9.74e-05	2.74916
Phvul.009G028200.2	2.67745	2.79792	10.6525	5.25e-14	3.2e-11	21.004				Phvul.007G244600.1	-1.32827	4.2133	-4.85135	1.44e-05	8.06e-05	2.80964
Phvul.008G122200.1	2.68355	0.667531	6.95383	1.07e-08	1.94e-07	9.18416				Phvul.009G042600.1	-1.32788	2.33048	-5.01357	8.4e-06	5.07e-05	3.52552
Phvul.001G106300.1	2.68818	0.00400443	3.36041	0.00157302	0.00456979	-1.25494				Phvul.005G023400.1	-1.32722	1.70584	-3.96443	0.000254659	0.000937529	0.40581
Phvul.011G183832.1	2.70733	2.03831	4.2023	0.000120264	0.000496565	1.04943				Phvul.008G266000.1	-1.32691	6.81078	-8.98041	1.11e-11	1.06e-09	16.4542
Phvul.011G134600.2	2.71253	-1.54127	3.79921	0.000424454	0.00146364	-0.838138				Phvul.001G075500.1	-1.3258	5.35472	-6.20314	1.44e-07	1.67e-06	7.15325
Phvul.006G153200.1	2.73579	5.94315	5.39522	2.31e-06	1.7e-05	4.44787				Phvul.008G265900.1	-1.3248	1.28424	-3.39712	0.00141377	0.00416371	-1.06926
Phvul.009G058900.1	2.74579	0.00777294	3.69488	0.000583299	0.00193015	-0.603843				Phvul.009G137500.1	-1.32452	2.06767	-4.58403	3.5e-05	0.000170961	2.20503
Phvul.011G107700.1	2.74918	7.75175	5.77278	6.33e-07	5.8e-06	5.69748				Phvul.009G039900.1	-1.32428	0.0292347	-2.97639	0.00463811	0.0116922	-2.05395
Phvul.001G002700.1	2.7505	-1.44092	3.14507	0.00290819	0.00780979	-2.00913				Phvul.002G167100.1	-1.32367	4.83844	-6.66508	2.9e-08	4.37e-07	8.77583
Phvul.008G157200.2	2.76046	-0.9076	3.75177	0.000490706	0.0016608	-0.480047				Phvul.002G252000.2	-1.32101	-0.429707	-3.16251	0.00276911	0.00748349	-1.67209
Phvul.006G218600.1	2.78239	0.993553	5.30174	3.17e-06	2.23e-05	4.11616				Phvul.002G104600.1	-1.32099	2.39623	-5.71318	7.78e-07	6.9e-06	5.75813
Phvul.011G183766.1	2.82106	2.68068	9.04338	9.01e-12	9.21e-10	16.5153				Phvul.008G263900.1	-1.32073	3.31772	-6.18713	1.52e-07	1.75e-06	7.29332
Phvul.009G207500.2	2.82234	-1.44205	4.96911	9.75e-06	5.74e-05	1.76089				Phvul.003G174800.1	-1.31821	4.41961	-6.60146	3.62e-08	5.29e-07	8.58502
Phvul.005G027100.1	2.82808	-1.40311	4.15917	0.000137956	0.000556452	0.405289				Phvul.007G063800.1	-1.31771	2.80226	-4.90663	1.2e-05	6.85e-05	3.1426
Phvul.006G053500.5	2.83408	-1.15683	3.29866	0.00188	0.00533639	-1.65263				Phvul.001G031600.1	-1.31729	5.02942	-5.74082	7.07e-07	6.36e-06	5.58014
Phvul.011G183900.1	2.84416	3.84182	5.8568	4.74e-07	4.53e-06	6.14549				Phvul.011G005800.1	-1.31634	0.912016	-2.91915	0.00541741	0.0133742	-2.20623
Phvul.011G189100.1	2.87489	-1.68264	2.85725	0.00639662	0.0154591	-2.56006				Phvul.008G028300.1	-1.31542	2.85783	-7.08118	6.88e-09	1.39e-07	10.2506
Phvul.004G023132.1	2.87723	-0.969451	3.49752	0.0010529	0.00322071	-1.1238				Phvul.007G051300.1	-1.31516	3.67202	-3.17416	0.00267969	0.00727887	-1.98567
Phvul.005G107900.1	2.90702	-1.06304	3.69365	0.000585488	0.00193584	-0.691668				Phvul.L001668.1	-1.31469	-0.0652705	-3.13388	0.00300091	0.00802045	-1.69644
Phvul.001G060400.1	2.90783	-0.605249	4.03693	0.000202964	0.00076877	0.350279				Phvul.005G030800.2	-1.31316	3.1408	-4.10762	0.000162433	0.000639298	0.671162
Phvul.009G247200.1	2.91139	1.92088	4.07143	0.000182091	0.000703956	0.726551				Phvul.003G047400.1	-1.31224	4.91018	-6.79852	1.83e-08	3e-07	9.1999
Phvul.006G174700.1	2.91904	2.77035	7.01185	8.75e-09	1.67e-07	10.0062				Phvul.001G186900.1	-1.31188	3.28766	-4.03762	0.000202522	0.000767398	0.399143
Phvul.011G111000.1	2.92255	3.05335	8.36141	8.72e-11	4.56e-09	14.3992				Phvul.007G191500.1	-1.31184	4.48813	-5.70829	7.91e-07	6.98e-06	5.56849
Phvul.002G307800.1	2.94693	-0.0435644	5.46116	1.84e-06	1.4e-05	4.28618				Phvul.011G070900.1	-1.31177	0.206518	-3.50695	0.00102395	0.00314322	-0.806347
Phvul.008G219100.1	2.95145	4.84482	3.60548	0.000763601	0.00243245	-0.938456				Phvul.001G136300.2	-1.3111	0.447182	-3.70035	0.00057372	0.00190408	-0.298087
Phvul.007G200400.2	2.95841	-0.122407	4.94639	1.05e-05	6.11e-05	2.70277				Phvul.003G108000.1	-1.31033	4.21508	-9.55435	1.7e-12	3.14e-10	18.3321
Phvul.010G063300.1	2.96212	2.15638	5.97431	3.16e-07	3.2e-06	6.47394				Phvul.001G100200.1	-1.31025	8.73181	-7.51436	1.55e-09	4.34e-08	11.6353
Phvul.008G226200.1	2.96312	3.01977	6.46993	5.7e-08	7.71e-07	8.23182				Phvul.008G116500.1	-1.30864	1.2187	-3.58199	0.000819203	0.00258556	-0.613481
Phvul.005G129200.1	2.97305	6.89557	9.01375	9.93e-12	9.82e-10	16.5892				Phvul.002G229500.2	-1.30852	0.631342	-4.27938	9.4e-05	0.000399988	1.28477
Phvul.011G198900.1	2.98201	0.94574	2.81626	0.00713294	0.016966	-2.40016				Phvul.008G017200.1	-1.30794	0.613459	-3.10265	0.00327451	0.00865757	-1.77663
Phvul.005G129400.1	2.98767	3.97984	8.61413	3.74e-11	2.52e-09	15.2651				Phvul.010G140700.2	-1.30597	5.29664	-5.57376	1.25e-06	1.02e-05	5.01457
Phvul.010G039200.1	3.00946	-1.24217	4.15559	0.000139531	0.000561981	0.33416				Phvul.009G248900.1	-1.30585	-0.0184383	-2.6927	0.00985404	0.0224102	-2.65163
Phvul.011G201700.1	3.03075	1.19286	6.97535	9.92e-09	1.83e-07	9.0065				Phvul.003G278300.1	-1.30419	0.193652	-2.72063	0.0091663	0.0210573	-2.62784
Phvul.010G120000.1	3.04389	-1.08677	5.07477	6.84e-06	4.27e-05	2.60531				Phvul.006G112200.1	-1.30109	6.1138	-5.29838	3.21e-06	2.26e-05	4.052
Phvul.009G129001.1	3.04581	-0.0261621	5.16502	5.04e-06	3.31e-05	3.31962				Phvul.004G096500.1	-1.30083	2.00346	-3.45716	0.00118593	0.00357449	-1.07455
Phvul.011G013600.1	3.05932	-2.24687	2.6577	0.010783	0.0241646	-2.93346				Phvul.003G187200.1	-1.30038	1.70758	-3.94848	0.000267631	0.000979906	0.371337
Phvul.009G186300.1	3.07105	-2.17975	3.21755	0.00237014	0.00654381	-1.94826				Phvul.011G034800.1	-1.29986	2.89697	-5.37461	2.48e-06	1.81e-05	4.65744
Phvul.008G142500.1	3.10595	1.88781	5.12798	5.71e-06	3.68e-05	3.78135				Phvul.011G155100.1	-1.29888	7.98693	-5.6207	1.07e-06	8.91e-06	5.1876
Phvul.006G170700.1	3.14263	0.915068	6.58683	3.8e-08	5.52e-07	7.58287				Phvul.005G155300.1	-1.29812	0.149644	-3.02388	0.0040725	0.0104357	-1.94685
Phvul.008G005600.1	3.16731	-1.81045	3.87804	0.000333	0.00118577	-0.341111				Phvul.002G006800.1	-1.29709	1.80996	-4.25585	0.000101355	0.000427894	1.2381
Phvul.009G003100.1	3.21766	0.00939771	5.53268	1.44e-06	1.15e-05	5.12848				Phvul.001G135500.2	-1.29703	4.4596	-5.20333	4.43e-06	2.95e-05	3.93822
Phvul.001G128800.2	3.22547	0.97761	3.69284	0.000586914	0.00194016	-0.30874				Phvul.008G247400.1	-1.29526	7.18408	-5.40525	2.23e-06	1.66e-05	4.42146
Phvul.008G269200.1	3.23381	0.0820312	4.42606	5.86e-05	0.000267563	1.34064				Phvul.009G239800.1	-1.29473	4.14002	-6.97621	9.89e-09	1.83e-07	9.88464
Phvul.009G024600.1	3.2503	-1.01556	4.13732	0.00014786	0.0005899	0.0965633				Phvul.011G118900.1	-1.29364	3.96311	-5.57578	1.25e-06	1.01e-05	5.17356
Phvul.009G081600.2	3.25282	-2.11466	3.91014	0.000301499	0.00108818	-0.588973				Phvul.003G237200.1	-1.29357	3.72563	-6.984	9.63e-09	1.8e-07	9.93145
Phvul.002G030901.1	3.25543	-0.715774	7.16062	5.23e-09	1.12e-07	9.15422				Phvul.004G100300.1	-1.29293	2.91335	-3.82211	0.000395653	0.00137846	-0.137634
Phvul.004G048700.1	3.26123	-1.22464	4.75168	2.01e-05	0.000107143	1.18415				Phvul.009G049900.1	-1.29209	2.32508	-4.82324	1.59e-05	8.74e-05	2.93023
Phvul.004G013500.3	3.26851	5.97837	5.75752	6.68e-07	6.07e-06	5.69154				Phvul.007G214900.1	-1.29206	-0.0748157	-3.18562	0.00259439	0.00707167	-1.59449
Phvul.002G332300.1	3.26997	-0.713252	4.35613	7.34e-05	0.000324271	0.697792				Phvul.009G111000.1	-1.29178	3.71774	-5.31915	2.99e-06	2.12e-05	4.35465
Phvul.007G231300.1	3.2974	-0.52849	3.66671	0.000635168	0.00207387	-0.605406				Phvul.006G079000.1	-1.29147	5.06158	-5.39154	2.34e-06	1.72e-05	4.45523
Phvul.010G049800.1	3.30146	-0.938382	3.65933	0.000649469	0.00211332	-0.691772				Phvul.006G214800.1	-1.29122	0.380232	-3.22799	0.00230086	0.00637392	-1.47427
Phvul.004G123600.1	3.30567	-2.11193	4.41379	6.09e-05	0.000276815	0.906617				Phvul.001G220100.1	-1.29035	9.42543	-5.8951	4.16e-07	4.06e-06	6.20225
Phvul.003G256000.1	3.35831	2.44676	4.56944	3.67e-05	0.000178067	2.14436				Phvul.002G204200.1	-1.29005	0.86982	-4.36163	7.21e-05	0.000319326	1.5049
Phvul.009G182800.1	3.3666	1.79199	6.51277	4.91e-08	6.78e-07	8.29216				Phvul.002G097100.1	-1.28821	4.05768	-7.70103	8.19e-10	2.64e-08	12.3173
Phvul.002G056600.1	3.39101	-1.27516	2.67579	0.0102934	0.0232413	-2.81116				Phvul.003G072900.1	-1.28773	1.45136	-3.10364	0.00326546	0.00863778	-1.83555
Phvul.003G252500.1	3.3914	-1.58731	3.79743	0.000426785	0.00147044	-0.833594				Phvul.011G102200.1	-1.28679	4.31618	-10.681	4.8e-14	3.13e-11	21.8002
Phvul.002G012200.1	3.39618	3.56206	5.88202	4.35e-07	4.22e-06	6.2937				Phvul.008G288800.1	-1.28652	5.09061	-4.4037	6.3e-05	0.000284912	1.23149
Phvul.005G049700.1	3.3986	-2.25928	4.06688	0.000184716	0.000712433	-0.300358				Phvul.008G216700.1	-1.28531	3.3164	-4.54731	3.94e-05	0.000189716	1.9618
Phvul.002G070114.1	3.42155	-1.52071	3.06221	0.00366372	0.0095441	-2.24274				Phvul.L006243.2	-1.28487	-0.55656	-2.66175	0.0106715	0.0239423	-2.71309
Phvul.003G101900.1	3.42941	-0.483082	3.7948	0.000430237	0.00148069	-0.516051				Phvul.002G166100.1	-1.28395	2.43392	-2.99751	0.00437801	0.0111045	-2.20287
Phvul.005G074000.1	3.43551	-2.54452	3.67279	0.000623623	0.00204062	-1.16077				Phvul.007G023600.1	-1.28026	2.53995	-5.20596	4.39e-06	2.92e-05	4.13114
Phvul.004G013500.6	3.44336	-0.590458	7.00019	9.1e-09	1.73e-07	8.67442				Phvul.010G121000.1	-1.27831	2.30264	-5.21536	4.25e-06	2.85e-05	4.16407
Phvul.005G156900.1	3.44513	4.67678	3.16909	0.00271827	0.00736665	-1.98978				Phvul.002G020800.1	-1.27799	3.52521	-4.62956	3.01e-05	0.000150566	2.21373
Phvul.003G236200.1	3.46246	4.94254	7.71711	7.75e-10	2.54e-08	12.3664				Phvul.003G144200.1	-1.2772	3.71362	-4.78831	1.78e-05	9.66e-05	2.64962
Phvul.001G149100.1	3.47522	-1.21691	3.56603	0.000859169	0.00269774	-1.17477				Phvul.009G132400.1	-1.27714	5.19144	-7.37117	2.54e-09	6.35e-08	11.1311
Phvul.001G201400.1	3.52805	1.95388	6.59785	3.66e-08	5.34e-07	8.43299				Phvul.003G067900.1	-1.27683	5.08435	-6.71593	2.43e-08	3.82e-07	8.92252
Phvul.008G270900.1	3.54667	-0.80384	4.8894	1.27e-05	7.21e-05	1.5917				Phvul.001G069216.1	-1.27636	1.22926	-5.08812	6.54e-06	4.12e-05	3.6803
Phvul.007G060900.1	3.55461	-2.26703	5.71276	7.79e-07	6.9e-06	3.1412				Phvul.001G237900.1	-1.27271	1.4382	-2.86943	0.00619171	0.0150312	-2.50264
Phvul.010G057200.1	3.59079	-1.13006	4.26228	9.93e-05	0.000420568	0.416449				Phvul.007G280800.1	-1.27167	7.53954	-5.84336	4.97e-07	4.71e-06	5.92793
Phvul.009G127000.1	3.60535	2.68085	5.67325	8.92e-07	7.7e-06	5.62898				Phvul.002G235500.1	-1.27069	6.28184	-7.30156	3.22e-09	7.64e-08	10.8447
Phvul.001G029600.1	3.69731	1.00994	7.1664	5.13e-09	1.11e-07	9.43005				Phvul.002G222600.1	-1.27038	4.50125	-4.89113	1.27e-05	7.18e-05	2.88572
Phvul.009G227800.1	3.75537	1.52082	4.3051	8.65e-05	0.000371931	1.39548				Phvul.007G077150.1	-1.2692	-0.6772	-2.76475	0.00816962	0.0190899	-2.51044
Phvul.008G253400.1	3.77164	-1.83911	5.82204	5.35e-07	5.03e-06	3.68513				Phvul.011G051500.1	-1.26825	3.14234	-5.90238	4.05e-07	3.98e-06	6.33995
Phvul.009G001200.1	3.85122	-0.699704	5.22481	4.12e-06	2.78e-05	2.67739				Phvul.008G006400.2	-1.26488	0.146468	-2.88527	0.00593459	0.0144752	-2.25117
Phvul.008G260700.1	3.86547	-1.89948	4.34891	7.52e-05	0.000330668	0.301032				Phvul.001G047600.1	-1.2629	5.24248	-8.58002	4.19e-11	2.66e-09	15.1681
Phvul.005G159600.1	3.88302	-1.93531	3.76657	0.000469037	0.0015973	-0.930962				Phvul.006G101300.1	-1.26257	2.50129	-4.02573	0.000210227	0.000793178	0.464046
Phvul.006G162700.1	3.89194	3.04364	5.22902	4.06e-06	2.75e-05	4.18138				Phvul.001G126700.1	-1.26138	6.93686	-7.46718	1.82e-09	4.91e-08	11.412
Phvul.002G021400.1	3.91241	0.938446	5.6903	8.41e-07	7.34e-06	4.99635				Phvul.003G195000.1	-1.26107	4.50095	-7.59495	1.18e-09	3.49e-08	11.9358
Phvul.001G067300.1	3.95312	-3.05847	3.18258	0.00261681	0.00712689	-2.0212				Phvul.003G123400.1	-1.26053	6.66523	-5.86018	4.69e-07	4.49e-06	5.9327
Phvul.L003646.1	4.00851	-0.728888	4.88148	1.31e-05	7.38e-05	2.28128				Phvul.006G104300.1	-1.25975	0.460265	-3.62945	0.000710596	0.00228883	-0.491394
Phvul.011G099900.1	4.01756	-1.41839	4.24736	0.000104145	0.000438548	0.137201				Phvul.007G226900.1	-1.25853	-0.283108	-3.8021	0.000420715	0.00145318	-0.142698
Phvul.009G067400.1	4.02399	-1.8341	4.00175	0.000226631	0.000847885	-0.400637				Phvul.011G014500.2	-1.2581	4.91643	-8.10204	2.09e-10	9.09e-09	13.6113
Phvul.011G183400.1	4.08006	0.180329	4.79583	1.74e-05	9.46e-05	2.17489				Phvul.006G023500.1	-1.25767	1.002	-4.52051	4.31e-05	0.000204695	2.02715
Phvul.008G137700.1	4.08291	-2.132	3.51657	0.000995211	0.00306702	-1.38664				Phvul.007G046300.1	-1.25503	5.57069	-8.86731	1.61e-11	1.41e-09	16.0936
Phvul.007G023700.1	4.19445	-0.640987	5.9278	3.71e-07	3.69e-06	4.77238				Phvul.006G101100.1	-1.25464	3.38895	-6.71477	2.44e-08	3.83e-07	9.04178
Phvul.008G040800.1	4.22292	-1.4601	4.19331	0.000123761	0.000507903	-0.0502421				Phvul.005G119300.1	-1.25337	1.21195	-2.98513	0.00452877	0.0114534	-2.09283
Phvul.005G034000.1	4.22639	4.06653	9.77164	8.44e-13	1.96e-10	18.8014				Phvul.007G052500.1	-1.25158	0.997099	-3.2938	0.00190641	0.00540389	-1.44094
Phvul.011G110800.1	4.23001	-1.01997	5.57386	1.25e-06	1.02e-05	2.97382				Phvul.002G293600.1	-1.25043	3.93141	-4.74433	2.06e-05	0.000109112	2.48606
Phvul.001G203600.1	4.24454	-1.4737	4.68148	2.54e-05	0.00012997	1.0468				Phvul.003G139800.1	-1.25033	1.2275	-3.10733	0.00323203	0.00856018	-1.82741
Phvul.006G046000.1	4.3126	5.5849	7.41244	2.2e-09	5.7e-08	11.3639				Phvul.003G011600.1	-1.24991	4.33698	-4.98626	9.2e-06	5.47e-05	3.21089
Phvul.006G128700.1	4.31611	-1.55629	6.12322	1.89e-07	2.08e-06	4.09166				Phvul.008G029500.1	-1.24966	5.93379	-7.97672	3.2e-10	1.27e-08	13.137
Phvul.006G135000.1	4.32845	-1.07604	6.3355	9.08e-08	1.14e-06	4.54214				Phvul.008G097200.1	-1.24959	2.09241	-4.69749	2.41e-05	0.000124242	2.55368
Phvul.006G111300.1	4.43139	-1.15044	7.49737	1.64e-09	4.57e-08	6.80085				Phvul.007G145100.1	-1.24948	1.28189	-3.38681	0.00145689	0.00427234	-1.14637
Phvul.009G020400.1	4.45301	-0.763418	3.40818	0.00136887	0.00404812	-1.28944				Phvul.002G270300.1	-1.24861	1.0418	-3.15574	0.0028223	0.00761101	-1.6801
Phvul.011G201700.2	4.45868	-1.62607	6.68668	2.69e-08	4.14e-07	5.0261				Phvul.006G180200.1	-1.24542	3.30721	-6.5696	4.04e-08	5.77e-07	8.5535
Phvul.003G151700.1	4.46356	5.13432	6.33312	9.15e-08	1.15e-06	7.76				Phvul.007G171100.1	-1.24537	1.68861	-4.11015	0.000161139	0.000635337	0.825816
Phvul.001G187700.1	4.49024	-2.33627	5.62977	1.04e-06	8.67e-06	3.05669				Phvul.004G049300.1	-1.24423	5.53187	-5.9287	3.7e-07	3.68e-06	6.19505
Phvul.004G054600.1	4.55985	-0.972313	5.63215	1.03e-06	8.63e-06	3.13973				Phvul.004G111900.1	-1.24369	4.30106	-4.09448	0.000169321	0.000662522	0.373137
Phvul.001G061000.1	4.64672	-2.95067	5.42094	2.11e-06	1.58e-05	2.44761				Phvul.009G071200.1	-1.24324	1.60953	-4.62353	3.07e-05	0.000153115	2.33713
Phvul.008G229100.1	4.7139	2.20021	3.17369	0.00268322	0.00728605	-1.6043				Phvul.001G242800.1	-1.24319	1.02561	-5.14039	5.48e-06	3.55e-05	3.86045
Phvul.002G162500.1	4.72077	-1.49332	4.39446	6.49e-05	0.000292041	0.557898				Phvul.004G114600.1	-1.24287	5.2641	-5.09776	6.33e-06	4.01e-05	3.45561
Phvul.010G135701.1	4.92549	0.0239172	2.89014	0.00585755	0.0143191	-2.44737				Phvul.002G235900.1	-1.2426	4.49988	-8.79283	2.06e-11	1.65e-09	15.8938
Phvul.002G313700.1	4.94226	-0.746617	3.12582	0.00306931	0.00817672	-1.89193				Phvul.005G011200.1	-1.24078	4.33964	-5.50513	1.59e-06	1.24e-05	4.88246
Phvul.009G220800.1	5.02088	-2.15437	2.83084	0.00686237	0.0164255	-2.56775				Phvul.001G105101.1	-1.24054	2.55072	-3.20772	0.00243712	0.00670178	-1.74684
Phvul.009G050700.1	5.17108	-2.52977	7.23081	4.11e-09	9.3e-08	6.20399				Phvul.003G149600.1	-1.23997	0.0381903	-3.15765	0.00280721	0.00757528	-1.64023
Phvul.007G090100.2	5.32266	-1.37745	5.60004	1.15e-06	9.44e-06	3.20966				Phvul.001G179400.1	-1.23982	2.46179	-4.31939	8.27e-05	0.000357827	1.36412
Phvul.011G172100.1	5.35284	0.432327	6.70033	2.57e-08	3.98e-07	6.06909				Phvul.002G011400.1	-1.23939	6.76985	-10.393	1.18e-13	4.97e-11	20.9468
Phvul.009G046500.1	5.37968	4.28128	3.68009	0.000609997	0.0020024	-0.371537				Phvul.010G068900.1	-1.23912	0.945124	-3.96145	0.000257033	0.000945093	0.420806
Phvul.003G102000.1	5.38278	2.41261	6.6625	2.93e-08	4.41e-07	8.50533				Phvul.005G064200.1	-1.23909	8.64947	-3.4898	0.00107719	0.0032834	-1.44533
Phvul.006G184800.2	5.43667	-2.52461	3.18838	0.00257423	0.00702253	-1.94229				Phvul.011G096300.1	-1.23801	0.184956	-3.37715	0.00149837	0.00437684	-1.11246
										Phvul.009G029200.1	-1.23709	4.23094	-5.24234	3.88e-06	2.64e-05	4.0649
										Phvul.006G019600.1	-1.23691	4.28239	-8.57744	4.23e-11	2.68e-09	15.1978
										Phvul.002G310600.1	-1.23654	3.52921	-5.10859	6.1e-06	3.89e-05	3.70037
										Phvul.006G210300.1	-1.23491	0.921614	-2.82278	0.0070108	0.0167298	-2.42335
										Phvul.002G049601.1	-1.23406	1.91427	-4.51579	4.37e-05	0.000207454	2.00036
										Phvul.009G197500.1	-1.23386	2.89168	-6.70618	2.52e-08	3.92e-07	9.02105
										Phvul.008G054300.1	-1.23277	3.71556	-6.56117	4.16e-08	5.91e-07	8.51057
										Phvul.006G028000.1	-1.23193	0.46887	-3.68682	0.000597709	0.00196992	-0.324358
										Phvul.011G002100.1	-1.23092	8.72005	-8.31993	1e-10	5.06e-09	14.3291
										Phvul.003G166000.1	-1.22732	2.81234	-5.56498	1.29e-06	1.05e-05	5.26194
										Phvul.007G251200.1	-1.22626	3.69897	-4.64882	2.83e-05	0.000142353	2.23288
										Phvul.003G219400.1	-1.22615	2.87903	-4.34096	7.71e-05	0.000338176	1.3679
										Phvul.007G013200.1	-1.22604	8.28563	-6.2525	1.21e-07	1.45e-06	7.32947
										Phvul.006G153100.1	-1.22584	3.66034	-2.82916	0.0068931	0.0164884	-2.95742
										Phvul.003G220400.1	-1.22537	2.22622	-5.56278	1.3e-06	1.05e-05	5.27181
										Phvul.009G048800.1	-1.2249	2.79374	-5.13507	5.58e-06	3.6e-05	3.87464
										Phvul.001G239300.1	-1.22114	5.44684	-5.40934	2.2e-06	1.64e-05	4.44181
										Phvul.001G238600.1	-1.221	4.07397	-7.34721	2.75e-09	6.8e-08	11.1241
										Phvul.003G284800.2	-1.22067	8.96831	-3.96343	0.000255453	0.000940124	-0.059656
										Phvul.009G028500.1	-1.21991	5.72885	-4.73169	2.15e-05	0.000112869	2.21699
										Phvul.007G007000.1	-1.21909	3.289	-5.31944	2.99e-06	2.12e-05	4.42535
										Phvul.010G017100.1	-1.21888	5.43279	-7.0098	8.81e-09	1.68e-07	9.87977
										Phvul.008G040500.1	-1.21837	0.965182	-2.73457	0.00883999	0.0204216	-2.61665
										Phvul.002G288700.1	-1.21828	8.03781	-10.6722	4.93e-14	3.13e-11	21.8104
										Phvul.001G033800.1	-1.21811	0.262037	-3.02803	0.00402627	0.0103478	-1.93987
										Phvul.003G034500.2	-1.21692	-0.271982	-2.66694	0.0105303	0.0236819	-2.7033
										Phvul.001G171700.1	-1.21503	5.57328	-9.96865	4.5e-13	1.29e-10	19.6334
										Phvul.001G202700.1	-1.2142	-0.440522	-3.00559	0.00428224	0.0108851	-2.01497
										Phvul.007G221700.3	-1.21206	-0.0886085	-3.03693	0.00392872	0.010135	-1.93642
										Phvul.004G036000.1	-1.21178	7.56431	-4.95788	1.01e-05	5.93e-05	2.94003
										Phvul.002G128900.1	-1.21156	0.442049	-3.31961	0.00176995	0.00506168	-1.25548
										Phvul.003G160600.1	-1.21082	5.3072	-6.35586	8.46e-08	1.07e-06	7.64772
										Phvul.009G083200.1	-1.20838	2.64105	-5.11913	5.89e-06	3.77e-05	3.85603
										Phvul.008G287800.1	-1.20676	5.02323	-4.70436	2.35e-05	0.000121737	2.20307
										Phvul.004G040000.1	-1.20415	1.5338	-3.53532	0.000941379	0.00292465	-0.754072
										Phvul.011G133101.1	-1.2009	-1.51512	-4.60961	3.22e-05	0.000159032	2.11565
										Phvul.003G031801.1	-1.20058	1.70267	-3.99794	0.000229348	0.000856299	0.487449
										Phvul.001G032100.1	-1.2003	0.688439	-4.49507	4.68e-05	0.000219812	1.92342
										Phvul.010G063400.2	-1.19976	0.987972	-3.09636	0.00333234	0.00878646	-1.84961
										Phvul.004G025700.1	-1.19932	6.88472	-3.91431	0.000297622	0.00107537	-0.335452
										Phvul.002G053800.1	-1.19812	1.55375	-4.70529	2.35e-05	0.000121538	2.56658
										Phvul.001G064700.1	-1.19754	5.70648	-7.27135	3.57e-09	8.3e-08	10.7525
										Phvul.001G017800.1	-1.19701	6.60126	-6.84742	1.54e-08	2.62e-07	9.29301
										Phvul.008G252432.1	-1.19686	0.797124	-3.90359	0.000307688	0.00110664	0.245636
										Phvul.002G329300.1	-1.19645	6.27291	-6.27987	1.1e-07	1.33e-06	7.35797
										Phvul.007G138900.1	-1.19627	1.79113	-3.50036	0.00104411	0.00319618	-0.872542
										Phvul.007G074900.2	-1.1944	1.893	-3.44919	0.00121401	0.00364869	-1.00807
										Phvul.010G148300.1	-1.19304	6.97074	-6.5734	3.98e-08	5.73e-07	8.36375
										Phvul.002G002600.1	-1.19253	3.16099	-6.12396	1.89e-07	2.07e-06	7.07018
										Phvul.002G292900.1	-1.19067	7.80252	-4.71852	2.25e-05	0.00011704	2.20968
										Phvul.008G252200.1	-1.18745	1.91782	-5.46725	1.81e-06	1.38e-05	4.95737
										Phvul.009G078100.1	-1.18532	0.737653	-3.26685	0.00205949	0.00578703	-1.38328
										Phvul.009G243600.1	-1.18441	4.41542	-10.3032	1.56e-13	5.84e-11	20.6737
										Phvul.007G088200.1	-1.18355	5.77081	-4.77998	1.83e-05	9.89e-05	2.36071
										Phvul.005G026966.1	-1.18345	7.86207	-4.8113	1.65e-05	9.05e-05	2.52602
										Phvul.007G212600.2	-1.18303	2.76074	-4.41922	5.99e-05	0.000272282	1.59878
										Phvul.009G188700.1	-1.18263	3.16928	-5.84406	4.96e-07	4.71e-06	6.15528
										Phvul.006G097700.1	-1.18134	6.43835	-6.92366	1.19e-08	2.1e-07	9.55346
										Phvul.002G048800.1	-1.1813	8.26225	-9.32989	3.52e-12	5e-10	17.6152
										Phvul.011G012801.1	-1.18025	6.50527	-4.51169	4.43e-05	0.000209829	1.49037
										Phvul.011G086700.1	-1.17847	9.27342	-5.27507	3.47e-06	2.42e-05	4.12056
										Phvul.005G058500.1	-1.17812	5.4618	-5.31517	3.03e-06	2.15e-05	4.13314
										Phvul.008G252366.1	-1.17778	0.61043	-2.93232	0.00522796	0.0129707	-2.16589
										Phvul.006G206000.1	-1.17764	1.26995	-4.14277	0.000145325	0.00058176	0.928114
										Phvul.005G084600.1	-1.17753	5.32804	-6.06729	2.3e-07	2.45e-06	6.68644
										Phvul.002G133400.1	-1.17666	3.34871	-4.99952	8.8e-06	5.28e-05	3.38484
										Phvul.002G024400.1	-1.17582	2.91656	-3.41604	0.00133782	0.00397268	-1.2524
										Phvul.009G017500.1	-1.17294	3.74939	-7.29321	3.32e-09	7.84e-08	10.9646
										Phvul.008G280100.1	-1.17235	1.94035	-3.65953	0.000649089	0.00211262	-0.439419
										Phvul.001G263800.1	-1.17196	2.3344	-5.16704	5.01e-06	3.29e-05	4.00258
										Phvul.007G030000.1	-1.17154	3.39307	-5.34451	2.74e-06	1.98e-05	4.49453
										Phvul.005G009300.1	-1.16953	4.20936	-6.47125	5.67e-08	7.69e-07	8.16475
										Phvul.004G108900.1	-1.16946	4.535	-3.40993	0.00136192	0.00403043	-1.62898
										Phvul.008G055500.1	-1.16937	6.07878	-11.7973	1.64e-15	2.46e-12	25.1589
										Phvul.008G275100.1	-1.16906	3.09242	-6.03731	2.55e-07	2.66e-06	6.8008
										Phvul.007G047500.3	-1.16767	1.50712	-3.33569	0.00168971	0.0048633	-1.27197
										Phvul.007G242200.1	-1.16728	6.42028	-7.5707	1.28e-09	3.73e-08	11.7536
										Phvul.009G184300.1	-1.16697	4.63334	-7.71512	7.8e-10	2.55e-08	12.3339
										Phvul.007G267300.1	-1.16679	4.8537	-6.36001	8.34e-08	1.06e-06	7.71793
										Phvul.004G022300.1	-1.16558	6.35109	-8.97938	1.11e-11	1.06e-09	16.4475
										Phvul.006G169700.1	-1.16525	4.92013	-8.24861	1.27e-10	6.1e-09	14.0873
										Phvul.007G279500.1	-1.16497	3.87957	-4.94871	1.04e-05	6.07e-05	3.12523
										Phvul.003G052700.1	-1.16346	5.0622	-7.83034	5.27e-10	1.88e-08	12.683
										Phvul.006G199300.1	-1.16272	1.73013	-4.17291	0.00013206	0.000536521	1.00354
										Phvul.001G207500.1	-1.16234	4.13601	-6.65766	2.98e-08	4.47e-07	8.77584
										Phvul.006G022800.1	-1.16168	2.93503	-5.9214	3.8e-07	3.76e-06	6.42185
										Phvul.010G093800.1	-1.16156	5.02301	-7.94782	3.53e-10	1.37e-08	13.0719
										Phvul.008G285900.1	-1.16128	1.60639	-3.89979	0.000311326	0.00111802	0.239294
										Phvul.009G227900.1	-1.16055	0.151528	-2.76635	0.00813538	0.019018	-2.50194
										Phvul.008G037000.1	-1.15975	0.769508	-3.32019	0.00176698	0.0050548	-1.25264
										Phvul.008G282800.1	-1.15679	5.13477	-4.58427	3.49e-05	0.000170925	1.83827
										Phvul.008G212500.1	-1.1542	4.53778	-5.74836	6.89e-07	6.23e-06	5.7124
										Phvul.009G051700.1	-1.15411	1.40308	-4.41568	6.06e-05	0.000275273	1.7188
										Phvul.008G275500.1	-1.15357	4.79277	-7.61472	1.1e-09	3.3e-08	11.9892
										Phvul.010G043100.1	-1.15184	2.89266	-7.28015	3.47e-09	8.12e-08	10.9234
										Phvul.006G139401.1	-1.14997	3.9694	-5.06697	7.02e-06	4.37e-05	3.45427
										Phvul.004G171800.1	-1.14917	1.91338	-6.32863	9.3e-08	1.16e-06	7.7038
										Phvul.004G148300.1	-1.14844	7.29251	-10.889	2.53e-14	1.89e-11	22.4667
										Phvul.007G198400.1	-1.1484	3.06764	-4.2919	9.03e-05	0.000386319	1.19948
										Phvul.007G079100.1	-1.1476	4.52838	-4.47871	4.93e-05	0.000230355	1.53334
										Phvul.009G200800.1	-1.14671	2.42356	-6.6656	2.9e-08	4.37e-07	8.87369
										Phvul.006G056200.1	-1.14654	7.07024	-9.00148	1.03e-11	1e-09	16.5286
										Phvul.003G240200.1	-1.14648	5.1325	-7.19435	4.66e-09	1.02e-07	10.5447
										Phvul.001G014800.1	-1.14621	1.41236	-4.02149	0.000213036	0.000802307	0.584252
										Phvul.005G057600.2	-1.14555	6.12307	-8.36806	8.53e-11	4.5e-09	14.4348
										Phvul.002G234400.1	-1.14494	8.87876	-5.83709	5.08e-07	4.8e-06	5.97309
										Phvul.005G089600.1	-1.1435	2.20002	-2.66998	0.0104483	0.0235427	-3.06333
										Phvul.009G083400.1	-1.14332	4.96525	-6.81249	1.74e-08	2.87e-07	9.25592
										Phvul.011G018500.1	-1.14189	7.58845	-5.61631	1.08e-06	9.01e-06	5.14395
										Phvul.004G011000.1	-1.14153	4.82509	-3.63613	0.000696476	0.00224907	-0.939367
										Phvul.004G039600.1	-1.14015	4.61521	-5.56324	1.3e-06	1.05e-05	5.08451
										Phvul.002G080800.1	-1.13959	5.89672	-8.23274	1.34e-10	6.39e-09	13.987
										Phvul.007G102000.1	-1.13835	0.603512	-3.14505	0.00290834	0.00780979	-1.68835
										Phvul.010G079900.1	-1.13618	0.330691	-2.93489	0.00519174	0.0128866	-2.15567
										Phvul.003G244000.1	-1.13563	3.10222	-4.33141	7.95e-05	0.000347265	1.33624
										Phvul.007G223101.1	-1.13325	2.72641	-2.77364	0.00798118	0.0187	-2.89673
										Phvul.006G055800.1	-1.13289	7.90551	-7.41813	2.16e-09	5.6e-08	11.2752
										Phvul.008G252101.1	-1.13268	2.91813	-4.57157	3.64e-05	0.000177088	2.07303
										Phvul.011G002500.1	-1.1324	5.37556	-4.91597	1.16e-05	6.68e-05	2.84771
										Phvul.007G243400.1	-1.13177	2.07548	-5.49853	1.62e-06	1.27e-05	5.06222
										Phvul.011G014450.1	-1.12963	0.651662	-4.2468	0.000104332	0.000438887	1.19289
										Phvul.006G211201.1	-1.12827	5.06497	-7.46791	1.82e-09	4.91e-08	11.4745
										Phvul.009G025500.1	-1.12751	0.718193	-2.68454	0.010064	0.0227966	-2.71243
										Phvul.002G159500.1	-1.12719	1.6483	-4.36109	7.23e-05	0.000319635	1.5546
										Phvul.002G265800.2	-1.12704	0.278437	-3.16131	0.00277841	0.00750372	-1.63704
										Phvul.006G020700.1	-1.1262	2.25944	-4.66354	2.69e-05	0.00013666	2.44077
										Phvul.003G116300.1	-1.1251	2.19177	-4.08384	0.000175102	0.000680934	0.722224
										Phvul.005G048900.1	-1.12349	3.72359	-5.00966	8.51e-06	5.12e-05	3.34375
										Phvul.002G164700.1	-1.12321	6.00727	-3.89682	0.000314202	0.00112712	-0.391431
										Phvul.002G332000.1	-1.12298	7.82731	-4.67322	2.61e-05	0.000132856	2.04023
										Phvul.002G293200.1	-1.1229	1.05851	-3.83502	0.000380257	0.00133357	0.0647539
										Phvul.001G037400.1	-1.11677	3.74424	-5.78614	6.05e-07	5.58e-06	5.90599
										Phvul.008G002000.1	-1.11571	1.36499	-2.97078	0.0047096	0.0118398	-2.17153
										Phvul.007G009500.1	-1.11544	7.63083	-4.25632	0.0001012	0.000427351	0.742427
										Phvul.002G293700.1	-1.11339	4.27906	-6.7143	2.45e-08	3.83e-07	8.9916
										Phvul.009G043300.1	-1.11224	2.67975	-4.93341	1.1e-05	6.34e-05	3.25811
										Phvul.002G010700.1	-1.1103	1.76221	-4.18051	0.000128909	0.000525755	1.02686
										Phvul.003G153800.1	-1.10922	5.53495	-9.52526	1.87e-12	3.24e-10	18.2288
										Phvul.002G121700.1	-1.10855	7.13214	-9.2965	3.93e-12	5.44e-10	17.4831
										Phvul.003G023700.2	-1.10803	4.64264	-4.7203	2.23e-05	0.000116501	2.27632
										Phvul.009G096100.2	-1.10724	1.42682	-2.92525	0.00532892	0.0131795	-2.29173
										Phvul.009G047600.2	-1.10603	0.306599	-3.11085	0.00320048	0.00848772	-1.74849
										Phvul.001G255000.1	-1.10583	4.63444	-4.14326	0.000145098	0.000581134	0.467941
										Phvul.010G087800.1	-1.10396	5.29835	-6.56989	4.03e-08	5.77e-07	8.39105
										Phvul.008G041600.1	-1.10194	4.31894	-7.08714	6.74e-09	1.37e-07	10.2321
										Phvul.010G137200.1	-1.10141	-0.381693	-3.39093	0.00143951	0.00422891	-1.13507
										Phvul.009G022300.1	-1.10137	1.40886	-2.7127	0.00935707	0.0214238	-2.7361
										Phvul.003G237600.1	-1.10098	5.83583	-3.30327	0.00185521	0.00527513	-2.07834
										Phvul.007G210500.1	-1.1009	3.69017	-6.48549	5.4e-08	7.36e-07	8.25725
										Phvul.001G267400.1	-1.10078	-0.649946	-2.78311	0.00778509	0.0183187	-2.48208
										Phvul.L007643.1	-1.10037	3.09367	-5.0656	7.05e-06	4.38e-05	3.6228
										Phvul.009G047700.2	-1.10037	1.10127	-3.30205	0.00186177	0.00528919	-1.3107
										Phvul.004G124900.1	-1.09979	3.12497	-5.38221	2.41e-06	1.77e-05	4.65877
										Phvul.008G097700.1	-1.09884	1.66919	-4.14887	0.00014254	0.000572001	0.941978
										Phvul.005G130300.1	-1.09845	3.58549	-2.72505	0.00906161	0.0208634	-3.18153
										Phvul.007G236300.1	-1.09808	1.2219	-4.23162	0.000109521	0.000456389	1.18036
										Phvul.L002637.1	-1.09751	6.20827	-4.16636	0.000134841	0.000545759	0.421203
										Phvul.011G103100.1	-1.09661	4.08232	-7.1047	6.35e-09	1.31e-07	10.3087
										Phvul.007G081200.1	-1.09652	3.44461	-3.99022	0.000234954	0.00087386	0.258134
										Phvul.004G032900.1	-1.09398	5.05749	-7.57694	1.25e-09	3.67e-08	11.8363
										Phvul.003G146000.1	-1.09385	3.64485	-5.31003	3.08e-06	2.18e-05	4.34645
										Phvul.003G067300.1	-1.09229	6.81255	-7.7417	7.12e-10	2.39e-08	12.335
										Phvul.011G028000.1	-1.09185	5.76913	-6.0871	2.14e-07	2.31e-06	6.71741
										Phvul.009G063600.1	-1.09164	4.59604	-5.66386	9.21e-07	7.9e-06	5.40238
										Phvul.011G214200.1	-1.0907	1.24555	-2.77281	0.00799859	0.0187328	-2.57291
										Phvul.001G001900.1	-1.09012	8.79712	-6.21718	1.37e-07	1.6e-06	7.25385
										Phvul.009G184500.2	-1.08987	4.6645	-7.31737	3.05e-09	7.39e-08	10.9906
										Phvul.010G032200.1	-1.0895	-0.599156	-2.85722	0.00639709	0.0154591	-2.31651
										Phvul.002G293000.1	-1.08845	2.62711	-3.78416	0.000444474	0.00152279	-0.201417
										Phvul.010G057600.1	-1.08845	3.94862	-6.70289	2.55e-08	3.96e-07	8.955
										Phvul.009G007400.1	-1.08775	3.99958	-5.88918	4.24e-07	4.12e-06	6.21605
										Phvul.002G088000.1	-1.08672	6.27089	-6.73363	2.29e-08	3.62e-07	8.90343
										Phvul.002G281100.1	-1.08546	1.93755	-5.04298	7.61e-06	4.65e-05	3.62383
										Phvul.003G113800.1	-1.08512	5.8218	-7.34215	2.8e-09	6.91e-08	10.9857
										Phvul.003G194100.1	-1.08423	1.08414	-3.71756	0.000544538	0.00182091	-0.240109
										Phvul.006G201100.1	-1.08414	5.46336	-2.90273	0.00566262	0.013888	-3.08724
										Phvul.007G047500.1	-1.0839	7.04438	-6.01068	2.79e-07	2.88e-06	6.44896
										Phvul.006G001400.1	-1.08307	3.61164	-7.20101	4.55e-09	1.01e-07	10.6638
										Phvul.004G085594.1	-1.08154	6.41177	-5.50606	1.58e-06	1.24e-05	4.73618
										Phvul.006G087600.1	-1.08094	9.40259	-5.13357	5.61e-06	3.62e-05	3.67385
										Phvul.006G038400.1	-1.08041	3.68438	-7.4203	2.14e-09	5.59e-08	11.3857
										Phvul.007G172500.1	-1.07936	4.3991	-4.00051	0.000227514	0.000850606	0.0781002
										Phvul.008G100000.1	-1.0792	0.40062	-3.50468	0.00103087	0.00316173	-0.793397
										Phvul.006G030700.1	-1.07778	3.03567	-6.55665	4.22e-08	5.98e-07	8.52611
										Phvul.003G275700.1	-1.07738	4.61375	-7.14857	5.46e-09	1.16e-07	10.4111
										Phvul.001G235100.1	-1.07736	1.63069	-4.24635	0.000104482	0.000439184	1.22281
										Phvul.008G117000.2	-1.07651	2.17866	-3.68539	0.000600302	0.00197569	-0.464654
										Phvul.002G146300.1	-1.07519	1.54658	-3.72914	0.000525696	0.00176508	-0.225968
										Phvul.007G112200.1	-1.07497	1.10653	-2.96545	0.00477844	0.0119901	-2.17109
										Phvul.001G065100.1	-1.0746	5.00194	-7.1805	4.89e-09	1.06e-07	10.4985
										Phvul.004G080700.1	-1.07403	9.37751	-8.93725	1.28e-11	1.17e-09	16.3631
										Phvul.002G004800.1	-1.07261	0.673362	-3.34345	0.0016522	0.00476867	-1.19757
										Phvul.009G028800.1	-1.07251	4.93905	-5.54422	1.39e-06	1.11e-05	4.9374
										Phvul.010G064200.1	-1.07249	4.38895	-7.26685	3.63e-09	8.37e-08	10.8325
										Phvul.002G214100.1	-1.07228	5.67994	-4.70182	2.37e-05	0.000122672	2.14755
										Phvul.007G170900.1	-1.06995	1.09167	-2.65673	0.0108099	0.0242182	-2.82461
										Phvul.002G289300.1	-1.06986	7.68814	-6.53727	4.52e-08	6.33e-07	8.27046
										Phvul.009G245700.1	-1.06859	7.09607	-4.0705	0.000182625	0.00070569	0.134026
										Phvul.008G278400.1	-1.06739	3.93033	-9.65165	1.24e-12	2.46e-10	18.6267
										Phvul.003G027400.1	-1.06622	2.4066	-2.96162	0.00482858	0.0120946	-2.34278
										Phvul.010G016600.2	-1.06461	0.5097	-3.14065	0.00294446	0.00789263	-1.67963
										Phvul.007G092800.1	-1.06301	1.05091	-3.00839	0.0042495	0.0108217	-2.05177
										Phvul.006G206300.1	-1.06297	0.647379	-3.76487	0.000471473	0.00160428	-0.151348
										Phvul.004G151500.1	-1.0629	-0.350867	-4.86269	1.39e-05	7.8e-05	2.99112
										Phvul.002G238800.1	-1.0623	5.46972	-3.9859	0.000238147	0.000884938	-0.0845342
										Phvul.002G331900.1	-1.06174	8.6178	-4.8746	1.34e-05	7.53e-05	2.75241
										Phvul.002G000700.1	-1.06156	4.91097	-6.40773	7.07e-08	9.28e-07	7.87771
										Phvul.002G068300.1	-1.06129	3.97277	-4.31187	8.47e-05	0.000364869	1.09503
										Phvul.003G228000.1	-1.06096	4.39528	-3.79461	0.000430477	0.00148069	-0.513722
										Phvul.004G138900.1	-1.05989	4.6947	-6.5778	3.92e-08	5.66e-07	8.46656
										Phvul.004G154950.1	-1.05825	4.78147	-3.34319	0.00165345	0.00477062	-1.75121
										Phvul.004G164400.2	-1.05789	0.827626	-3.4476	0.0012197	0.00366288	-0.938401
										Phvul.004G143600.1	-1.05691	7.5949	-4.31977	8.25e-05	0.000357578	0.923345
										Phvul.003G288700.1	-1.05432	4.79797	-8.5986	3.94e-11	2.59e-09	15.2458
										Phvul.010G136700.1	-1.05372	3.92352	-6.77062	2.01e-08	3.25e-07	9.19926
										Phvul.005G040800.1	-1.05314	4.94075	-7.72793	7.47e-10	2.48e-08	12.3451
										Phvul.004G074700.1	-1.05296	5.71257	-6.90321	1.27e-08	2.23e-07	9.48996
										Phvul.009G089600.2	-1.05191	6.44893	-11.0879	1.38e-14	1.13e-11	23.0636
										Phvul.001G099800.1	-1.05069	3.88126	-5.50282	1.6e-06	1.25e-05	4.95931
										Phvul.002G040300.1	-1.04964	6.4728	-9.37845	3.01e-12	4.46e-10	17.7409
										Phvul.003G164800.1	-1.04945	4.69703	-2.7887	0.0076714	0.0180852	-3.22371
										Phvul.L003143.1	-1.04926	6.19766	-9.96737	4.51e-13	1.29e-10	19.617
										Phvul.011G014400.1	-1.04827	4.95904	-6.66414	2.91e-08	4.39e-07	8.751
										Phvul.004G044800.1	-1.04799	1.22786	-3.72765	0.000528085	0.00177165	-0.2294
										Phvul.009G135400.1	-1.0479	2.35167	-2.87714	0.00606533	0.0147504	-2.52133
										Phvul.002G085400.1	-1.0472	2.66143	-4.03784	0.000202382	0.000767095	0.50838
										Phvul.007G265100.1	-1.04637	0.0218583	-2.69618	0.009766	0.0222365	-2.64715
										Phvul.007G082500.1	-1.04618	3.41052	-5.13959	5.49e-06	3.56e-05	3.82242
										Phvul.009G140900.1	-1.04578	5.63078	-4.82962	1.55e-05	8.58e-05	2.52086
										Phvul.008G248800.1	-1.0449	6.42222	-9.12183	6.96e-12	7.85e-10	16.9105
										Phvul.003G048800.1	-1.04416	1.46789	-3.41426	0.0013448	0.00398838	-1.05821
										Phvul.001G265700.1	-1.04399	6.8905	-6.93022	1.16e-08	2.07e-07	9.57898
										Phvul.005G040000.1	-1.04267	2.55089	-5.03644	7.78e-06	4.74e-05	3.57056
										Phvul.006G130611.1	-1.04097	2.26849	-4.07573	0.000179638	0.000696601	0.681858
										Phvul.006G113400.1	-1.04089	4.79425	-6.13308	1.83e-07	2.02e-06	6.95968
										Phvul.007G181800.1	-1.03891	2.54442	-5.08301	6.65e-06	4.18e-05	3.71416
										Phvul.001G030800.1	-1.03841	6.80854	-5.74544	6.96e-07	6.29e-06	5.54485
										Phvul.004G120400.1	-1.03555	3.9973	-6.13552	1.81e-07	2.01e-06	7.04905
										Phvul.009G112200.1	-1.03511	3.65539	-4.9898	9.1e-06	5.42e-05	3.33281
										Phvul.004G050800.1	-1.0331	0.609859	-3.01167	0.00421133	0.0107363	-1.98866
										Phvul.L009843.1	-1.03272	2.77617	-4.70547	2.34e-05	0.000121504	2.51406
										Phvul.009G027000.1	-1.03261	5.65264	-9.75279	8.96e-13	2.05e-10	18.9454
										Phvul.005G042400.1	-1.03242	0.70959	-2.8879	0.00589285	0.0143905	-2.26645
										Phvul.003G199200.1	-1.0313	6.07184	-4.99493	8.94e-06	5.34e-05	3.04457
										Phvul.006G154900.1	-1.02792	7.57139	-5.30784	3.11e-06	2.19e-05	4.10967
										Phvul.009G125900.1	-1.02787	6.16738	-4.36406	7.16e-05	0.000317093	1.02929
										Phvul.007G086200.1	-1.02728	3.31535	-4.83618	1.52e-05	8.42e-05	2.83539
										Phvul.002G262100.1	-1.02543	5.55088	-6.88003	1.38e-08	2.38e-07	9.42347
										Phvul.009G130300.1	-1.02441	1.89654	-3.23802	0.00223613	0.00621026	-1.5615
										Phvul.005G088000.2	-1.02425	3.67425	-7.92309	3.84e-10	1.47e-08	13.0548
										Phvul.005G166300.2	-1.02367	1.16036	-3.03453	0.0039548	0.0101895	-1.98332
										Phvul.007G258800.1	-1.02203	4.31954	-6.35559	8.47e-08	1.07e-06	7.76517
										Phvul.005G123400.1	-1.02154	3.38764	-3.1914	0.00255235	0.00696977	-1.9667
										Phvul.001G068800.1	-1.02001	3.60855	-4.56895	3.67e-05	0.000178248	2.00235
										Phvul.008G252500.2	-1.01963	2.42702	-3.51525	0.000999108	0.00307557	-0.944533
										Phvul.004G073100.2	-1.01958	4.04518	-5.55077	1.36e-06	1.09e-05	5.1087
										Phvul.005G083400.1	-1.01908	8.49718	-4.95283	1.03e-05	6.01e-05	3.00456
										Phvul.009G147500.1	-1.01902	5.52472	-5.28456	3.36e-06	2.35e-05	4.03358
										Phvul.002G094800.1	-1.01834	3.50482	-4.45187	5.38e-05	0.000248539	1.5865
										Phvul.003G224200.1	-1.01826	6.14529	-9.12276	6.94e-12	7.85e-10	16.9149
										Phvul.006G208100.1	-1.01824	6.40519	-10.2164	2.05e-13	7.34e-11	20.3965
										Phvul.008G072800.1	-1.01812	5.89135	-8.54455	4.72e-11	2.88e-09	15.0254
										Phvul.006G147800.1	-1.01766	5.832	-4.20747	0.000118299	0.000489515	0.548097
										Phvul.001G146300.1	-1.01727	6.17821	-5.40676	2.22e-06	1.65e-05	4.41025
										Phvul.001G175400.1	-1.01684	3.63242	-3.72706	0.000529036	0.00177446	-0.527341
										Phvul.005G067950.1	-1.01635	6.73705	-6.9085	1.25e-08	2.2e-07	9.50269
										Phvul.002G139800.1	-1.01567	6.83183	-6.35679	8.43e-08	1.07e-06	7.6202
										Phvul.003G086000.1	-1.01489	1.85661	-4.70462	2.35e-05	0.000121731	2.56588
										Phvul.010G128400.1	-1.01475	4.30884	-5.26722	3.57e-06	2.47e-05	4.10729
										Phvul.003G249900.1	-1.01441	4.0996	-6.69238	2.64e-08	4.07e-07	8.92732
										Phvul.008G114100.1	-1.01432	5.83514	-6.28128	1.1e-07	1.33e-06	7.37088
										Phvul.004G085500.1	-1.01431	7.94927	-5.31184	3.07e-06	2.17e-05	4.15469
										Phvul.003G082900.1	-1.01309	3.75746	-8.64057	3.42e-11	2.37e-09	15.4004
										Phvul.008G207000.1	-1.01211	8.22176	-9.81739	7.29e-13	1.74e-10	19.1637
										Phvul.009G189400.1	-1.01196	5.98599	-6.89227	1.32e-08	2.3e-07	9.44389
										Phvul.003G214900.2	-1.00867	0.642149	-2.73235	0.00889108	0.0205224	-2.60749
										Phvul.007G129500.1	-1.00764	5.66795	-8.70886	2.73e-11	2.01e-09	15.5722
										Phvul.011G022600.1	-1.00723	3.27665	-5.70248	8.07e-07	7.1e-06	5.67599
										Phvul.006G132000.1	-1.00712	2.99534	-3.40363	0.00138719	0.00409494	-1.37984
										Phvul.003G189300.1	-1.00631	2.06768	-3.46129	0.0011716	0.00353713	-1.03009
										Phvul.006G058100.1	-1.00247	6.15047	-8.08407	2.22e-10	9.41e-09	13.4838
										Phvul.011G041100.1	-1.00244	5.82643	-8.59431	3.99e-11	2.62e-09	15.1924
										Phvul.004G156110.1	-1.0014	4.0573	-8.09372	2.15e-10	9.23e-09	13.6148
										Phvul.002G009400.1	-1.00113	1.91635	-3.0154	0.00416845	0.0106451	-2.13578
										Phvul.003G085300.1	-1.00094	3.2967	-6.42278	6.71e-08	8.88e-07	8.06789
										Phvul.006G030900.1	-1.00084	2.039	-4.20455	0.000119407	0.000493726	1.04873

## Sheet: Sacramento
		Up-regulated genes										Down-regulated genes
ID	logFC	AveExpr	t	P.Value	adj.P.Val	B				ID	logFC	AveExpr	t	P.Value	adj.P.Val	B
Phvul.003G236500.1	1.0011	4.1825	4.99215	9.02e-06	8.23e-05	3.24287				Phvul.006G197200.1	-8.14728	6.4062	-10.8446	2.9e-14	4.34e-11	21.9484
Phvul.005G114000.1	1.00171	2.00874	4.51988	4.31e-05	0.000300433	2.00223				Phvul.008G287300.1	-8.06725	0.571675	-4.17452	0.000131387	0.000744647	0.0938883
Phvul.011G080600.1	1.00311	6.95569	5.55607	1.33e-06	1.74e-05	4.92257				Phvul.005G109000.1	-7.72598	1.29532	-3.88673	0.000324176	0.00156107	-0.416521
Phvul.002G210200.1	1.00361	4.49521	2.99554	0.00440174	0.0134844	-2.70701				Phvul.005G163100.1	-7.57153	3.39739	-5.1069	6.13e-06	5.99e-05	3.17164
Phvul.002G263700.1	1.00535	7.01022	3.44808	0.00121795	0.00467416	-1.66445				Phvul.008G185700.1	-7.44793	1.45812	-3.40487	0.00138216	0.00518347	-1.46903
Phvul.001G226400.1	1.00628	5.57034	6.93062	1.16e-08	4.37e-07	9.60039				Phvul.006G074600.1	-7.41299	1.88516	-5.35525	2.64e-06	3.04e-05	3.28917
Phvul.002G290600.2	1.00713	3.31779	3.90234	0.00030888	0.00150199	-0.00951484				Phvul.008G274100.1	-7.16412	-0.404314	-5.31069	3.08e-06	3.44e-05	2.49625
Phvul.003G165900.1	1.0083	9.33064	7.53296	1.45e-09	8.59e-08	11.7278				Phvul.003G022500.1	-7.0003	0.271345	-4.73046	2.16e-05	0.000170592	1.23711
Phvul.001G026100.1	1.0084	5.74567	7.08	6.91e-09	2.96e-07	10.098				Phvul.011G176950.1	-6.94772	2.85706	-2.85177	0.00649077	0.0185455	-2.32277
Phvul.005G129300.2	1.00931	4.39854	4.14226	0.000145559	0.000809594	0.511916				Phvul.008G044900.1	-6.88972	3.27172	-5.5919	1.18e-06	1.58e-05	5.05731
Phvul.011G197600.1	1.01004	0.952002	3.55848	0.000878702	0.0035829	-0.655528				Phvul.004G155100.1	-6.8332	0.305277	-4.28823	9.14e-05	0.000552928	0.363414
Phvul.003G293500.1	1.01012	3.70212	3.40856	0.00136737	0.00514138	-1.42768				Phvul.006G188500.1	-6.80208	3.06163	-5.61312	1.1e-06	1.49e-05	5.13324
Phvul.002G029100.1	1.01117	6.51223	6.00711	2.83e-07	5.15e-06	6.43595				Phvul.008G216200.1	-6.74633	-0.432111	-3.99579	0.000230898	0.00118095	-0.291935
Phvul.009G176900.1	1.01122	7.65033	5.85084	4.84e-07	7.83e-06	5.95029				Phvul.008G273900.1	-6.63379	-0.0134141	-4.52523	4.24e-05	0.000296071	0.850043
Phvul.011G065900.1	1.01175	3.87287	5.26459	3.6e-06	3.92e-05	4.1782				Phvul.005G054200.1	-6.55351	-0.714967	-3.345	0.0016448	0.00598504	-1.60119
Phvul.004G164900.1	1.01235	0.942278	2.90884	0.00557014	0.0163636	-2.30995				Phvul.004G116600.1	-6.48374	-0.377088	-5.84701	4.91e-07	7.92e-06	3.62894
Phvul.008G088100.1	1.0124	0.726305	3.18426	0.00260437	0.00874827	-1.59272				Phvul.009G142200.1	-6.3971	-0.350516	-5.7207	7.58e-07	1.12e-05	3.33518
Phvul.003G068801.1	1.0142	5.1751	5.5398	1.41e-06	1.82e-05	4.91244				Phvul.007G273000.1	-6.37084	-1.26816	-4.89686	1.24e-05	0.000107892	1.54081
Phvul.008G170700.1	1.0147	3.3603	3.37782	0.00149548	0.00554211	-1.48346				Phvul.010G072000.1	-6.35006	-1.29953	-3.52958	0.000957537	0.00383998	-1.2345
Phvul.002G071600.1	1.01621	2.01877	4.13735	0.000147845	0.000820368	0.888689				Phvul.010G063600.1	-6.33322	-0.371786	-6.03943	2.53e-07	4.71e-06	4.01698
Phvul.007G090400.1	1.01673	6.56318	6.10917	1.99e-07	3.96e-06	6.78307				Phvul.010G096800.1	-6.15925	-0.055077	-4.40765	6.22e-05	0.000405554	0.541871
Phvul.003G000200.1	1.01743	0.769783	3.37645	0.00150142	0.00555911	-1.12927				Phvul.002G032866.1	-6.15378	1.03337	-3.35411	0.00160201	0.0058578	-1.37326
Phvul.008G081100.1	1.01815	2.29392	3.15257	0.00284755	0.00943139	-1.87505				Phvul.001G128500.1	-6.13676	-0.478235	-3.65463	0.000658745	0.00281277	-1.00119
Phvul.002G036600.1	1.0185	1.29986	4.19268	0.00012401	0.000709137	1.07075				Phvul.008G140113.1	-6.12028	-1.28537	-4.32329	8.16e-05	0.000506297	0.353666
Phvul.003G252300.1	1.01948	1.46312	3.34603	0.00163991	0.00597072	-1.27079				Phvul.010G063900.1	-6.11767	3.24105	-5.60952	1.11e-06	1.51e-05	5.21731
Phvul.008G157300.2	1.02144	4.48062	6.30585	1.01e-07	2.39e-06	7.5693				Phvul.004G155201.1	-6.11631	-0.89353	-5.50836	1.57e-06	1.98e-05	2.88225
Phvul.011G108700.1	1.02203	5.65009	5.56108	1.31e-06	1.72e-05	4.99291				Phvul.006G056500.1	-6.04153	1.46023	-5.21376	4.28e-06	4.48e-05	2.74025
Phvul.001G153800.1	1.02257	2.99426	4.84513	1.48e-05	0.000124528	2.91891				Phvul.003G247500.1	-6.03556	-0.958498	-4.24581	0.000104665	0.000618931	0.177721
Phvul.007G173400.1	1.02305	3.1311	3.87648	0.000334611	0.00160241	-0.0649006				Phvul.001G039900.1	-6.02073	1.29375	-5.07123	6.92e-06	6.61e-05	2.77343
Phvul.001G197800.1	1.02472	0.180975	2.78451	0.0077565	0.0215568	-2.47156				Phvul.008G123900.1	-5.96866	0.533682	-5.5078	1.57e-06	1.98e-05	3.19516
Phvul.009G258500.1	1.02585	8.73944	5.20302	4.43e-06	4.62e-05	3.85314				Phvul.011G167300.1	-5.9493	5.15824	-7.67185	9.04e-10	6.08e-08	12.0823
Phvul.003G054400.1	1.026	5.4446	6.40353	7.17e-08	1.81e-06	7.81506				Phvul.005G009500.1	-5.91961	0.0304615	-6.5817	3.87e-08	1.16e-06	5.16234
Phvul.003G022800.1	1.02616	3.86254	6.25344	1.21e-07	2.71e-06	7.46145				Phvul.011G068100.1	-5.90475	2.04182	-7.51868	1.53e-09	8.83e-08	10.1144
Phvul.008G196600.1	1.02689	1.49141	2.89199	0.00582852	0.0170014	-2.3906				Phvul.010G012700.1	-5.89058	0.273962	-4.7352	2.13e-05	0.000168424	1.43727
Phvul.002G219400.1	1.02724	4.20351	5.48993	1.67e-06	2.07e-05	4.85472				Phvul.010G134000.1	-5.87912	3.41091	-4.41819	6.01e-05	0.000394119	1.65115
Phvul.003G197200.1	1.0277	0.257335	3.41246	0.00135187	0.00508775	-1.03777				Phvul.008G232700.1	-5.84323	0.264869	-4.3335	7.9e-05	0.000493456	0.493544
Phvul.L001644.1	1.02892	3.36092	4.77423	1.87e-05	0.000152012	2.64092				Phvul.008G228700.2	-5.82116	3.69369	-4.4317	5.75e-05	0.00038055	1.67806
Phvul.008G211600.1	1.0293	5.49285	5.6623	9.26e-07	1.31e-05	5.29902				Phvul.008G112200.1	-5.74368	-0.565266	-2.97767	0.00462199	0.0140356	-2.28992
Phvul.006G147000.1	1.02984	1.56915	3.8487	0.000364572	0.00172483	0.0742936				Phvul.001G226200.1	-5.70373	-0.309175	-4.90953	1.19e-05	0.000104134	1.60603
Phvul.010G154000.1	1.03017	1.96229	4.57124	3.65e-05	0.000262515	2.17327				Phvul.008G169600.1	-5.65199	1.77468	-4.41589	6.05e-05	0.00039644	1.53307
Phvul.008G079600.1	1.03024	0.520459	3.55486	0.000888245	0.00361109	-0.664788				Phvul.007G211600.1	-5.64688	-0.151466	-3.52687	0.00096528	0.0038678	-1.13632
Phvul.006G116600.1	1.03061	8.91808	5.05477	7.31e-06	6.91e-05	3.38394				Phvul.010G003400.1	-5.6318	-1.86035	-4.03476	0.000204348	0.00106635	-0.32854
Phvul.010G031500.1	1.03173	5.03782	4.57987	3.55e-05	0.000256309	1.78903				Phvul.001G040600.1	-5.61002	2.33074	-5.11611	5.95e-06	5.85e-05	3.42588
Phvul.009G215500.1	1.03212	2.15042	5.11727	5.92e-06	5.84e-05	3.85557				Phvul.003G249400.1	-5.57671	2.72564	-2.93693	0.00516315	0.0153543	-2.23974
Phvul.006G208200.1	1.03252	3.19792	4.44894	5.44e-05	0.000364376	1.65486				Phvul.008G076600.1	-5.57291	3.07704	-6.03986	2.52e-07	4.71e-06	6.4623
Phvul.003G293800.1	1.03297	3.86007	4.83074	1.55e-05	0.000129639	2.74771				Phvul.004G088400.1	-5.56871	-1.14282	-3.69746	0.000578763	0.00252362	-0.951687
Phvul.008G115200.1	1.03298	3.81096	3.56151	0.000870802	0.00355685	-1.0564				Phvul.008G011800.1	-5.54619	-0.742505	-4.69991	2.39e-05	0.000186049	1.15777
Phvul.009G161500.1	1.03345	1.43935	3.63184	0.000705526	0.00297855	-0.486347				Phvul.005G162100.1	-5.53841	1.52233	-4.40187	6.33e-05	0.000411585	1.18865
Phvul.009G082532.1	1.03461	1.21485	3.01357	0.0041895	0.0129474	-2.01548				Phvul.009G240688.1	-5.48965	-0.0722572	-2.74035	0.00870761	0.0237034	-2.66092
Phvul.001G180700.1	1.03465	5.08912	6.99659	9.22e-09	3.63e-07	9.86115				Phvul.006G179300.1	-5.46046	2.65391	-6.8373	1.6e-08	5.75e-07	8.96187
Phvul.011G100000.1	1.03536	10.9651	4.17671	0.000130474	0.000740189	0.749703				Phvul.003G020100.1	-5.45837	0.673888	-5.97933	3.11e-07	5.55e-06	4.85686
Phvul.002G315900.1	1.03743	1.23427	3.24972	0.00216277	0.00752559	-1.50246				Phvul.005G108900.1	-5.43905	-0.23757	-3.69045	0.000591182	0.00256688	-0.931202
Phvul.003G173700.2	1.0384	1.30493	4.19822	0.000121838	0.000699147	1.08653				Phvul.008G088700.2	-5.43188	4.01093	-7.89352	4.25e-10	3.49e-08	12.4772
Phvul.005G120400.1	1.03853	2.96413	3.99064	0.000234642	0.00119676	0.311248				Phvul.002G286600.1	-5.3845	2.1629	-4.083	0.000175568	0.000940303	0.646425
Phvul.003G007300.1	1.0389	3.85688	3.64485	0.000678435	0.00287968	-0.819732				Phvul.008G044400.1	-5.36976	3.16326	-5.91554	3.87e-07	6.63e-06	6.08643
Phvul.004G029100.1	1.03921	3.54008	3.01394	0.0041852	0.0129366	-2.68717				Phvul.002G144600.1	-5.33175	-0.536164	-3.64861	0.0006708	0.00285315	-1.02403
Phvul.002G238000.1	1.04028	5.60843	4.91635	1.16e-05	0.000102222	2.81178				Phvul.011G132300.1	-5.33148	-1.13845	-5.81551	5.47e-07	8.6e-06	3.49585
Phvul.007G001100.1	1.04031	7.75124	5.06012	7.18e-06	6.81e-05	3.31657				Phvul.002G268100.1	-5.31061	0.127328	-5.69818	8.19e-07	1.19e-05	3.90026
Phvul.005G075100.1	1.04118	1.32324	3.97911	0.000243257	0.00123267	0.463758				Phvul.003G136400.1	-5.30193	0.0184542	-4.47119	5.06e-05	0.000344541	1.16927
Phvul.006G115000.1	1.0418	2.9845	5.00371	8.68e-06	7.97e-05	3.43983				Phvul.006G197100.1	-5.28873	-0.915176	-5.44362	1.96e-06	2.36e-05	2.67124
Phvul.003G188300.1	1.0427	2.82391	4.58034	3.54e-05	0.000256025	2.10842				Phvul.008G273700.1	-5.25701	-0.0755102	-5.761	6.6e-07	1e-05	5.16743
Phvul.002G043500.1	1.04344	2.14412	4.47326	5.02e-05	0.000342367	1.84298				Phvul.001G036600.1	-5.25532	2.45743	-5.68914	8.44e-07	1.21e-05	5.4254
Phvul.009G173300.1	1.04475	0.987738	3.55762	0.000880961	0.00358856	-0.660822				Phvul.010G120200.1	-5.22459	-2.25023	-3.518	0.00099101	0.0039518	-1.3651
Phvul.002G233900.1	1.04555	1.56666	4.83031	1.55e-05	0.000129693	2.96192				Phvul.001G070000.1	-5.16306	-0.100398	-5.51623	1.53e-06	1.93e-05	3.24982
Phvul.007G063700.1	1.04594	7.89137	7.20942	4.42e-09	2.07e-07	10.5788				Phvul.006G056600.1	-5.14857	-1.00378	-5.56184	1.31e-06	1.71e-05	2.87556
Phvul.004G063300.1	1.04634	-1.26737	3.00124	0.00433357	0.0133003	-2.00201				Phvul.004G155300.1	-5.14605	-1.54253	-5.78953	5.98e-07	9.26e-06	3.39069
Phvul.L001832.1	1.04672	4.38268	8.98754	1.08e-11	2.51e-09	16.5276				Phvul.004G099100.1	-5.13681	3.24005	-6.02537	2.65e-07	4.89e-06	6.58527
Phvul.011G037700.1	1.0469	3.13718	3.97397	0.000247191	0.00124954	0.226805				Phvul.001G145900.1	-5.13648	3.36712	-6.01623	2.74e-07	5.02e-06	6.63245
Phvul.009G132600.1	1.04815	0.918922	2.99164	0.0044489	0.013591	-2.07244				Phvul.010G096700.1	-5.04555	0.225217	-4.0964	0.000168295	0.00091023	0.0335829
Phvul.010G126700.1	1.04897	3.23421	4.8006	1.71e-05	0.000140658	2.7158				Phvul.006G078300.1	-5.04029	1.4351	-3.83614	0.000378945	0.00178056	-0.0264972
Phvul.009G004700.1	1.05016	7.52381	7.5201	1.52e-09	8.82e-08	11.6141				Phvul.008G011500.1	-5.02093	-0.182319	-4.21589	0.000115163	0.000667356	0.391133
Phvul.009G196000.1	1.05109	7.73733	9.05437	8.69e-12	2.19e-09	16.7178				Phvul.005G026700.1	-5.02078	0.189337	-6.30518	1.01e-07	2.39e-06	5.00047
Phvul.002G249000.1	1.05153	2.49596	5.04302	7.61e-06	7.14e-05	3.59754				Phvul.011G077900.1	-4.99576	8.29368	-8.90348	1.43e-11	2.98e-09	16.2533
Phvul.005G087318.1	1.05195	0.846109	3.30882	0.00182582	0.00651396	-1.28877				Phvul.007G267200.1	-4.9087	2.09468	-5.83512	5.11e-07	8.14e-06	5.67654
Phvul.007G066800.1	1.05238	3.74053	5.10667	6.14e-06	5.99e-05	3.67273				Phvul.011G177000.1	-4.88887	2.41537	-4.91281	1.18e-05	0.000103108	2.98166
Phvul.003G040600.1	1.05313	4.61933	8.60553	3.85e-11	5.81e-09	15.279				Phvul.006G210900.1	-4.87626	-1.35844	-3.46329	0.00116471	0.00450378	-1.41691
Phvul.004G055400.1	1.05331	3.89017	4.85755	1.42e-05	0.000120403	2.84258				Phvul.005G166500.1	-4.85986	0.164521	-5.11403	5.99e-06	5.89e-05	2.89335
Phvul.002G009000.1	1.05407	3.07683	4.62538	3.05e-05	0.000228143	2.21601				Phvul.007G040900.1	-4.83861	6.33027	-11.3059	7.12e-15	1.95e-11	23.624
Phvul.007G203000.1	1.05571	0.0927557	3.33986	0.00166946	0.00605603	-1.21199				Phvul.004G101500.1	-4.80895	2.52594	-5.46689	1.81e-06	2.21e-05	4.80855
Phvul.003G172100.1	1.0565	1.52849	5.87069	4.52e-07	7.46e-06	6.22763				Phvul.007G189000.1	-4.80315	-2.21072	-6.82913	1.64e-08	5.85e-07	5.20576
Phvul.007G146900.1	1.05753	2.28382	3.96562	0.000253718	0.00127715	0.331591				Phvul.011G214400.1	-4.79597	2.6752	-6.09307	2.1e-07	4.11e-06	6.718
Phvul.001G228800.1	1.05775	0.404199	2.94752	0.00501704	0.0149901	-2.14573				Phvul.010G089900.1	-4.79546	-1.67084	-6.08337	2.17e-07	4.22e-06	3.80852
Phvul.003G040700.1	1.05791	6.48702	6.21688	1.37e-07	3e-06	7.14764				Phvul.005G136700.1	-4.78459	1.68132	-5.31779	3e-06	3.38e-05	4.07141
Phvul.003G193800.1	1.05848	8.94404	6.3552	8.48e-08	2.08e-06	7.73217				Phvul.011G182300.1	-4.78387	0.429696	-5.26079	3.65e-06	3.95e-05	2.52312
Phvul.008G060300.2	1.05983	5.05672	3.77517	0.000456872	0.0020768	-0.681587				Phvul.008G139900.1	-4.75382	4.27673	-6.52805	4.66e-08	1.32e-06	8.41826
Phvul.005G069300.1	1.06324	1.0877	3.53736	0.000935688	0.00377736	-0.717105				Phvul.009G131900.1	-4.73965	2.3252	-6.66508	2.9e-08	9.19e-07	8.26184
Phvul.008G227300.1	1.06334	6.21476	7.94575	3.55e-10	3.1e-08	13.0251				Phvul.008G088800.2	-4.63342	-1.19801	-5.18936	4.64e-06	4.79e-05	1.97193
Phvul.006G167300.1	1.06408	0.681845	3.69511	0.000582895	0.00253826	-0.299523				Phvul.006G176920.1	-4.62175	-0.762708	-4.09302	0.0001701	0.000916381	-0.181981
Phvul.001G189300.1	1.06562	1.02272	4.45383	5.35e-05	0.000360381	1.8121				Phvul.008G033000.1	-4.61376	0.477235	-4.59356	3.39e-05	0.000247135	1.61701
Phvul.005G176600.1	1.06722	2.0476	4.19752	0.000122113	0.000700236	1.04355				Phvul.001G042200.1	-4.61301	2.23054	-3.8633	0.000348519	0.00166081	0.151489
Phvul.001G213200.1	1.07091	1.63109	3.46694	0.00115229	0.00446824	-0.944945				Phvul.004G085676.1	-4.61055	0.404337	-4.82472	1.58e-05	0.00013166	2.23377
Phvul.006G060100.1	1.07172	3.92804	7.43163	2.06e-09	1.13e-07	11.4221				Phvul.008G003800.1	-4.60309	0.341062	-5.39382	2.32e-06	2.72e-05	3.32939
Phvul.002G025400.1	1.07266	1.03141	3.69172	0.000588923	0.00255842	-0.324129				Phvul.010G063800.1	-4.60147	1.85247	-2.77161	0.00802383	0.0221377	-2.50011
Phvul.001G163100.1	1.07284	4.33307	8.69222	2.88e-11	4.84e-09	15.5697				Phvul.009G066300.1	-4.60096	-1.71352	-4.02276	0.000212188	0.00109995	-0.339294
Phvul.003G080200.1	1.07404	4.40198	5.7396	7.1e-07	1.06e-05	5.65589				Phvul.004G142600.1	-4.5838	7.40731	-9.90767	5.46e-13	3.21e-10	19.4496
Phvul.003G293100.1	1.07697	1.86927	4.10508	0.000163743	0.000891041	0.781667				Phvul.001G226000.1	-4.56913	1.65707	-4.57589	3.59e-05	0.000259222	1.99996
Phvul.011G006400.1	1.07734	1.41383	4.38126	6.77e-05	0.000434314	1.61714				Phvul.002G046500.2	-4.55974	0.699596	-6.41304	6.94e-08	1.77e-06	6.40251
Phvul.009G189500.1	1.07766	3.91294	6.30097	1.02e-07	2.4e-06	7.61306				Phvul.001G069600.1	-4.55838	-0.91655	-6.04321	2.49e-07	4.69e-06	4.07314
Phvul.003G035401.1	1.07872	0.882503	3.58356	0.000815373	0.00337312	-0.59284				Phvul.004G044900.1	-4.55161	-0.14444	-5.27933	3.42e-06	3.76e-05	2.84912
Phvul.009G204000.1	1.08018	4.29703	5.10908	6.09e-06	5.95e-05	3.60239				Phvul.007G092000.1	-4.53536	-0.777742	-5.66559	9.16e-07	1.3e-05	3.09115
Phvul.006G183900.1	1.08064	6.35808	4.50527	4.53e-05	0.000313782	1.47673				Phvul.007G264500.1	-4.53044	2.32935	-5.08623	6.58e-06	6.33e-05	3.55428
Phvul.007G023100.1	1.0807	1.36751	4.1897	0.000125191	0.000714157	1.06043				Phvul.009G240750.1	-4.52781	-2.59692	-5.51804	1.52e-06	1.93e-05	2.55041
Phvul.003G182200.1	1.08081	1.57271	3.81789	0.000400808	0.00186413	0.0037593				Phvul.008G282300.1	-4.51793	4.25567	-7.6486	9.79e-10	6.45e-08	12.0305
Phvul.009G072200.1	1.08184	5.43388	5.05912	7.21e-06	6.83e-05	3.30066				Phvul.007G252500.1	-4.51614	1.1897	-5.59564	1.16e-06	1.57e-05	4.40406
Phvul.006G078500.1	1.08206	1.03056	3.47326	0.00113104	0.0044046	-0.878767				Phvul.002G294900.1	-4.51194	0.698995	-5.19392	4.57e-06	4.72e-05	3.64621
Phvul.002G004400.1	1.08232	2.7977	4.9471	1.05e-05	9.37e-05	3.25277				Phvul.002G114100.1	-4.51124	6.50605	-7.89306	4.25e-10	3.49e-08	12.942
Phvul.003G112800.1	1.08354	4.82466	3.27446	0.00201515	0.00708832	-1.87559				Phvul.002G209500.1	-4.50049	0.0501779	-3.09628	0.00333309	0.0107129	-2.01808
Phvul.007G057100.1	1.08427	4.30163	5.75633	6.7e-07	1.01e-05	5.73164				Phvul.004G070500.2	-4.49325	-1.09901	-5.04668	7.51e-06	7.06e-05	1.76968
Phvul.003G207500.1	1.0846	4.61502	5.53042	1.45e-06	1.86e-05	4.93602				Phvul.009G032900.1	-4.49312	0.921885	-4.7196	2.24e-05	0.000176241	2.23783
Phvul.008G015100.1	1.08613	5.80672	5.34478	2.74e-06	3.13e-05	4.21934				Phvul.010G003300.1	-4.48897	0.468506	-5.04544	7.55e-06	7.09e-05	2.59186
Phvul.007G070900.1	1.08626	6.45044	8.07824	2.27e-10	2.29e-08	13.4691				Phvul.009G116600.1	-4.4852	0.86292	-3.7384	0.000511095	0.00228047	-0.30389
Phvul.010G135000.1	1.08923	8.85074	4.30535	8.65e-05	0.000530781	1.19269				Phvul.004G118000.1	-4.46169	1.72578	-5.36988	2.52e-06	2.91e-05	4.046
Phvul.002G103600.1	1.09024	2.25192	5.56874	1.28e-06	1.69e-05	5.29				Phvul.010G093400.1	-4.4489	-2.10728	-3.97468	0.000246638	0.00124751	-0.521416
Phvul.008G054100.1	1.09082	0.0288342	2.80243	0.00739854	0.0207257	-2.43513				Phvul.004G025900.1	-4.4433	-0.701174	-4.51958	4.32e-05	0.000300601	1.04127
Phvul.006G201000.1	1.09201	0.365131	3.40475	0.00138266	0.00518347	-1.04863				Phvul.008G012000.1	-4.43262	0.691392	-6.07534	2.23e-07	4.27e-06	5.89247
Phvul.002G012100.1	1.09321	5.11366	5.99425	2.95e-07	5.35e-06	6.45083				Phvul.002G114400.1	-4.42866	-2.35845	-4.76199	1.94e-05	0.00015698	0.94149
Phvul.003G009700.1	1.0934	2.53443	4.96148	1e-05	9.01e-05	3.33298				Phvul.005G163901.1	-4.42555	-0.468654	-4.55379	3.86e-05	0.000275219	0.766765
Phvul.006G167500.1	1.09701	2.93011	7.09667	6.53e-09	2.82e-07	10.3148				Phvul.009G160600.1	-4.42086	1.44621	-2.97391	0.00466956	0.0141418	-2.07161
Phvul.009G248700.1	1.09916	10.8874	9.97199	4.45e-13	3.05e-10	19.5953				Phvul.002G319000.1	-4.40504	3.90772	-5.69791	8.19e-07	1.19e-05	5.69936
Phvul.009G163100.1	1.09921	4.14067	5.75699	6.69e-07	1.01e-05	5.7772				Phvul.008G210400.1	-4.4004	3.08414	-6.4219	6.73e-08	1.74e-06	7.92858
Phvul.011G044000.1	1.09963	7.86978	4.57961	3.55e-05	0.000256418	1.77001				Phvul.011G150400.1	-4.381	0.0640692	-5.49093	1.67e-06	2.07e-05	4.02485
Phvul.011G004400.2	1.10032	1.83743	3.55963	0.0008757	0.0035727	-0.757104				Phvul.010G137800.1	-4.37805	3.67456	-4.94411	1.06e-05	9.44e-05	3.30905
Phvul.001G250200.1	1.10067	4.76451	7.04357	7.84e-09	3.23e-07	10.0474				Phvul.004G134300.1	-4.36483	0.439112	-5.06186	7.14e-06	6.79e-05	2.51075
Phvul.007G199200.1	1.1014	2.45324	5.26656	3.57e-06	3.9e-05	4.32315				Phvul.006G137300.1	-4.34042	-2.06519	-5.66052	9.32e-07	1.31e-05	2.87725
Phvul.001G221600.2	1.10166	2.08133	4.34477	7.62e-05	0.000479031	1.46551				Phvul.008G274000.1	-4.33323	0.0946795	-9.12242	6.95e-12	1.88e-09	15.4441
Phvul.004G011900.1	1.10226	10.7161	6.15574	1.69e-07	3.54e-06	7.15391				Phvul.008G236500.1	-4.32858	3.52975	-7.67171	9.05e-10	6.08e-08	12.1097
Phvul.003G192800.1	1.10528	6.21208	4.9315	1.11e-05	9.82e-05	2.84999				Phvul.006G084900.3	-4.32736	1.32657	-5.46177	1.84e-06	2.24e-05	4.23555
Phvul.001G013900.1	1.10563	-0.778506	2.67865	0.0102179	0.0269592	-2.692				Phvul.006G179200.1	-4.32066	-0.823904	-4.13463	0.000149124	0.000826523	0.000422067
Phvul.010G159000.1	1.10725	3.60854	6.48495	5.41e-08	1.48e-06	8.25008				Phvul.010G096600.1	-4.30108	-2.3186	-4.61524	3.16e-05	0.000234178	0.62203
Phvul.005G127600.1	1.1091	5.72878	5.69295	8.33e-07	1.21e-05	5.38883				Phvul.001G177800.1	-4.26363	4.75202	-8.59367	4e-11	5.84e-09	15.2368
Phvul.L002244.1	1.10952	4.20599	8.66113	3.2e-11	5.16e-09	15.4712				Phvul.010G070250.1	-4.2623	2.91346	-5.98942	3e-07	5.42e-06	6.51215
Phvul.006G146400.1	1.1114	2.23863	3.24913	0.00216644	0.00753517	-1.62725				Phvul.007G150500.1	-4.24916	6.64388	-7.92514	3.81e-10	3.2e-08	13.0257
Phvul.006G168109.1	1.11211	3.64834	5.83775	5.07e-07	8.08e-06	6.09802				Phvul.007G008600.1	-4.23709	2.81587	-5.05912	7.21e-06	6.83e-05	3.6445
Phvul.003G184100.1	1.11346	3.49669	4.32267	8.18e-05	0.000506735	1.2567				Phvul.001G249600.1	-4.23265	-0.298278	-3.35124	0.00161538	0.0058975	-1.41239
Phvul.003G021600.1	1.11401	0.51179	2.96264	0.00481517	0.0145001	-2.09396				Phvul.008G289200.2	-4.22952	3.0124	-6.56435	4.11e-08	1.2e-06	8.33389
Phvul.002G212900.1	1.1141	6.1401	4.52728	4.21e-05	0.000294505	1.54785				Phvul.010G006000.1	-4.21986	2.22959	-5.30242	3.17e-06	3.52e-05	4.32968
Phvul.009G255350.1	1.11423	1.30872	4.02742	0.000209112	0.00108605	0.591819				Phvul.002G215000.1	-4.21561	-0.176688	-4.25556	0.000101447	0.000603051	0.562584
Phvul.003G203000.1	1.11532	2.31422	4.32668	8.07e-05	0.000502306	1.42366				Phvul.007G206300.1	-4.20626	0.782324	-4.17592	0.000130802	0.000741798	0.741733
Phvul.003G104500.1	1.11626	4.38848	5.81431	5.49e-07	8.63e-06	5.92503				Phvul.001G145600.1	-4.18647	-2.53672	-3.43719	0.00125749	0.00479723	-1.54397
Phvul.007G066600.1	1.11701	5.00469	4.61864	3.12e-05	0.000231886	1.91577				Phvul.004G155900.1	-4.18352	-0.208357	-5.61778	1.08e-06	1.48e-05	3.84739
Phvul.004G073450.1	1.11762	10.3693	3.95398	0.00026309	0.00131898	0.0262503				Phvul.009G210900.1	-4.16515	-1.74145	-4.57324	3.62e-05	0.000261141	0.823508
Phvul.007G280600.1	1.11804	1.37425	3.80914	0.00041173	0.00190793	-0.00366891				Phvul.009G066400.2	-4.14898	-0.202547	-5.49907	1.62e-06	2.02e-05	3.86357
Phvul.007G206000.4	1.11815	0.712729	3.8721	0.000339174	0.00162191	0.158758				Phvul.003G022400.1	-4.13881	-0.230305	-5.00845	8.54e-06	7.87e-05	2.58425
Phvul.011G213700.1	1.11881	4.93427	4.14894	0.00014251	0.0007964	0.469774				Phvul.010G045100.1	-4.13312	-1.73199	-5.11325	6e-06	5.9e-05	1.78116
Phvul.001G002000.1	1.1189	5.77962	2.73716	0.00878036	0.0238936	-3.49481				Phvul.001G040700.1	-4.11772	4.14294	-8.70519	2.76e-11	4.69e-09	15.4709
Phvul.008G118700.1	1.1192	6.27447	3.24917	0.00216615	0.00753517	-2.21763				Phvul.003G005000.1	-4.11605	-2.25418	-4.88679	1.28e-05	0.000111168	1.26585
Phvul.007G143800.1	1.1205	4.00705	7.74199	7.12e-10	5.12e-08	12.4506				Phvul.006G102300.1	-4.11147	6.05924	-9.1132	7.16e-12	1.9e-09	16.9291
Phvul.001G118200.2	1.12226	4.26674	4.464	5.18e-05	0.000350955	1.52061				Phvul.008G012200.1	-4.11021	0.489674	-3.47494	0.00112546	0.004386	-1.20456
Phvul.009G252700.1	1.12565	6.58603	5.12981	5.68e-06	5.64e-05	3.49822				Phvul.007G272700.1	-4.09235	0.815607	-6.03766	2.54e-07	4.73e-06	5.80066
Phvul.007G135100.1	1.12601	5.65409	5.22433	4.13e-06	4.36e-05	3.83008				Phvul.006G137100.1	-4.08171	-0.681698	-4.39497	6.48e-05	0.000417962	0.58479
Phvul.001G181100.1	1.12739	7.40137	2.77574	0.00793724	0.0219547	-3.39683				Phvul.002G083900.1	-4.07084	-0.798165	-4.0954	0.000168827	0.00091191	0.158899
Phvul.002G133300.1	1.12765	7.2847	7.87998	4.45e-10	3.57e-08	12.8212				Phvul.002G148400.1	-4.04228	-0.879076	-4.59354	3.39e-05	0.000247135	0.947546
Phvul.006G150600.1	1.12854	2.99021	3.08785	0.00341224	0.0109161	-2.13687				Phvul.003G251000.1	-4.03454	2.94862	-6.94957	1.08e-08	4.15e-07	9.67831
Phvul.001G140200.1	1.12889	3.05678	5.30833	3.1e-06	3.46e-05	4.4076				Phvul.003G149700.1	-4.03158	0.836967	-7.23292	4.08e-09	1.96e-07	8.72476
Phvul.008G205700.4	1.12974	1.85541	2.96491	0.00478548	0.0144239	-2.26236				Phvul.007G278900.1	-4.03046	0.47662	-5.10798	6.11e-06	5.97e-05	2.87112
Phvul.009G256800.1	1.13154	0.0332777	3.73155	0.00052187	0.00232101	-0.244138				Phvul.004G114700.1	-4.02898	0.660498	-5.33022	2.88e-06	3.26e-05	3.66407
Phvul.006G213300.1	1.13505	4.55404	7.39641	2.32e-09	1.23e-07	11.2596				Phvul.001G258900.1	-4.02814	-0.649451	-4.06607	0.000185186	0.000982972	-0.0390237
Phvul.002G120100.1	1.13611	3.92904	6.6865	2.69e-08	8.73e-07	8.90877				Phvul.001G177700.2	-4.02613	2.17709	-5.73009	7.34e-07	1.09e-05	5.66423
Phvul.010G161300.1	1.13811	5.40058	2.74247	0.00865979	0.0235966	-3.43866				Phvul.003G128400.1	-4.00574	-1.45539	-3.61612	0.000739618	0.0031018	-0.713664
Phvul.011G068200.1	1.13815	2.19498	5.06933	6.96e-06	6.64e-05	3.69842				Phvul.001G194600.1	-4.00327	4.21869	-8.02513	2.72e-10	2.57e-08	13.3507
Phvul.004G085000.1	1.13815	1.16214	3.16498	0.00274987	0.00916753	-1.69334				Phvul.002G204500.1	-3.99306	0.867801	-4.87904	1.32e-05	0.000113603	2.81514
Phvul.006G173900.2	1.13864	1.99514	3.16553	0.00274566	0.00915901	-1.79934				Phvul.007G242100.1	-3.99265	0.76044	-3.95368	0.000263333	0.00131939	0.167701
Phvul.001G242200.1	1.13888	5.67125	5.47122	1.78e-06	2.19e-05	4.6535				Phvul.003G256600.1	-3.9917	3.01369	-5.55496	1.34e-06	1.74e-05	5.15505
Phvul.002G304400.1	1.14078	4.68676	4.32395	8.14e-05	0.000505565	1.05104				Phvul.007G029800.1	-3.98977	-0.919262	-5.05131	7.4e-06	6.97e-05	1.98483
Phvul.001G146000.1	1.14203	1.83843	4.45173	5.39e-05	0.000362112	1.80872				Phvul.008G037300.1	-3.98832	3.94984	-7.3088	3.14e-09	1.58e-07	11.0084
Phvul.008G040000.1	1.14257	5.615	3.02012	0.00411474	0.0127595	-2.77964				Phvul.002G265400.1	-3.98544	2.11802	-4.53247	4.14e-05	0.000290534	2.04778
Phvul.009G129900.1	1.14377	6.30419	5.74878	6.88e-07	1.04e-05	5.56181				Phvul.006G038144.1	-3.97797	0.351593	-6.51667	4.85e-08	1.36e-06	6.3331
Phvul.011G080400.2	1.14488	1.00158	4.46957	5.08e-05	0.000346227	1.85347				Phvul.007G111200.2	-3.96958	-0.071806	-4.65406	2.78e-05	0.000210452	1.51531
Phvul.005G130000.1	1.14511	4.92871	5.59801	1.15e-06	1.56e-05	5.1329				Phvul.003G192000.1	-3.95676	-0.0749811	-4.80807	1.67e-05	0.000137693	1.76045
Phvul.009G015500.1	1.14513	3.35578	4.10891	0.000161775	0.000881624	0.591913				Phvul.008G045200.1	-3.93195	2.96466	-6.18898	1.51e-07	3.24e-06	7.2198
Phvul.007G147400.1	1.1455	4.82417	6.38669	7.6e-08	1.91e-06	7.7865				Phvul.004G148600.1	-3.9262	-0.277977	-4.87489	1.34e-05	0.000114709	1.9621
Phvul.008G090700.1	1.14935	-0.258099	2.70454	0.0095569	0.0255135	-2.62897				Phvul.005G173600.1	-3.92392	3.54415	-5.61919	1.07e-06	1.47e-05	5.45358
Phvul.002G158800.2	1.14973	0.224744	3.13922	0.00295629	0.00971606	-1.68375				Phvul.006G037000.1	-3.89939	1.52466	-3.31797	0.00177836	0.00637822	-1.34043
Phvul.008G264700.2	1.15079	3.8203	3.24203	0.00221072	0.00765525	-2.0131				Phvul.004G147500.1	-3.89882	-0.687367	-4.70092	2.38e-05	0.000185694	1.24777
Phvul.009G159700.1	1.15261	0.73672	4.23627	0.000107907	0.00063288	1.18262				Phvul.002G251400.1	-3.89861	0.662657	-5.54794	1.37e-06	1.78e-05	4.32367
Phvul.001G119100.2	1.1529	1.88224	4.93371	1.1e-05	9.76e-05	3.28051				Phvul.003G192600.1	-3.89724	-0.0568816	-4.44799	5.45e-05	0.000365198	1.08715
Phvul.003G291600.1	1.15297	2.13856	3.73183	0.000521427	0.00231966	-0.308115				Phvul.007G041000.1	-3.89284	3.72615	-5.52905	1.46e-06	1.87e-05	5.16402
Phvul.010G011000.1	1.1532	6.84946	8.13612	1.86e-10	1.94e-08	13.6679				Phvul.003G030000.2	-3.88622	2.09557	-6.48456	5.42e-08	1.48e-06	7.77389
Phvul.009G042100.1	1.15333	3.41454	5.21694	4.23e-06	4.45e-05	4.0816				Phvul.005G162600.1	-3.86366	0.7944	-3.80856	0.000412464	0.00190911	-0.244014
Phvul.003G294800.3	1.15391	4.13646	6.61665	3.43e-08	1.05e-06	8.65765				Phvul.007G071000.1	-3.86145	0.0829826	-3.94525	0.000270341	0.00134876	0.215798
Phvul.001G027200.1	1.15473	3.6014	4.81399	1.64e-05	0.000135823	2.74912				Phvul.003G047900.1	-3.85178	6.79248	-8.48724	5.72e-11	7.41e-09	14.881
Phvul.008G258400.1	1.15506	0.73407	4.12083	0.000155788	0.000856479	0.860401				Phvul.009G253300.1	-3.82048	-0.395425	-4.22893	0.000110467	0.000645361	0.485366
Phvul.004G025000.2	1.15629	2.10098	4.7075	2.33e-05	0.000182632	2.57206				Phvul.005G054100.1	-3.80563	-2.24695	-3.34096	0.00166416	0.00604078	-1.7398
Phvul.003G078600.1	1.15649	10.0161	6.23687	1.28e-07	2.82e-06	7.3868				Phvul.008G238200.1	-3.80143	1.46897	-5.88288	4.34e-07	7.24e-06	5.83331
Phvul.009G017700.1	1.15747	1.74414	3.07278	0.00355805	0.0113035	-1.94064				Phvul.010G032000.1	-3.78252	-1.71422	-4.66649	2.67e-05	0.00020408	1.11752
Phvul.002G223300.1	1.15845	2.71449	3.79037	0.000436103	0.00200284	-0.234367				Phvul.001G069264.1	-3.7709	-1.80383	-5.30923	3.09e-06	3.46e-05	2.17513
Phvul.007G169400.1	1.15855	5.85111	5.03401	7.84e-06	7.32e-05	3.19154				Phvul.005G026600.1	-3.76393	-0.599636	-5.0359	7.79e-06	7.28e-05	2.12609
Phvul.010G134500.1	1.15866	4.44917	8.02844	2.68e-10	2.56e-08	13.3803				Phvul.006G086200.1	-3.76269	-1.14623	-5.42624	2.08e-06	2.49e-05	2.9319
Phvul.007G248300.1	1.1604	4.05053	8.32743	9.77e-11	1.13e-08	14.3817				Phvul.006G001500.1	-3.755	1.50246	-5.50696	1.58e-06	1.98e-05	4.77223
Phvul.004G157300.1	1.16045	8.35715	4.52708	4.21e-05	0.00029457	1.643				Phvul.001G183300.1	-3.74858	-0.0915671	-4.31217	8.46e-05	0.000520823	0.713924
Phvul.004G091200.1	1.16154	0.611415	3.2643	0.00207454	0.0072719	-1.39115				Phvul.002G260800.1	-3.74706	-2.76706	-4.59229	3.4e-05	0.00024804	0.578485
Phvul.002G024100.1	1.16194	1.00081	3.26314	0.00208147	0.00728964	-1.42649				Phvul.010G045200.1	-3.74536	-1.61625	-4.42327	5.91e-05	0.000389069	0.44304
Phvul.006G063700.1	1.16228	3.67873	5.69047	8.41e-07	1.21e-05	5.5893				Phvul.004G096200.1	-3.74298	2.28186	-6.1771	1.57e-07	3.33e-06	6.99405
Phvul.004G178100.1	1.16331	5.01088	6.72868	2.33e-08	7.73e-07	8.95819				Phvul.002G180800.1	-3.73612	-2.50642	-3.27679	0.0020017	0.00705005	-1.86257
Phvul.L001750.1	1.16339	1.78594	3.7132	0.000551783	0.00242781	-0.274695				Phvul.005G087100.1	-3.70589	1.2309	-6.43695	6.39e-08	1.68e-06	7.24713
Phvul.005G048700.1	1.16567	5.99958	7.17506	4.98e-09	2.27e-07	10.4237				Phvul.010G044900.1	-3.70257	3.43513	-7.36522	2.59e-09	1.33e-07	11.0893
Phvul.002G072500.1	1.16581	1.3922	2.67435	0.0103315	0.0272022	-2.86768				Phvul.008G106500.1	-3.67911	-0.406245	-4.10112	0.000165804	0.000898821	-0.152951
Phvul.001G038400.1	1.16902	5.74699	4.70367	2.36e-05	0.000184363	2.12058				Phvul.004G115400.1	-3.67795	0.225676	-5.51674	1.52e-06	1.93e-05	4.11304
Phvul.006G021600.1	1.17016	-0.330557	3.14912	0.00287534	0.00950681	-1.66537				Phvul.010G155100.1	-3.66682	1.68202	-5.85144	4.83e-07	7.83e-06	5.94415
Phvul.009G099900.1	1.17268	5.60216	6.37694	7.87e-08	1.96e-06	7.74814				Phvul.004G095900.1	-3.65819	0.11773	-4.82387	1.58e-05	0.000131967	2.23417
Phvul.004G027800.1	1.1748	3.54113	5.30891	3.1e-06	3.46e-05	4.31677				Phvul.001G139500.2	-3.63684	-1.71853	-3.58868	0.000802968	0.00333049	-1.25013
Phvul.011G090000.1	1.1757	4.43564	3.99752	0.000229648	0.00117529	0.0911001				Phvul.009G262300.1	-3.63223	2.54457	-5.4151	2.16e-06	2.56e-05	4.67913
Phvul.004G011100.1	1.17605	3.41438	3.78189	0.000447579	0.00204131	-0.353043				Phvul.011G203450.1	-3.62801	2.01246	-5.08694	6.56e-06	6.32e-05	3.73287
Phvul.010G164500.1	1.17642	2.93883	5.14497	5.4e-06	5.42e-05	3.90565				Phvul.001G124800.1	-3.62352	1.29519	-5.1595	5.14e-06	5.22e-05	3.80436
Phvul.006G212600.1	1.17728	3.26759	7.41922	2.15e-09	1.16e-07	11.3881				Phvul.009G130600.1	-3.62236	1.51517	-5.39108	2.34e-06	2.74e-05	4.3494
Phvul.002G279700.1	1.17797	4.50638	5.64973	9.67e-07	1.35e-05	5.3687				Phvul.008G028900.1	-3.59548	3.34055	-5.89869	4.11e-07	6.94e-06	6.34731
Phvul.006G203800.1	1.17798	5.79029	4.19402	0.000123481	0.000706852	0.524608				Phvul.002G004000.1	-3.58956	-0.359576	-3.91642	0.000295678	0.00145136	0.008207
Phvul.011G035900.1	1.17885	4.93705	3.5314	0.000952395	0.00382601	-1.32743				Phvul.007G123958.1	-3.58393	2.34878	-6.47359	5.63e-08	1.51e-06	8.03618
Phvul.009G051800.1	1.17927	7.21875	3.90449	0.000306822	0.00149604	-0.345166				Phvul.007G048600.1	-3.57078	2.98151	-8.0387	2.59e-10	2.52e-08	13.3727
Phvul.008G090832.1	1.17993	3.16664	3.39837	0.00140861	0.00526279	-1.37522				Phvul.001G040800.1	-3.56313	0.219507	-4.97447	9.58e-06	8.67e-05	2.65986
Phvul.L001937.1	1.18056	4.6729	5.56018	1.31e-06	1.72e-05	5.04734				Phvul.002G318000.1	-3.55959	-1.50252	-4.68826	2.48e-05	0.000192099	0.893847
Phvul.003G104000.1	1.18095	5.00777	6.62097	3.38e-08	1.03e-06	8.58637				Phvul.005G163500.1	-3.53863	-0.0259945	-3.90269	0.000308541	0.00150159	-0.26543
Phvul.011G118100.1	1.18114	-0.25558	3.35775	0.00158519	0.00580417	-1.16072				Phvul.004G081900.2	-3.52309	2.30862	-7.02894	8.24e-09	3.35e-07	9.62291
Phvul.007G183300.1	1.18783	5.0923	4.32174	8.2e-05	0.000507829	0.980092				Phvul.011G147000.1	-3.52107	0.0889906	-5.21489	4.26e-06	4.47e-05	2.54278
Phvul.006G080000.2	1.1879	2.07345	5.58953	1.19e-06	1.59e-05	5.35843				Phvul.004G040200.1	-3.50796	3.61116	-7.94383	3.58e-10	3.1e-08	13.1215
Phvul.005G174000.1	1.18902	8.58435	3.45389	0.00119735	0.00460836	-1.523				Phvul.001G192000.1	-3.50515	0.822378	-7.22356	4.21e-09	2.01e-07	9.04292
Phvul.004G026900.1	1.18902	1.33578	5.55095	1.36e-06	1.76e-05	5.20914				Phvul.001G040000.1	-3.49827	0.220451	-5.08581	6.59e-06	6.33e-05	3.13945
Phvul.002G254900.1	1.18918	1.23148	3.47269	0.00113293	0.00440776	-0.913147				Phvul.004G100014.1	-3.49358	0.498259	-7.08958	6.69e-09	2.87e-07	8.54188
Phvul.005G123700.1	1.18971	7.789	9.17166	5.91e-12	1.67e-09	17.0979				Phvul.001G067400.1	-3.49179	0.278834	-5.00046	8.78e-06	8.04e-05	2.85206
Phvul.006G213400.1	1.19003	2.2411	4.72377	2.21e-05	0.00017391	2.6114				Phvul.009G155800.2	-3.4868	0.426102	-5.18392	4.73e-06	4.87e-05	3.38878
Phvul.002G211500.1	1.19004	3.96545	2.85964	0.00635592	0.0182521	-2.91061				Phvul.006G212500.1	-3.48507	-0.134085	-4.39554	6.46e-05	0.000417637	1.05272
Phvul.007G259500.1	1.19125	1.236	4.13127	0.000150718	0.000833776	0.887555				Phvul.009G096400.1	-3.48219	3.40342	-4.68602	2.5e-05	0.000193228	2.50006
Phvul.010G145500.1	1.19131	2.81146	6.64993	3.06e-08	9.59e-07	8.83522				Phvul.005G116551.1	-3.4804	4.61536	-8.51129	5.27e-11	6.98e-09	14.9723
Phvul.010G025900.1	1.19377	2.01699	4.79552	1.74e-05	0.000142625	2.8506				Phvul.011G147800.1	-3.47727	2.35882	-3.13665	0.00297769	0.00977274	-1.81655
Phvul.003G296900.1	1.19377	2.72162	5.42713	2.07e-06	2.48e-05	4.816				Phvul.005G164200.1	-3.47704	1.03864	-4.54336	4e-05	0.000282414	1.7088
Phvul.009G164900.1	1.19417	2.93887	5.17238	4.92e-06	5.04e-05	3.95652				Phvul.010G141200.2	-3.47556	4.45493	-4.87938	1.32e-05	0.000113534	2.86186
Phvul.002G026400.1	1.19589	4.98198	4.12554	0.000153482	0.000845948	0.301672				Phvul.011G025700.1	-3.47524	-0.0068274	-7.03446	8.09e-09	3.3e-07	7.84485
Phvul.008G278900.1	1.19674	5.67962	5.887	4.28e-07	7.15e-06	6.04759				Phvul.008G055200.1	-3.46123	0.919297	-5.81838	5.42e-07	8.55e-06	5.66381
Phvul.008G108300.1	1.19719	7.42388	6.84398	1.56e-08	5.67e-07	9.31784				Phvul.007G030300.1	-3.44733	1.02542	-5.98583	3.04e-07	5.45e-06	5.68611
Phvul.004G039300.1	1.1974	2.56114	3.0733	0.00355289	0.0112893	-2.01987				Phvul.004G142500.1	-3.44418	-0.772979	-3.93015	0.000283338	0.00140297	-0.276405
Phvul.002G017600.1	1.1982	0.060482	2.85	0.00652149	0.0186204	-2.34776				Phvul.004G110200.2	-3.43838	1.19176	-5.76456	6.52e-07	9.94e-06	5.49673
Phvul.003G053900.1	1.19938	4.7894	3.3443	0.00164815	0.00599193	-1.8359				Phvul.002G052600.1	-3.43221	3.16874	-8.75043	2.37e-11	4.37e-09	15.3038
Phvul.008G080800.1	1.19966	8.78402	6.66613	2.89e-08	9.17e-07	8.77949				Phvul.009G042800.1	-3.42988	3.63121	-4.09076	0.000171318	0.000921436	0.625996
Phvul.011G064600.1	1.20398	2.82177	6.04722	2.46e-07	4.64e-06	6.8465				Phvul.002G286500.1	-3.42608	1.47073	-5.16387	5.06e-06	5.16e-05	3.76454
Phvul.001G107500.1	1.20675	4.4419	4.5595	3.79e-05	0.000270908	1.80974				Phvul.007G070400.1	-3.42503	-0.726719	-4.78379	1.81e-05	0.000147995	1.56659
Phvul.006G182500.1	1.20763	1.0281	3.4189	0.00132666	0.00501471	-1.0211				Phvul.001G095600.1	-3.41564	-2.39852	-3.03436	0.00395668	0.0123507	-2.32434
Phvul.008G209600.2	1.20801	2.92783	4.14906	0.000142456	0.00079637	0.795095				Phvul.010G112600.1	-3.41267	4.68163	-4.65868	2.74e-05	0.000208123	2.18175
Phvul.008G127537.1	1.20835	1.82173	5.58354	1.21e-06	1.61e-05	5.29878				Phvul.003G107100.1	-3.40282	2.11796	-6.50393	5.07e-08	1.41e-06	8.00918
Phvul.008G067400.1	1.21101	1.86482	4.84793	1.46e-05	0.000123623	3.01989				Phvul.004G115200.1	-3.39531	0.670474	-4.81036	1.66e-05	0.000136992	2.5759
Phvul.005G101000.5	1.2115	0.805493	4.6955	2.42e-05	0.000188065	2.45122				Phvul.001G040400.1	-3.38597	1.45028	-6.33675	9.04e-08	2.19e-06	7.31443
Phvul.009G190300.1	1.21158	1.85059	4.38698	6.65e-05	0.000427525	1.63439				Phvul.003G147000.1	-3.37646	8.61644	-7.08998	6.68e-09	2.87e-07	10.2218
Phvul.003G273000.1	1.21168	3.78676	6.20679	1.42e-07	3.08e-06	7.31235				Phvul.001G019300.1	-3.3728	1.03076	-5.78029	6.17e-07	9.51e-06	5.51513
Phvul.009G053100.1	1.21189	6.39031	4.99568	8.92e-06	8.15e-05	3.05708				Phvul.007G050300.2	-3.36546	-1.41539	-4.43848	5.62e-05	0.000373777	0.35636
Phvul.003G228800.1	1.21436	4.06761	6.70927	2.49e-08	8.15e-07	8.98586				Phvul.L003043.1	-3.36279	1.70399	-5.79515	5.87e-07	9.12e-06	5.73611
Phvul.002G116000.1	1.21662	2.7947	5.22605	4.1e-06	4.34e-05	4.17729				Phvul.009G231600.1	-3.35984	0.587729	-4.40644	6.24e-05	0.000406826	1.21716
Phvul.007G118700.2	1.21799	-0.146109	3.02144	0.00409988	0.012719	-1.95631				Phvul.001G194700.1	-3.35945	3.54116	-6.53056	4.62e-08	1.32e-06	8.43184
Phvul.002G022400.1	1.21856	1.23896	5.2127	4.29e-06	4.49e-05	4.12897				Phvul.005G164500.1	-3.34334	5.92977	-10.7753	3.59e-14	4.92e-11	22.0959
Phvul.010G010900.1	1.22003	7.68558	7.49102	1.68e-09	9.42e-08	11.5257				Phvul.004G115300.1	-3.33777	-1.76271	-4.43743	5.64e-05	0.00037474	0.473143
Phvul.007G032100.1	1.22086	1.97161	6.41765	6.83e-08	1.75e-06	7.97903				Phvul.008G288700.1	-3.33299	-0.102978	-3.92278	0.000289897	0.00142815	0.0137726
Phvul.008G008600.1	1.22157	2.03963	5.41909	2.13e-06	2.54e-05	4.81016				Phvul.008G224900.1	-3.32002	-0.989833	-4.45878	5.26e-05	0.000355796	0.615113
Phvul.011G045300.1	1.22333	1.23228	3.29648	0.00189181	0.00671179	-1.34631				Phvul.003G020200.2	-3.30789	7.24053	-7.69476	8.36e-10	5.76e-08	12.2294
Phvul.006G021300.1	1.22425	0.824994	4.11615	0.000158112	0.000865672	0.837117				Phvul.008G238500.1	-3.29943	0.218706	-4.12561	0.000153445	0.000845948	0.598483
Phvul.007G102900.1	1.22523	3.20609	2.69758	0.00973076	0.0258769	-3.25893				Phvul.011G060300.1	-3.29901	-0.852731	-5.06993	6.95e-06	6.63e-05	2.30569
Phvul.L007943.1	1.22779	7.22465	5.85316	4.8e-07	7.82e-06	5.9376				Phvul.002G155500.1	-3.29842	5.33323	-5.14937	5.32e-06	5.36e-05	3.77133
Phvul.009G185632.1	1.22844	1.01555	3.58356	0.000815358	0.00337312	-0.598509				Phvul.011G068800.1	-3.29174	3.18396	-7.04737	7.74e-09	3.19e-07	10.1379
Phvul.003G246600.1	1.22904	5.69361	7.34364	2.79e-09	1.43e-07	11.0079				Phvul.007G048500.1	-3.29067	3.95844	-9.30169	3.86e-12	1.25e-09	17.4991
Phvul.009G166500.1	1.22994	-0.584604	2.76847	0.00809024	0.0222993	-2.49743				Phvul.008G048532.1	-3.28445	-0.49547	-3.57568	0.000834788	0.00343662	-1.05162
Phvul.010G102100.1	1.235	2.59886	5.89125	4.21e-07	7.06e-06	6.33668				Phvul.010G096100.1	-3.2749	3.38333	-7.30468	3.19e-09	1.6e-07	10.9644
Phvul.011G045300.2	1.2372	0.313775	3.33087	0.00171341	0.00618664	-1.22964				Phvul.005G164000.1	-3.27437	1.64316	-5.91414	3.89e-07	6.66e-06	5.96856
Phvul.003G271400.1	1.23747	4.23201	5.23489	3.98e-06	4.23e-05	3.98887				Phvul.009G242800.1	-3.26933	-1.63408	-4.07157	0.000182006	0.000968549	-0.242311
Phvul.008G282600.1	1.23796	3.42025	3.18418	0.00260499	0.00874827	-1.98247				Phvul.006G134700.2	-3.26179	-1.77042	-5.05819	7.23e-06	6.85e-05	2.01158
Phvul.002G060750.1	1.23844	1.69782	4.45247	5.37e-05	0.000361643	1.82648				Phvul.004G098000.1	-3.25117	2.68676	-3.52098	0.0009823	0.00392372	-0.820105
Phvul.008G209600.1	1.23845	1.11989	2.79695	0.00750634	0.0209711	-2.54304				Phvul.005G008800.1	-3.24866	4.14246	-8.35889	8.79e-11	1.03e-08	14.4331
Phvul.002G264000.1	1.23902	2.3461	5.33927	2.79e-06	3.18e-05	4.55355				Phvul.002G298300.1	-3.24303	1.95051	-7.65596	9.55e-10	6.34e-08	11.416
Phvul.001G242100.1	1.2396	9.4852	2.71632	0.00926946	0.0248833	-3.37241				Phvul.006G030200.1	-3.24269	-1.82569	-4.15388	0.000140293	0.000786458	-0.00357165
Phvul.010G012900.1	1.23989	4.12241	2.73295	0.00887721	0.0240815	-3.27082				Phvul.001G164900.1	-3.24222	0.940012	-5.77035	6.39e-07	9.77e-06	5.56262
Phvul.003G049700.8	1.24052	0.260015	3.83739	0.000377488	0.00177472	0.0254649				Phvul.007G039800.1	-3.23097	6.6191	-8.52788	4.99e-11	6.73e-09	15.0055
Phvul.009G145600.1	1.24074	-0.491879	3.41392	0.00134613	0.00507191	-1.12037				Phvul.003G084600.1	-3.23076	2.09168	-5.64276	9.9e-07	1.38e-05	5.4223
Phvul.008G054600.1	1.24142	3.82954	5.56384	1.3e-06	1.71e-05	5.15419				Phvul.008G150313.1	-3.22072	-2.6612	-3.69921	0.000575696	0.00251356	-1.157
Phvul.008G285400.1	1.24274	6.16667	4.58381	3.5e-05	0.000254019	1.73037				Phvul.011G025100.1	-3.21923	3.28315	-4.44417	5.52e-05	0.000368559	1.76977
Phvul.009G118900.1	1.24378	4.14314	2.98914	0.00447943	0.0136665	-2.64602				Phvul.001G155201.1	-3.21232	3.89615	-9.00376	1.03e-11	2.45e-09	16.5045
Phvul.008G169300.1	1.24425	2.96625	4.92125	1.14e-05	0.000100886	3.18305				Phvul.L001619.1	-3.20819	-1.56489	-4.20751	0.000118286	0.00068185	0.0438851
Phvul.003G208800.1	1.24521	1.9198	4.04695	0.000196669	0.0010325	0.624791				Phvul.009G063700.1	-3.20587	0.889383	-3.75588	0.000484591	0.00218052	-0.212775
Phvul.008G269000.1	1.24776	6.72298	9.37818	3.01e-12	1.1e-09	17.7464				Phvul.001G243600.1	-3.19596	-0.676237	-3.82775	0.000388847	0.00181698	-0.450754
Phvul.003G019700.1	1.24786	4.17877	2.71575	0.00928327	0.0249122	-3.37313				Phvul.005G110200.1	-3.19483	-0.582376	-5.61788	1.08e-06	1.48e-05	3.66746
Phvul.003G050000.1	1.24808	5.32378	8.9274	1.32e-11	2.82e-09	16.3039				Phvul.011G098100.1	-3.19222	0.331094	-4.35874	7.28e-05	0.000460817	1.32321
Phvul.011G165100.1	1.24892	2.01267	6.19681	1.47e-07	3.17e-06	7.29188				Phvul.001G040300.1	-3.18841	6.33345	-9.36549	3.14e-12	1.1e-09	17.7295
Phvul.007G150100.3	1.25196	-0.815841	2.67461	0.0103246	0.0271927	-2.69137				Phvul.004G048000.1	-3.18346	1.43095	-5.04804	7.48e-06	7.04e-05	3.48206
Phvul.004G136400.2	1.2539	-0.662019	2.79057	0.00763362	0.0212685	-2.45427				Phvul.001G103600.1	-3.17821	0.477353	-3.66899	0.000630804	0.00271104	-0.387345
Phvul.010G147900.1	1.25429	4.12289	8.67173	3.09e-11	5.03e-09	15.5063				Phvul.001G216000.1	-3.17621	4.68581	-6.73747	2.26e-08	7.53e-07	9.07818
Phvul.001G050400.1	1.25506	0.684961	3.16738	0.00273136	0.00911505	-1.66464				Phvul.010G129000.1	-3.17453	4.81701	-9.97	4.48e-13	3.05e-10	19.6338
Phvul.004G041900.1	1.25547	4.40431	5.53522	1.43e-06	1.84e-05	4.94793				Phvul.003G082300.1	-3.17343	-2.01951	-3.64787	0.000672295	0.00285804	-0.903675
Phvul.007G204400.1	1.25797	3.05714	6.3028	1.02e-07	2.4e-06	7.68352				Phvul.010G155900.1	-3.17059	1.88833	-6.28985	1.06e-07	2.47e-06	7.2668
Phvul.009G132700.1	1.25813	0.526187	3.16872	0.00272112	0.00908455	-1.62229				Phvul.007G209000.1	-3.1621	-0.166219	-4.16065	0.000137309	0.000771789	0.326514
Phvul.006G167800.1	1.25856	1.84255	5.17024	4.95e-06	5.07e-05	4.02006				Phvul.007G008500.1	-3.15691	3.49041	-7.54904	1.38e-09	8.25e-08	11.7889
Phvul.L001624.1	1.25952	0.691409	3.75316	0.000488621	0.00219506	-0.150568				Phvul.010G012800.1	-3.15556	5.02616	-7.06661	7.24e-09	3.03e-07	10.1868
Phvul.009G247400.1	1.25961	0.856299	4.73942	2.1e-05	0.000166248	2.63446				Phvul.004G162500.1	-3.14332	-1.5193	-3.80309	0.000419433	0.001936	-0.776196
Phvul.001G110100.1	1.25963	6.694	4.6287	3.02e-05	0.000226381	1.87523				Phvul.007G170600.1	-3.13933	1.56658	-5.5109	1.56e-06	1.96e-05	4.8603
Phvul.009G260300.1	1.25967	6.69282	9.94112	4.91e-13	3.11e-10	19.5393				Phvul.009G256400.1	-3.11918	-2.20746	-3.25354	0.00213934	0.00745035	-1.94398
Phvul.006G077100.1	1.2598	7.34507	3.03794	0.0039178	0.0122456	-2.73779				Phvul.001G194900.1	-3.11709	1.95296	-3.86891	0.000342537	0.00163562	0.165733
Phvul.007G096900.1	1.26337	2.00274	6.97833	9.82e-09	3.83e-07	9.82264				Phvul.005G163000.1	-3.1168	2.65909	-5.03764	7.75e-06	7.25e-05	3.58428
Phvul.002G211400.1	1.26624	1.70857	4.00169	0.000226675	0.00116369	0.521935				Phvul.005G184400.1	-3.11062	-1.88974	-4.2936	8.98e-05	0.000545101	0.168057
Phvul.001G085300.1	1.26683	1.87899	5.80983	5.58e-07	8.73e-06	6.04814				Phvul.010G141050.1	-3.1074	3.26895	-4.09322	0.000169994	0.000916112	0.535269
Phvul.009G055400.1	1.26728	4.27343	5.73508	7.21e-07	1.08e-05	5.6804				Phvul.003G217900.1	-3.10695	-1.45873	-2.93218	0.00523003	0.0155195	-2.30894
Phvul.009G179700.1	1.26807	2.93914	3.67974	0.000610655	0.00263683	-0.542548				Phvul.004G119700.1	-3.10607	3.65981	-6.83431	1.62e-08	5.77e-07	9.44604
Phvul.010G156200.1	1.2684	4.44424	3.34631	0.00163857	0.00596894	-1.75585				Phvul.008G211200.1	-3.10553	4.74417	-9.28839	4.03e-12	1.28e-09	17.4669
Phvul.001G244700.1	1.26873	5.64919	10.0638	3.32e-13	2.61e-10	19.93				Phvul.001G155150.1	-3.10497	5.3463	-9.73555	9.47e-13	5.03e-10	18.9084
Phvul.009G207500.1	1.2717	0.260945	3.36316	0.0015605	0.00573017	-1.1528				Phvul.010G140900.1	-3.1039	1.33788	-4.04623	0.000197119	0.0010342	0.644126
Phvul.001G167800.1	1.27233	4.32425	8.47451	5.96e-11	7.47e-09	14.856				Phvul.010G057300.1	-3.09974	-0.630104	-2.88397	0.00595536	0.0173223	-2.41488
Phvul.009G234800.1	1.27242	0.816584	2.7606	0.00825874	0.022684	-2.56811				Phvul.011G025200.1	-3.09942	0.164225	-5.30559	3.13e-06	3.49e-05	3.70701
Phvul.007G263400.3	1.27397	-0.0556211	2.80332	0.00738119	0.0206806	-2.42785				Phvul.008G225000.1	-3.09826	1.64442	-6.33973	8.95e-08	2.18e-06	7.45393
Phvul.010G134900.1	1.27659	8.00532	3.08724	0.00341802	0.0109261	-2.53473				Phvul.002G298200.1	-3.09735	-2.05377	-3.37439	0.00151046	0.00559007	-1.69983
Phvul.009G084900.1	1.28061	2.89788	5.61739	1.08e-06	1.48e-05	5.41878				Phvul.003G071900.1	-3.09441	2.44357	-7.88153	4.42e-10	3.57e-08	12.6278
Phvul.006G028900.1	1.28252	4.3549	4.67674	2.58e-05	0.000198121	2.18451				Phvul.005G162300.1	-3.08549	0.167669	-3.70044	0.000573568	0.00250742	-0.515665
Phvul.004G173600.1	1.28431	7.22504	7.60977	1.12e-09	7.08e-08	11.9107				Phvul.005G164100.1	-3.08512	5.3924	-6.55985	4.18e-08	1.21e-06	8.48273
Phvul.007G082200.1	1.28467	1.65657	2.99182	0.00444676	0.013587	-2.16388				Phvul.005G071300.1	-3.07238	0.935753	-3.92625	0.000286789	0.00141538	0.243972
Phvul.005G061700.1	1.28573	0.221021	3.31428	0.00179738	0.00643015	-1.26793				Phvul.010G090000.1	-3.07065	-0.445534	-3.65031	0.000667382	0.00284155	-0.646797
Phvul.006G196400.1	1.28699	1.00855	4.11518	0.000158597	0.000868038	0.829				Phvul.001G033700.2	-3.06484	0.737535	-3.78506	0.000443258	0.00202609	-0.146745
Phvul.002G079900.1	1.28855	2.95891	7.27995	3.47e-09	1.72e-07	10.9115				Phvul.004G100000.1	-3.05913	-0.173422	-4.38186	6.76e-05	0.000433767	1.18591
Phvul.004G157500.2	1.29194	-0.879656	2.78998	0.00764545	0.0212943	-2.46532				Phvul.004G056700.1	-3.05378	1.27051	-4.42453	5.88e-05	0.00038764	1.67657
Phvul.007G145900.1	1.29213	5.66807	6.07778	2.21e-07	4.25e-06	6.70276				Phvul.009G046900.1	-3.04901	-1.16797	-3.24601	0.00218579	0.00758487	-1.62593
Phvul.001G089400.1	1.29434	0.520851	4.56893	3.67e-05	0.000263966	2.09673				Phvul.010G049200.1	-3.04856	4.44359	-7.32683	2.95e-09	1.49e-07	11.0691
Phvul.004G153700.1	1.29496	1.326	5.05534	7.3e-06	6.9e-05	3.58288				Phvul.007G074800.3	-3.04167	-2.06711	-3.14024	0.00294787	0.00969226	-2.10174
Phvul.003G070200.1	1.29514	-0.533533	2.67665	0.0102705	0.0270633	-2.68729				Phvul.003G214350.1	-3.04005	5.43547	-6.42066	6.76e-08	1.74e-06	7.94411
Phvul.008G185900.1	1.29578	0.441941	2.90935	0.00556259	0.0163502	-2.21663				Phvul.008G088901.1	-3.03233	-1.66909	-4.36589	7.11e-05	0.000451686	0.341258
Phvul.008G012700.1	1.29601	3.9426	5.87154	4.51e-07	7.45e-06	6.16859				Phvul.004G039400.1	-3.03132	-1.84511	-3.88904	0.00032187	0.00155269	-0.738339
Phvul.005G105900.1	1.29626	6.56219	4.75211	2.01e-05	0.000160798	2.26869				Phvul.005G042200.1	-3.02631	-0.700449	-3.42881	0.00128875	0.00489943	-1.1705
Phvul.010G124900.4	1.2971	1.29905	3.48139	0.00110428	0.00431569	-0.928423				Phvul.002G207000.1	-3.01882	4.95342	-9.38447	2.95e-12	1.1e-09	17.7821
Phvul.009G211700.1	1.29713	0.664179	3.38488	0.00146508	0.0054429	-1.09336				Phvul.007G264800.1	-3.01541	3.26595	-4.87675	1.33e-05	0.000114259	3.08758
Phvul.009G153100.1	1.29792	1.99029	3.46227	0.00116824	0.00451426	-1.02616				Phvul.001G048900.1	-3.01165	1.8911	-4.83227	1.54e-05	0.000129113	2.87582
Phvul.001G179300.1	1.30079	1.84555	3.8822	0.00032875	0.00157664	0.161962				Phvul.008G031100.1	-2.99683	1.04142	-5.93099	3.67e-07	6.37e-06	5.99551
Phvul.003G268800.1	1.30135	5.35956	3.11732	0.00314312	0.0101898	-2.51001				Phvul.005G024800.1	-2.98139	2.22168	-5.31706	3.01e-06	3.38e-05	4.45478
Phvul.003G001226.1	1.30144	0.753099	3.53042	0.000955157	0.00383296	-0.728557				Phvul.002G293800.1	-2.97879	-0.778662	-4.07074	0.000182482	0.000970703	0.238489
Phvul.009G202300.1	1.30164	4.94607	7.02744	8.29e-09	3.36e-07	9.98304				Phvul.010G040400.1	-2.97553	4.65859	-5.78452	6.08e-07	9.4e-06	5.84197
Phvul.008G113800.1	1.30224	4.84818	10.742	3.98e-14	5.04e-11	22.0172				Phvul.L001078.1	-2.96811	-0.64872	-4.13495	0.000148975	0.000826083	0.598506
Phvul.003G226600.1	1.30477	3.24243	7.98227	3.14e-10	2.86e-08	13.2384				Phvul.002G152400.1	-2.96706	4.86948	-12.0307	8.29e-16	4.55e-12	25.7403
Phvul.009G121000.1	1.30954	10.527	4.02323	0.000211877	0.00109903	0.245157				Phvul.004G139900.1	-2.96416	-1.1445	-2.93135	0.00524175	0.0155515	-2.31765
Phvul.006G216700.2	1.31038	5.15916	3.2192	0.00235908	0.00808063	-2.22428				Phvul.007G259400.1	-2.94779	-1.33169	-3.53168	0.000951588	0.00382423	-1.02514
Phvul.005G183600.1	1.31112	4.55049	2.88322	0.00596736	0.0173475	-2.98317				Phvul.008G011900.1	-2.9477	0.336141	-3.41655	0.0013358	0.0050411	-1.10633
Phvul.009G070400.1	1.31338	4.9167	8.61495	3.73e-11	5.74e-09	15.3002				Phvul.009G241900.1	-2.94523	2.22297	-5.9566	3.36e-07	5.89e-06	6.42448
Phvul.010G121301.1	1.31594	1.49871	5.97816	3.12e-07	5.56e-06	6.5482				Phvul.007G039600.1	-2.94187	0.471085	-5.65638	9.45e-07	1.33e-05	4.17292
Phvul.003G045300.2	1.3161	7.14143	8.61824	3.69e-11	5.74e-09	15.2763				Phvul.005G020400.1	-2.94055	0.556959	-4.49061	4.75e-05	0.000326804	1.76685
Phvul.006G157000.1	1.31739	5.08827	5.39512	2.31e-06	2.71e-05	4.44396				Phvul.001G066400.1	-2.9366	4.40546	-6.06219	2.34e-07	4.45e-06	6.8518
Phvul.002G032000.1	1.3183	3.49247	5.65238	9.58e-07	1.34e-05	5.47443				Phvul.002G317000.1	-2.93541	0.893813	-3.29305	0.00191052	0.00676654	-1.31811
Phvul.005G014700.1	1.31954	3.89485	6.0421	2.5e-07	4.7e-06	6.74417				Phvul.010G090100.1	-2.92863	-1.5623	-2.99533	0.00440429	0.0134897	-2.25188
Phvul.008G257300.1	1.31982	5.17318	2.75501	0.00838049	0.0229801	-3.42139				Phvul.001G011800.1	-2.92093	-0.283896	-4.81174	1.65e-05	0.000136707	2.50777
Phvul.002G322600.1	1.32038	2.45652	6.04108	2.51e-07	4.71e-06	6.82707				Phvul.007G260500.1	-2.91949	2.5358	-8.021	2.75e-10	2.59e-08	13.097
Phvul.005G105200.1	1.32151	2.24361	3.94795	0.000268077	0.00133909	0.305543				Phvul.004G024700.1	-2.91439	5.13046	-9.0574	8.6e-12	2.19e-09	16.7421
Phvul.004G121000.1	1.32207	2.46911	4.4088	6.19e-05	0.000404526	1.63824				Phvul.001G202200.1	-2.90942	-2.03413	-2.86487	0.00626765	0.0180584	-2.57671
Phvul.007G141300.1	1.32478	4.03363	5.90372	4.04e-07	6.83e-06	6.26912				Phvul.003G261900.1	-2.90371	2.27004	-4.81991	1.6e-05	0.000133582	2.93189
Phvul.007G167300.1	1.32947	4.42319	5.66805	9.08e-07	1.29e-05	5.42952				Phvul.001G017000.1	-2.90105	0.00268721	-5.98585	3.04e-07	5.45e-06	5.36823
Phvul.004G151100.1	1.3333	4.65672	5.59412	1.17e-06	1.57e-05	5.16259				Phvul.002G158600.1	-2.88317	2.65273	-5.11287	6.01e-06	5.9e-05	3.82854
Phvul.001G110400.1	1.33456	4.59162	4.89114	1.27e-05	0.000109741	2.85875				Phvul.007G043000.1	-2.88138	-1.48886	-3.80625	0.000415388	0.00191932	-0.84428
Phvul.002G220600.1	1.33637	2.41565	5.30246	3.16e-06	3.52e-05	4.43063				Phvul.011G132500.1	-2.87985	1.29321	-3.35096	0.00161669	0.00589837	-1.27563
Phvul.008G219200.1	1.33728	4.63332	4.06334	0.00018679	0.000989145	0.265752				Phvul.004G134600.1	-2.87746	-0.212731	-4.08263	0.000175772	0.000940623	0.476649
Phvul.007G208500.1	1.33829	4.47414	3.57252	0.000842698	0.00346008	-1.14635				Phvul.003G107600.1	-2.87682	0.063656	-4.57021	3.66e-05	0.000263058	1.82278
Phvul.010G045700.1	1.33875	1.99901	4.54631	3.96e-05	0.000280667	2.09841				Phvul.002G215100.1	-2.87502	0.168269	-4.82845	1.56e-05	0.000130302	2.32737
Phvul.007G223800.1	1.3396	1.1679	2.78129	0.00782232	0.0216951	-2.56914				Phvul.005G036132.1	-2.87266	4.32046	-7.36635	2.58e-09	1.33e-07	11.2025
Phvul.008G231100.1	1.34027	6.88676	5.69202	8.36e-07	1.21e-05	5.38381				Phvul.003G024200.1	-2.86425	4.31282	-8.74871	2.39e-11	4.37e-09	15.7403
Phvul.008G222700.1	1.34066	2.38702	6.30347	1.01e-07	2.4e-06	7.67455				Phvul.004G155400.2	-2.86369	-0.447369	-5.68186	8.66e-07	1.24e-05	4.64441
Phvul.009G009900.1	1.34459	4.15936	6.65606	2.99e-08	9.42e-07	8.80434				Phvul.002G258600.1	-2.85962	0.0243113	-4.90792	1.2e-05	0.00010464	2.54363
Phvul.002G221600.1	1.34668	4.15473	6.23277	1.3e-07	2.86e-06	7.36461				Phvul.003G031700.3	-2.85121	-1.52411	-3.33965	0.00167047	0.00605833	-1.3706
Phvul.011G072400.1	1.34682	5.89197	6.62152	3.37e-08	1.03e-06	8.5456				Phvul.002G111800.1	-2.84341	-0.908978	-4.46135	5.22e-05	0.00035312	0.990304
Phvul.005G061600.1	1.34949	2.41195	3.4167	0.00133525	0.00504016	-1.16061				Phvul.006G178800.1	-2.83764	4.07899	-8.0958	2.14e-10	2.17e-08	13.614
Phvul.003G230100.1	1.35257	2.73357	4.51325	4.41e-05	0.000306355	1.91436				Phvul.005G116501.1	-2.83498	0.179955	-4.36462	7.14e-05	0.000453202	1.19898
Phvul.009G122500.1	1.3545	1.97776	5.1093	6.09e-06	5.95e-05	3.83027				Phvul.010G073800.1	-2.832	1.43332	-4.70295	2.36e-05	0.000184713	2.45275
Phvul.011G046400.2	1.35553	0.396299	4.02681	0.000209515	0.0010878	0.584556				Phvul.001G172100.1	-2.82628	-1.28477	-6.02745	2.63e-07	4.87e-06	4.74486
Phvul.003G149300.1	1.35604	2.40081	4.91344	1.17e-05	0.000102948	3.19018				Phvul.006G107900.1	-2.82584	4.71769	-7.41702	2.17e-09	1.17e-07	11.3587
Phvul.011G138900.1	1.35697	7.64449	5.66619	9.14e-07	1.3e-05	5.33327				Phvul.003G166700.1	-2.82519	2.94715	-5.29588	3.24e-06	3.58e-05	4.41769
Phvul.006G154600.1	1.3584	1.47694	4.51583	4.37e-05	0.000303918	2.01257				Phvul.010G033600.1	-2.81584	2.66315	-6.38636	7.61e-08	1.91e-06	7.93309
Phvul.007G074500.2	1.35905	-0.385718	2.84809	0.00655462	0.018702	-2.33089				Phvul.008G094500.1	-2.81408	3.30315	-8.22414	1.38e-10	1.52e-08	13.9242
Phvul.006G068300.1	1.3601	0.719668	3.78413	0.000444521	0.00203047	-0.0639107				Phvul.008G207300.1	-2.80945	3.12657	-6.14528	1.75e-07	3.62e-06	7.16901
Phvul.010G124000.1	1.3607	2.36687	2.85754	0.00639154	0.0183256	-2.5362				Phvul.003G020300.1	-2.80185	4.31412	-6.05623	2.38e-07	4.51e-06	6.80127
Phvul.004G035400.1	1.36132	4.46946	6.75448	2.13e-08	7.21e-07	9.06883				Phvul.002G257500.2	-2.80161	2.41168	-6.17972	1.56e-07	3.32e-06	7.18872
Phvul.009G065100.1	1.36449	1.04015	4.61677	3.14e-05	0.000233103	2.28003				Phvul.007G066300.1	-2.79762	0.606747	-4.29066	9.06e-05	0.000549266	1.21266
Phvul.009G020700.3	1.3653	2.85554	4.28219	9.31e-05	0.000561938	1.20955				Phvul.002G160700.1	-2.79467	5.70581	-9.78694	8.03e-13	4.56e-10	19.0704
Phvul.005G044000.1	1.3664	3.61327	5.85572	4.76e-07	7.77e-06	6.16354				Phvul.005G184500.1	-2.79182	1.09601	-5.59427	1.17e-06	1.57e-05	5.0921
Phvul.003G135200.1	1.36906	0.890747	4.08118	0.000176574	0.000944155	0.736628				Phvul.007G062000.1	-2.7896	6.09712	-3.70176	0.000571278	0.00249824	-0.893515
Phvul.011G011800.1	1.36913	2.99368	6.0813	2.19e-07	4.24e-06	6.94941				Phvul.009G066800.1	-2.78776	-1.12105	-3.32468	0.00174425	0.00627892	-1.28444
Phvul.011G060200.1	1.3694	5.31776	5.64598	9.79e-07	1.37e-05	5.2631				Phvul.003G047200.2	-2.7788	5.58426	-8.82203	1.87e-11	3.67e-09	15.979
Phvul.008G132000.1	1.37097	0.386235	3.48777	0.00108366	0.00425291	-0.852149				Phvul.006G038100.1	-2.77617	1.22605	-5.49753	1.63e-06	2.03e-05	4.57784
Phvul.002G254600.1	1.37236	2.49679	3.32459	0.0017447	0.00627916	-1.42288				Phvul.003G140200.1	-2.76663	0.64264	-5.51757	1.52e-06	1.93e-05	4.59546
Phvul.011G134200.1	1.37775	8.88391	7.87127	4.58e-10	3.63e-08	12.8471				Phvul.008G109600.1	-2.76397	7.23433	-8.16368	1.7e-10	1.78e-08	13.7865
Phvul.003G171800.1	1.37842	6.58848	4.56042	3.78e-05	0.000270328	1.65743				Phvul.007G108500.1	-2.76068	0.213639	-3.83978	0.000374718	0.00176282	-0.008389
Phvul.010G094450.1	1.38013	1.66254	6.11266	1.96e-07	3.94e-06	6.97575				Phvul.004G099900.1	-2.75843	4.9326	-9.05395	8.7e-12	2.19e-09	16.7411
Phvul.011G037400.1	1.38045	-2.1738	2.73602	0.00880653	0.0239416	-2.58782				Phvul.004G098201.1	-2.75795	4.56664	-5.51373	1.54e-06	1.95e-05	4.93969
Phvul.003G035400.1	1.38195	4.13481	3.70025	0.000573895	0.00250769	-0.729773				Phvul.004G025800.2	-2.75618	2.92042	-4.72808	2.18e-05	0.000171863	2.64207
Phvul.007G239400.1	1.38523	1.80641	5.08937	6.51e-06	6.29e-05	3.76177				Phvul.011G017200.1	-2.73156	9.10685	-6.80662	1.78e-08	6.23e-07	9.28625
Phvul.011G201000.1	1.38524	0.313063	3.36748	0.00154105	0.00567395	-1.16918				Phvul.008G264000.1	-2.72709	-0.907464	-4.73264	2.14e-05	0.000169691	1.58018
Phvul.003G113400.1	1.38561	1.84731	4.04705	0.000196612	0.0010325	0.626804				Phvul.008G194600.1	-2.72379	0.143682	-3.88608	0.000324827	0.00156284	-0.0338186
Phvul.003G237000.1	1.38652	-0.0453131	3.82803	0.000388514	0.00181619	-0.0143707				Phvul.003G249600.1	-2.72255	-0.973554	-4.26047	9.99e-05	0.000595462	0.535863
Phvul.001G221300.1	1.38679	1.44555	3.80868	0.000412312	0.00190911	-0.0071882				Phvul.001G172400.1	-2.71924	-1.30436	-3.09483	0.00334663	0.010748	-1.89337
Phvul.003G103200.2	1.38738	0.458817	3.51772	0.000991819	0.00395407	-0.763157				Phvul.005G101300.1	-2.71526	-0.53346	-2.73078	0.00892762	0.0241705	-2.57634
Phvul.002G316100.1	1.38767	7.04658	5.36208	2.58e-06	2.97e-05	4.27945				Phvul.002G056100.1	-2.71517	4.29476	-8.44693	6.54e-11	7.98e-09	14.7651
Phvul.003G139400.1	1.38811	5.27223	7.74782	6.98e-10	5.04e-08	12.3987				Phvul.002G297100.1	-2.71497	2.72288	-4.64774	2.84e-05	0.000214158	2.39019
Phvul.009G094100.1	1.39368	3.62226	4.83138	1.54e-05	0.000129433	2.80387				Phvul.009G237000.1	-2.71471	2.63666	-5.26272	3.62e-06	3.93e-05	4.30688
Phvul.006G140100.1	1.39798	4.52695	6.30271	1.02e-07	2.4e-06	7.56074				Phvul.006G170200.1	-2.71376	6.75278	-9.04367	9e-12	2.21e-09	16.6831
Phvul.002G072900.1	1.39818	-0.592058	2.95224	0.00495315	0.0148396	-2.11002				Phvul.003G239600.1	-2.70817	-2.01215	-3.45928	0.00117855	0.00454875	-1.4498
Phvul.008G071300.3	1.40048	3.48633	4.8334	1.53e-05	0.000128759	2.84994				Phvul.003G161500.1	-2.7073	2.40149	-6.43791	6.37e-08	1.68e-06	8.04125
Phvul.002G290400.1	1.40134	3.57614	5.62108	1.07e-06	1.46e-05	5.39896				Phvul.005G133300.1	-2.70703	-1.69808	-2.95379	0.00493235	0.0147962	-2.27627
Phvul.004G127800.1	1.40328	1.31373	4.67913	2.56e-05	0.00019684	2.49875				Phvul.003G149600.1	-2.7041	0.0381903	-5.82046	5.38e-07	8.5e-06	5.06272
Phvul.002G169000.1	1.40437	4.16465	3.69662	0.000580237	0.00252869	-0.749056				Phvul.003G248075.1	-2.69223	3.57947	-5.49003	1.67e-06	2.07e-05	5.00323
Phvul.008G164500.2	1.40629	2.82514	5.74615	6.94e-07	1.05e-05	5.85043				Phvul.007G075000.1	-2.69168	-0.46305	-3.88504	0.00032587	0.00156602	-0.0634977
Phvul.003G084700.2	1.40838	-0.370471	3.40399	0.00138572	0.00519337	-1.13736				Phvul.004G098301.1	-2.68892	6.97387	-5.17154	4.93e-06	5.05e-05	3.69448
Phvul.003G122600.1	1.40924	-0.0021437	2.75455	0.00839074	0.0230043	-2.52791				Phvul.003G247200.2	-2.68404	-1.20313	-4.37678	6.87e-05	0.000439287	0.501824
Phvul.003G035500.1	1.41349	3.53509	6.0144	2.75e-07	5.04e-06	6.69528				Phvul.005G016400.1	-2.65464	3.51719	-3.91294	0.000298887	0.00146499	0.166126
Phvul.002G180700.1	1.4135	1.49241	5.76348	6.54e-07	9.96e-06	5.84759				Phvul.009G048600.1	-2.6523	1.31894	-5.55012	1.36e-06	1.77e-05	5.04645
Phvul.008G114733.1	1.41384	1.39538	5.46699	1.81e-06	2.21e-05	4.89355				Phvul.008G254400.1	-2.65197	2.43379	-4.27982	9.39e-05	0.000565374	1.2722
Phvul.011G213900.1	1.41449	1.46224	5.52997	1.46e-06	1.86e-05	5.13336				Phvul.007G058600.1	-2.65094	-1.46607	-3.24877	0.00216864	0.00753965	-1.58515
Phvul.008G233300.1	1.4162	5.68207	7.037	8.02e-09	3.28e-07	9.96785				Phvul.005G071400.1	-2.64886	3.31417	-3.39309	0.00143045	0.00533229	-1.27275
Phvul.002G272800.1	1.41704	2.61281	4.41383	6.09e-05	0.000398777	1.62047				Phvul.002G252100.1	-2.64701	2.38829	-5.14692	5.36e-06	5.39e-05	3.94002
Phvul.011G177100.1	1.41747	-1.40169	4.30884	8.55e-05	0.000525646	1.28248				Phvul.008G077600.1	-2.64664	-1.59887	-2.80783	0.00729373	0.0204669	-2.6291
Phvul.002G283400.1	1.41973	3.22351	9.05178	8.76e-12	2.19e-09	16.6322				Phvul.003G088000.1	-2.63773	1.55971	-5.46956	1.79e-06	2.2e-05	4.82753
Phvul.003G240500.1	1.42053	0.897616	4.39607	6.45e-05	0.000417256	1.60978				Phvul.001G237900.1	-2.634	1.4382	-4.67864	2.56e-05	0.000197064	2.47276
Phvul.008G022000.1	1.4244	2.22361	3.2967	0.00189059	0.00670893	-1.44932				Phvul.008G140800.1	-2.63198	1.35866	-4.54675	3.95e-05	0.000280387	2.08285
Phvul.003G243700.1	1.42513	-0.301725	3.40368	0.001387	0.00519618	-1.11805				Phvul.007G040200.1	-2.63006	3.0084	-4.66098	2.72e-05	0.000207042	2.15222
Phvul.004G009161.1	1.42622	-0.831286	6.11865	1.92e-07	3.89e-06	7.00908				Phvul.008G273801.1	-2.62466	4.03204	-6.16463	1.64e-07	3.45e-06	7.23005
Phvul.003G287900.1	1.42636	1.18617	2.70582	0.00952535	0.0254542	-2.68967				Phvul.004G022700.1	-2.61866	-0.962153	-3.68586	0.000599454	0.00259527	-0.628002
Phvul.002G237800.1	1.42746	2.1383	6.347	8.72e-08	2.13e-06	7.7957				Phvul.011G024700.1	-2.61511	4.85591	-7.17585	4.97e-09	2.27e-07	10.5461
Phvul.001G202600.1	1.43068	4.74356	5.62263	1.06e-06	1.46e-05	5.25494				Phvul.011G101500.1	-2.59285	-0.274032	-3.71068	0.000556018	0.00244071	-0.521561
Phvul.011G113400.1	1.43158	5.131	4.29462	8.95e-05	0.000544333	0.892767				Phvul.005G109700.1	-2.59022	-1.69765	-4.06594	0.000185266	0.000982972	-0.0184894
Phvul.001G095000.1	1.43166	1.15746	2.77752	0.00790028	0.0218689	-2.58673				Phvul.001G160600.1	-2.58979	5.17416	-6.74395	2.21e-08	7.44e-07	9.0478
Phvul.004G049000.1	1.43341	2.29249	4.26007	0.0001	0.000596023	1.20954				Phvul.008G032400.1	-2.58099	2.45951	-7.7648	6.58e-10	4.84e-08	12.2995
Phvul.003G173100.1	1.43554	7.28121	3.8407	0.000373659	0.00175923	-0.512493				Phvul.011G007900.1	-2.57495	-0.760777	-3.58226	0.000818523	0.00338275	-1.07917
Phvul.002G161800.1	1.43705	2.19008	5.86597	4.6e-07	7.56e-06	6.24625				Phvul.009G210100.1	-2.57322	-0.015736	-4.08547	0.000174202	0.000934508	0.525239
Phvul.011G059700.1	1.43812	8.01735	8.94099	1.26e-11	2.74e-09	16.3558				Phvul.005G100600.1	-2.57154	2.00927	-5.70333	8.04e-07	1.18e-05	5.62082
Phvul.009G002200.1	1.4394	5.37846	5.59338	1.17e-06	1.57e-05	5.07902				Phvul.006G002700.2	-2.57118	2.86216	-6.60536	3.57e-08	1.08e-06	8.6621
Phvul.001G029200.1	1.44082	0.446909	3.07896	0.00349757	0.0111372	-1.8224				Phvul.007G031000.1	-2.57091	3.13902	-6.99956	9.12e-09	3.62e-07	9.95906
Phvul.003G160000.1	1.44354	0.25854	2.82584	0.00695404	0.0196577	-2.40303				Phvul.001G160500.1	-2.57005	0.741985	-4.21832	0.000114274	0.000663213	1.046
Phvul.010G153600.1	1.4438	4.82254	5.35252	2.67e-06	3.06e-05	4.34538				Phvul.011G072200.1	-2.56876	1.07181	-4.29438	8.96e-05	0.000544431	1.26336
Phvul.010G144100.1	1.44742	4.44373	4.36953	7.03e-05	0.000447444	1.24102				Phvul.002G047500.2	-2.56874	4.32331	-6.15347	1.7e-07	3.56e-06	7.129
Phvul.007G147600.1	1.44993	0.977399	3.81359	0.00040614	0.00188521	-0.000462455				Phvul.009G138900.1	-2.5657	2.16299	-4.35321	7.41e-05	0.00046821	1.53469
Phvul.009G177800.1	1.45023	2.64417	7.58064	1.24e-09	7.57e-08	11.8327				Phvul.004G135500.1	-2.56519	-1.39408	-4.10285	0.000164899	0.000895227	0.263199
Phvul.006G039100.1	1.45062	6.10595	7.72799	7.47e-10	5.3e-08	12.2993				Phvul.009G023100.1	-2.55775	0.97528	-2.70214	0.00961659	0.0256396	-2.64838
Phvul.001G225700.1	1.45273	1.89258	4.97818	9.46e-06	8.57e-05	3.41733				Phvul.006G033200.1	-2.55345	-2.03737	-3.28595	0.00194987	0.00688162	-1.63083
Phvul.001G222900.1	1.45292	3.07772	4.22003	0.00011365	0.000660679	1.0184				Phvul.002G014700.1	-2.55067	1.54092	-3.67699	0.000615754	0.00265537	-0.348163
Phvul.007G025700.1	1.4543	1.38015	2.73045	0.00893536	0.0241807	-2.73742				Phvul.002G275000.1	-2.54995	3.41647	-5.55332	1.35e-06	1.75e-05	5.18573
Phvul.001G013400.2	1.45443	1.04873	5.23522	3.98e-06	4.22e-05	4.15741				Phvul.002G082300.1	-2.54803	5.40341	-8.77222	2.21e-11	4.18e-09	15.8206
[truncated: 932 more rows]
