# Supplementary material for: Elevated temperatures cause loss of seed set in common bean (Phaseolus vulgaris L.) potentially through the disruption of source-sink relationships
Source: BMC Genomics. 2019 Apr 24;20:312. doi: 10.1186/s12864-019-5669-2 (PMC6480737; doi:10.1186/s12864-019-5669-2)
Supplement: Supplementary file 2 — List of core genes that up- and down-regulated in all three genotypes. (XLSX 111 kb) [file 12864_2019_5669_MOESM2_ESM.xlsx]

## Sheet: Core genes_upregulated
	ID	#pacId	locusName	peptideName	Pfam	Panther	KOG	ec	KO	GO	Best-hit-arabi-name	arabi-symbol	arabi-defline
1	Phvul.001G002700.1	37169337	Phvul.001G002700	Phvul.001G002700.1.p	PF13812,PF01535	PTHR24015,PTHR24015:SF642					AT2G01860.1	EMB975	Tetratricopeptide repeat (TPR)-like superfamily protein
2	Phvul.001G013200.1	37170642	Phvul.001G013200	Phvul.001G013200.1.p		PTHR33872,PTHR33872:SF2					AT1G19530.1
3	Phvul.001G013900.1	37168607	Phvul.001G013900	Phvul.001G013900.1.p
4	Phvul.001G025000.1	37171023	Phvul.001G025000	Phvul.001G025000.1.p	PF01112	PTHR10188,PTHR10188:SF13	KOG1592	3.5.1.1	K13051	GO:0016787	AT3G16150.1		N-terminal nucleophile aminohydrolases (Ntn hydrolases) superfamily protein
5	Phvul.001G029600.1	37170158	Phvul.001G029600	Phvul.001G029600.1.p	PF00225	PTHR24115,PTHR24115:SF490	KOG4280	3.6.4.4	K11498	GO:0008017,GO:0007018,GO:0005524,GO:0003777,GO:0005871	AT1G59540.1	ZCF125	P-loop containing nucleoside triphosphate hydrolases superfamily protein
6	Phvul.001G037000.1	37170094	Phvul.001G037000	Phvul.001G037000.1.p	PF00447	PTHR10015,PTHR10015:SF186	KOG0627		K09419	GO:0043565,GO:0006355,GO:0005634,GO:0003700	AT2G26150.1	ATHSFA2,HSFA2	heat shock transcription factor A2
7	Phvul.001G038400.1	37170144	Phvul.001G038400	Phvul.001G038400.1.p	PF08263,PF00560,PF13855,PF00069	PTHR27000,PTHR27000:SF188	KOG1187	2.7.11.1		GO:0005515,GO:0006468,GO:0005524,GO:0004672	AT2G26330.1	ER,QRP1	Leucine-rich receptor-like protein kinase family protein
8	Phvul.001G039400.1	37169364	Phvul.001G039400	Phvul.001G039400.1.p		PTHR33541,PTHR33541:SF2					AT3G13980.1
9	Phvul.001G054400.1	37168792	Phvul.001G054400	Phvul.001G054400.1.p	PF14510,PF08370,PF00005,PF01061	PTHR19241,PTHR19241:SF219		3.6.3.44		GO:0016887,GO:0005524,GO:0016020	AT1G15520.1	ABCG40,ATABCG40,ATPDR12,PDR12	pleiotropic drug resistance 12
10	Phvul.001G057200.1	37170855	Phvul.001G057200	Phvul.001G057200.1.p	PF01269	PTHR10335	KOG1596	3.6.4.13	K14563	GO:0008168,GO:0008033,GO:0006364,GO:0003723	AT5G52470.1	ATFBR1,ATFIB1,FBR1,FIB1,SKIP7	fibrillarin 1
11	Phvul.001G058400.1	37170049	Phvul.001G058400	Phvul.001G058400.1.p		PTHR33433,PTHR33433:SF3					AT5G10625.1
12	Phvul.001G061000.1	37170075	Phvul.001G061000	Phvul.001G061000.1.p	PF01925	PTHR14255,PTHR14255:SF1				GO:0016021	AT2G25737.1		Sulfite exporter TauE/SafE family protein
13	Phvul.001G067300.1	37169152	Phvul.001G067300	Phvul.001G067300.1.p	PF08240,PF00107	PTHR11695,PTHR11695:SF493		1.1.1.1	K18857	GO:0055114,GO:0016491,GO:0008270	AT1G77120.1	ADH,ADH1,ATADH,ATADH1	alcohol dehydrogenase 1
14	Phvul.001G071600.1	37168189	Phvul.001G071600	Phvul.001G071600.1.p	PF02984,PF00134	PTHR10177,PTHR10177:SF203	KOG0654		K06627	GO:0005634	AT1G44110.1	CYCA1;1	Cyclin A1;1
15	Phvul.001G085300.1	37169382	Phvul.001G085300	Phvul.001G085300.1.p	PF14432,PF01535,PF13041	PTHR24015,PTHR24015:SF808					AT3G02010.1		Pentatricopeptide repeat (PPR) superfamily protein
16	Phvul.001G118300.2	37167937	Phvul.001G118300	Phvul.001G118300.2.p	PF00892	PTHR31218,PTHR31218:SF9				GO:0016021,GO:0016020,GO:0022857	AT5G07050.1		nodulin MtN21 /EamA-like transporter family protein
17	Phvul.001G128800.2	37169393	Phvul.001G128800	Phvul.001G128800.2.p	PF01565,PF09265	PTHR13878,PTHR13878:SF53		1.5.99.12	K00279	GO:0055114,GO:0050660,GO:0016491,GO:0019139,GO:0009690	AT2G41510.1	ATCKX1,CKX1	cytokinin oxidase/dehydrogenase 1
18	Phvul.001G156900.1	37170904	Phvul.001G156900	Phvul.001G156900.1.p	PF01764	PTHR31403,PTHR31403:SF7	KOG4569	3.1.1.32,3.1.1.26,3.1.1.3		GO:0006629	AT1G06800.1	PLA-I{gamma}1	alpha/beta-Hydrolases superfamily protein
19	Phvul.001G191900.1	37169810	Phvul.001G191900	Phvul.001G191900.1.p	PF04520	PTHR33083,PTHR33083:SF16					AT3G15040.1		Protein of unknown function, DUF584
20	Phvul.001G199600.1	37168917	Phvul.001G199600	Phvul.001G199600.1.p	PF02225,PF04389,PF04253	PTHR10404,PTHR10404:SF42	KOG2195	3.4.17.11	K01301		AT3G54720.1	AMP1,COP2,HPT,MFO1,PT	Peptidase M28 family protein
21	Phvul.001G199700.1	37170318	Phvul.001G199700	Phvul.001G199700.1.p		PTHR36065,PTHR36065:SF1					AT5G06590.1
22	Phvul.001G201400.1	37170957	Phvul.001G201400	Phvul.001G201400.1.p	PF00786,PF00620	PTHR23177				GO:0007165	AT4G03100.1		Rho GTPase activating protein with PAK-box/P21-Rho-binding domain
23	Phvul.001G202600.1	37170884	Phvul.001G202600	Phvul.001G202600.1.p	PF12937	PTHR24006,PTHR24006:SF456	KOG1947		K14485	GO:0005515	AT3G62980.1	TIR1	F-box/RNI-like superfamily protein
24	Phvul.001G203600.1	37168430	Phvul.001G203600	Phvul.001G203600.1.p	PF00462	PTHR10168,PTHR10168:SF81	KOG1752	1.8.1.9	K03676	GO:0045454,GO:0015035,GO:0009055	AT3G62930.1		Thioredoxin superfamily protein
25	Phvul.001G219800.1	37170583	Phvul.001G219800	Phvul.001G219800.1.p	PF00150	PTHR31451,PTHR31451:SF13		3.2.1.78	K19355	GO:0005975,GO:0004553	AT5G66460.1		Glycosyl hydrolase superfamily protein
26	Phvul.001G221300.1	37169325	Phvul.001G221300	Phvul.001G221300.1.p	PF00854	PTHR11654,PTHR11654:SF110	KOG1237		K14638	GO:0016020,GO:0006810,GO:0005215	AT1G69850.1	ATNRT1:2,NRT1:2,NTL1	nitrate transporter 1:2
27	Phvul.001G222900.1	37168044	Phvul.001G222900	Phvul.001G222900.1.p	PF08442,PF16114	PTHR23118		2.3.3.8	K01648		AT1G09430.1	ACLA-3	ATP-citrate lyase A-3
28	Phvul.001G244800.1	37168543	Phvul.001G244800	Phvul.001G244800.1.p	PF02458	PTHR31642,PTHR31642:SF19		2.3.1.162		GO:0016747	AT2G40230.1		HXXXD-type acyl-transferase family protein
29	Phvul.001G255700.1	37167836	Phvul.001G255700	Phvul.001G255700.1.p	PF15862	PTHR15197,PTHR15197:SF0			K13150		AT1G13030.1		sphere organelles protein-related
30	Phvul.002G006500.1	37175106	Phvul.002G006500	Phvul.002G006500.1.p	PF06943	PTHR31747,PTHR31747:SF1					AT1G32540.2	LOL1	lsd one like 1
31	Phvul.002G012200.1	37174809	Phvul.002G012200	Phvul.002G012200.1.p	PF03195	PTHR31304,PTHR31304:SF6					AT3G49940.1	LBD38	LOB domain-containing protein 38
32	Phvul.002G021400.1	37177706	Phvul.002G021400	Phvul.002G021400.1.p	PF00249	PTHR31003,PTHR31003:SF2					AT4G37180.1		Homeodomain-like superfamily protein
33	Phvul.002G025400.1	37174644	Phvul.002G025400	Phvul.002G025400.1.p	PF01535,PF13041	PTHR24015,PTHR24015:SF573					AT5G66631.1		Tetratricopeptide repeat (TPR)-like superfamily protein
34	Phvul.002G032500.1	37177647	Phvul.002G032500	Phvul.002G032500.1.p		PTHR23172,PTHR23172:SF19	KOG0431				AT4G36520.1		Chaperone DnaJ-domain superfamily protein
35	Phvul.002G048500.1	37177551	Phvul.002G048500	Phvul.002G048500.1.p	PF04043,PF01095	PTHR31707,PTHR31707:SF32		3.2.2.22,3.1.1.11	K01051	GO:0004857,GO:0042545,GO:0030599,GO:0005618	AT1G11580.1	ATPMEPCRA,PMEPCRA	methylesterase PCR A
36	Phvul.002G061600.1	37174975	Phvul.002G061600	Phvul.002G061600.1.p	PF00156	PTHR11776,PTHR11776:SF7	KOG1712	2.4.2.7	K00759	GO:0009116	AT4G22570.1	APT3	adenine phosphoribosyl transferase 3
37	Phvul.002G067200.1	37174569	Phvul.002G067200	Phvul.002G067200.1.p	PF00046,PF02183	PTHR24326,PTHR24326:SF190			K09338	GO:0003677,GO:0043565,GO:0006355,GO:0003700	AT3G01470.1	ATHB-1,ATHB1,HAT5,HB-1,HD-ZIP-1	homeobox 1
38	Phvul.002G070114.1	37177175	Phvul.002G070114	Phvul.002G070114.1.p				2.4.1.10
39	Phvul.002G072900.1	37177399	Phvul.002G072900	Phvul.002G072900.1.p	PF14215	PTHR13902,PTHR13902:SF23					AT1G60060.1		Serine/threonine-protein kinase WNK (With No Lysine)-related
40	Phvul.002G090100.1	37177388	Phvul.002G090100	Phvul.002G090100.1.p	PF04398	PTHR31676,PTHR31676:SF5					AT2G03350.1		Protein of unknown function, DUF538
41	Phvul.002G180700.1	37176793	Phvul.002G180700	Phvul.002G180700.1.p	PF01535,PF13041	PTHR24015					AT4G21065.1		Tetratricopeptide repeat (TPR)-like superfamily protein
42	Phvul.002G215500.1	37178527	Phvul.002G215500	Phvul.002G215500.1.p	PF01486,PF00319	PTHR11945,PTHR11945:SF172	KOG0014			GO:0006355,GO:0005634,GO:0003700,GO:0046983,GO:0003677	AT4G37940.1	AGL21	AGAMOUS-like 21
43	Phvul.002G249800.1	37177540	Phvul.002G249800	Phvul.002G249800.1.p	PF00190	PTHR31189,PTHR31189:SF0				GO:0045735	AT1G07750.1		RmlC-like cupins superfamily protein
44	Phvul.002G254900.1	37176364	Phvul.002G254900	Phvul.002G254900.1.p	PF01477	PTHR31718,PTHR31718:SF0				GO:0005515	AT2G22170.1		Lipase/lipooxygenase, PLAT/LH2 family protein
45	Phvul.002G290600.2	37175614	Phvul.002G290600	Phvul.002G290600.2.p	PF00069	PTHR24361,PTHR24361:SF341	KOG0198	2.7.11.25		GO:0006468,GO:0005524,GO:0004672	AT1G63700.1	EMB71,MAPKKK4,YDA	Protein kinase superfamily protein
46	Phvul.002G292300.1	37175873	Phvul.002G292300	Phvul.002G292300.1.p	PF12708	PTHR31339,PTHR31339:SF7					AT4G23500.1		Pectin lyase-like superfamily protein
47	Phvul.002G295500.2	37176058	Phvul.002G295500	Phvul.002G295500.2.p	PF01263	PTHR11122,PTHR11122:SF25	KOG1594	5.1.3.15	K01792	GO:0016853,GO:0005975	AT4G23730.1		Galactose mutarotase-like superfamily protein
48	Phvul.002G304400.1	37178153	Phvul.002G304400	Phvul.002G304400.1.p	PF00249	PTHR12374,PTHR12374:SF19					AT5G56840.1		myb-like transcription factor family protein
49	Phvul.002G306100.1	37178343	Phvul.002G306100	Phvul.002G306100.1.p	PF00642	PTHR14493	KOG1595			GO:0046872	AT4G29190.1		Zinc finger C-x8-C-x5-C-x3-H type family protein
50	Phvul.002G307800.1	37175781	Phvul.002G307800	Phvul.002G307800.1.p	PF07983,PF00332	PTHR32227,PTHR32227:SF88		3.2.1.39		GO:0005975,GO:0004553	AT5G56590.1		O-Glycosyl hydrolases family 17 protein
51	Phvul.002G313700.1	37174623	Phvul.002G313700	Phvul.002G313700.1.p		PTHR33132					AT1G67910.1
52	Phvul.002G316100.1	37175615	Phvul.002G316100	Phvul.002G316100.1.p	PF00643,PF06203	PTHR31874,PTHR31874:SF1	KOG1601			GO:0008270,GO:0005622,GO:0005515	AT1G25440.1		B-box type zinc finger protein with CCT domain
53	Phvul.003G005100.1	37147443	Phvul.003G005100	Phvul.003G005100.1.p	PF00612,PF02736,PF00063	PTHR13140,PTHR13140:SF256		3.6.4.1	K10357	GO:0005515,GO:0016459,GO:0005524,GO:0003774	AT1G04600.1	ATXIA,XIA	myosin XI A
54	Phvul.003G005500.1	37146840	Phvul.003G005500	Phvul.003G005500.1.p	PF00067	PTHR24298,PTHR24298:SF121	KOG0156	1.14.13.152		GO:0055114,GO:0020037,GO:0016705,GO:0005506	AT2G45550.1	CYP76C4	cytochrome P450, family 76, subfamily C, polypeptide 4
55	Phvul.003G010700.1	37146668	Phvul.003G010700	Phvul.003G010700.1.p	PF00067	PTHR24286,PTHR24286:SF76			K01723	GO:0055114,GO:0020037,GO:0016705,GO:0005506	AT5G42650.1	AOS,CYP74A,DDE2	allene oxide synthase
56	Phvul.003G012400.1	37144472	Phvul.003G012400	Phvul.003G012400.1.p	PF00249	PTHR31003,PTHR31003:SF7					AT2G03500.1		Homeodomain-like superfamily protein
57	Phvul.003G035400.1	37147083	Phvul.003G035400	Phvul.003G035400.1.p	PF16863,PF01055	PTHR22762,PTHR22762:SF56		3.2.1.177,3.2.1.55,3.2.1.37	K15925	GO:0005975,GO:0004553	AT1G68560.1	ATXYL1,TRG1,XYL1	alpha-xylosidase 1
58	Phvul.003G035401.1	37145698	Phvul.003G035401	Phvul.003G035401.1.p
59	Phvul.003G036000.1	37145507	Phvul.003G036000	Phvul.003G036000.1.p	PF00643,PF06203	PTHR31874,PTHR31874:SF5	KOG1601			GO:0008270,GO:0005622,GO:0005515	AT1G25440.1		B-box type zinc finger protein with CCT domain
60	Phvul.003G040401.1	37148222	Phvul.003G040401	Phvul.003G040401.1.p	PF01179	PTHR10638,PTHR10638:SF36		1.4.3.21		GO:0055114,GO:0048038,GO:0009308,GO:0008131,GO:0005507	AT1G31690.1		Copper amine oxidase family protein
61	Phvul.003G045300.2	37145761	Phvul.003G045300	Phvul.003G045300.2.p	PF05757	PTHR33399,PTHR33399:SF5			K08901	GO:0019898,GO:0015979,GO:0009654,GO:0009523,GO:0005509	AT1G14150.1	PQL1,PQL2	PsbQ-like 2
62	Phvul.003G059800.1	37147044	Phvul.003G059800	Phvul.003G059800.1.p		PTHR37182					AT1G21500.1
63	Phvul.003G062300.1	37148166	Phvul.003G062300	Phvul.003G062300.1.p	PF00646	PTHR24414,PTHR24414:SF35				GO:0005515	AT1G23390.1		Kelch repeat-containing F-box family protein
64	Phvul.003G064500.1	37147727	Phvul.003G064500	Phvul.003G064500.1.p	PF13414,PF00254	PTHR10516,PTHR10516:SF324	KOG0543	5.2.1.8	K09571	GO:0006457	AT5G48570.1	ATFKBP65,FKBP65,ROF2	FKBP-type peptidyl-prolyl cis-trans isomerase family protein
65	Phvul.003G091400.1	37148080	Phvul.003G091400	Phvul.003G091400.1.p		PTHR34956,PTHR34956:SF2					AT5G19190.1
66	Phvul.003G096700.1	37148410	Phvul.003G096700	Phvul.003G096700.1.p	PF03242	PTHR33509,PTHR33509:SF5				GO:0006950	AT4G15910.1	ATDI21,DI21	drought-induced 21
67	Phvul.003G098300.1	37148326	Phvul.003G098300	Phvul.003G098300.1.p	PF00588	PTHR12029,PTHR12029:SF48	KOG0838	2.1.1.34		GO:0008173,GO:0006396,GO:0003723	AT4G15520.1		tRNA/rRNA methyltransferase (SpoU) family protein
68	Phvul.003G101900.1	37145260	Phvul.003G101900	Phvul.003G101900.1.p	PF00462	PTHR10168,PTHR10168:SF105	KOG1752	1.8.1.9,1.8.1.7	K03676	GO:0045454,GO:0015035,GO:0009055	AT3G21460.1		Glutaredoxin family protein
69	Phvul.003G102000.1	37144981	Phvul.003G102000	Phvul.003G102000.1.p	PF00462	PTHR10168,PTHR10168:SF115	KOG1752	1.8.1.9	K03676	GO:0045454,GO:0015035,GO:0009055	AT5G18600.1		Thioredoxin superfamily protein
70	Phvul.003G111200.1	37148401	Phvul.003G111200	Phvul.003G111200.1.p		PTHR32487,PTHR32487:SF5		1.3.1.3			AT4G24220.1	AWI31,VEP1	NAD(P)-binding Rossmann-fold superfamily protein
71	Phvul.003G113400.1	37144467	Phvul.003G113400	Phvul.003G113400.1.p	PF03070	PTHR20858,PTHR20858:SF18					AT3G16990.1		Haem oxygenase-like, multi-helical
72	Phvul.003G135200.1	37148121	Phvul.003G135200	Phvul.003G135200.1.p	PF00447	PTHR10015,PTHR10015:SF178	KOG0627		K09419	GO:0043565,GO:0006355,GO:0005634,GO:0003700	AT2G26150.1	ATHSFA2,HSFA2	heat shock transcription factor A2
73	Phvul.003G139400.1	37147326	Phvul.003G139400	Phvul.003G139400.1.p		PTHR35162
74	Phvul.003G149300.1	37146523	Phvul.003G149300	Phvul.003G149300.1.p		PTHR33228,PTHR33228:SF5					AT5G57685.1	ATGDU3,GDU3,LSB1	glutamine dumper 3
75	Phvul.003G151700.1	37145543	Phvul.003G151700	Phvul.003G151700.1.p	PF00892	PTHR31218,PTHR31218:SF30				GO:0016021,GO:0016020,GO:0022857	AT4G28040.5		nodulin MtN21 /EamA-like transporter family protein
76	Phvul.003G182600.1	37146875	Phvul.003G182600	Phvul.003G182600.1.p	PF00582	PTHR31964,PTHR31964:SF5				GO:0006950	AT3G03290.1		Adenine nucleotide alpha hydrolases-like superfamily protein
77	Phvul.003G185300.1	37144453	Phvul.003G185300	Phvul.003G185300.1.p	PF07983	PTHR32227,PTHR32227:SF75					AT1G18650.1	PDCB3	plasmodesmata callose-binding protein 3
78	Phvul.003G192800.1	37146469	Phvul.003G192800	Phvul.003G192800.1.p	PF00854	PTHR11654,PTHR11654:SF184			K14638	GO:0016020,GO:0006810,GO:0005215	AT1G69850.1	ATNRT1:2,NRT1:2,NTL1	nitrate transporter 1:2
79	Phvul.003G193000.1	37144525	Phvul.003G193000	Phvul.003G193000.1.p	PF04982	PTHR33741					AT5G62720.1		Integral membrane HPP family protein
80	Phvul.003G226600.1	37145553	Phvul.003G226600	Phvul.003G226600.1.p	PF03908	PTHR21230,PTHR21230:SF27	KOG1666		K08494		AT2G35190.1	ATNPSN11,NPSN11,NSPN11	novel plant snare 11
81	Phvul.003G226900.1	37147667	Phvul.003G226900	Phvul.003G226900.1.p	PF01373	PTHR31352,PTHR31352:SF1		3.2.1.2	K01177	GO:0016161,GO:0000272	AT4G17090.1	BAM3,BMY8,CT-BMY	chloroplast beta-amylase
82	Phvul.003G228800.1	37148184	Phvul.003G228800	Phvul.003G228800.1.p	PF14572,PF13793	PTHR10210,PTHR10210:SF54	KOG1448	2.7.6.1	K00948	GO:0009165,GO:0004749,GO:0000287	AT2G35390.2		Phosphoribosyltransferase family protein
83	Phvul.003G230100.1	37145680	Phvul.003G230100	Phvul.003G230100.1.p	PF06943	PTHR31747,PTHR31747:SF1					AT1G32540.3	LOL1	lsd one like 1
84	Phvul.003G236200.1	37147983	Phvul.003G236200	Phvul.003G236200.1.p	PF03195	PTHR31304,PTHR31304:SF6					AT4G37540.1	LBD39	LOB domain-containing protein 39
85	Phvul.003G240800.1	37147620	Phvul.003G240800	Phvul.003G240800.1.p	PF08246,PF00112	PTHR12411,PTHR12411:SF349	KOG1543	3.4.22.14		GO:0008234,GO:0006508	AT3G19390.1		Granulin repeat cysteine protease family protein
86	Phvul.003G246900.1	37147741	Phvul.003G246900	Phvul.003G246900.1.p	PF00249	PTHR31003,PTHR31003:SF2					AT4G37180.1		Homeodomain-like superfamily protein
87	Phvul.003G255700.1	37145924	Phvul.003G255700	Phvul.003G255700.1.p		PTHR33640,PTHR33640:SF1					AT5G66440.1
88	Phvul.003G256000.1	37147891	Phvul.003G256000	Phvul.003G256000.1.p	PF03492	PTHR31009,PTHR31009:SF6		2.1.1.274		GO:0008168	AT3G11480.1	ATBSMT1,BSMT1	S-adenosyl-L-methionine-dependent methyltransferases superfamily protein
89	Phvul.003G260300.1	37146722	Phvul.003G260300	Phvul.003G260300.1.p	PF08263,PF00560,PF00069,PF13855	PTHR27000,PTHR27000:SF26	KOG1187	2.7.11.1		GO:0005515,GO:0006468,GO:0005524,GO:0004672	AT4G36180.1		Leucine-rich receptor-like protein kinase family protein
90	Phvul.003G263400.1	37147040	Phvul.003G263400	Phvul.003G263400.1.p	PF00314	PTHR31048,PTHR31048:SF11					AT4G38660.1		Pathogenesis-related thaumatin superfamily protein
91	Phvul.003G271400.1	37146666	Phvul.003G271400	Phvul.003G271400.1.p	PF13639	PTHR14155,PTHR14155:SF187				GO:0008270,GO:0005515	AT1G20823.1		RING/U-box superfamily protein
92	Phvul.003G273400.1	37145577	Phvul.003G273400	Phvul.003G273400.1.p	PF03765,PF00650	PTHR23324,PTHR23324:SF84	KOG1471				AT1G55690.3		Sec14p-like phosphatidylinositol transfer family protein
93	Phvul.003G282500.1	37146916	Phvul.003G282500	Phvul.003G282500.1.p	PF00304	PTHR33147					AT2G02130.1	LCR68,PDF2.3	low-molecular-weight cysteine-rich 68
94	Phvul.003G286300.1	37145327	Phvul.003G286300	Phvul.003G286300.1.p		PTHR34291,PTHR34291:SF1					AT5G65660.1		hydroxyproline-rich glycoprotein family protein
95	Phvul.003G288600.1	37145078	Phvul.003G288600	Phvul.003G288600.1.p	PF00860	PTHR11119,PTHR11119:SF54			K14611	GO:0055085,GO:0016020,GO:0006810,GO:0005215	AT4G38050.1		Xanthine/uracil permease family protein
96	Phvul.003G292100.1	37144371	Phvul.003G292100	Phvul.003G292100.1.p	PF03460,PF01077	PTHR32439,PTHR32439:SF0		1.7.7.1	K00366	GO:0055114,GO:0016491,GO:0051536,GO:0020037	AT2G15620.1	ATHNIR,NIR,NIR1	nitrite reductase 1
97	Phvul.003G293800.1	37145982	Phvul.003G293800	Phvul.003G293800.1.p	PF00249	PTHR31003,PTHR31003:SF7					AT1G49560.1		Homeodomain-like superfamily protein
98	Phvul.004G005400.1	37162107	Phvul.004G005400	Phvul.004G005400.1.p	PF00067	PTHR24296,PTHR24296:SF1	KOG0157			GO:0055114,GO:0020037,GO:0016705,GO:0005506	AT4G39490.1	CYP96A10	cytochrome P450, family 96, subfamily A, polypeptide 10
99	Phvul.004G013500.3	37161627	Phvul.004G013500	Phvul.004G013500.3.p	PF00484	PTHR11002,PTHR11002:SF7	KOG1578	4.2.1.1	K01673	GO:0008270,GO:0004089	AT3G01500.2	ATBCA1,ATSABP3,CA1,SABP3	carbonic anhydrase 1
100	Phvul.004G021300.1	37162314	Phvul.004G021300	Phvul.004G021300.1.p	PF00067	PTHR24298,PTHR24298:SF111	KOG0156			GO:0055114,GO:0020037,GO:0016705,GO:0005506	AT4G31940.1	CYP82C4	cytochrome P450, family 82, subfamily C, polypeptide 4
101	Phvul.004G021500.1	37161922	Phvul.004G021500	Phvul.004G021500.1.p	PF00067	PTHR24298,PTHR24298:SF111	KOG0156			GO:0055114,GO:0020037,GO:0016705,GO:0005506	AT4G31940.1	CYP82C4	cytochrome P450, family 82, subfamily C, polypeptide 4
102	Phvul.004G025000.2	37162472	Phvul.004G025000	Phvul.004G025000.2.p	PF00004,PF14363	PTHR23070,PTHR23070:SF19			K08900	GO:0005524	AT5G40010.1	AATP1	AAA-ATPase 1
103	Phvul.004G048700.1	37162350	Phvul.004G048700	Phvul.004G048700.1.p	PF14416,PF13839	PTHR32285,PTHR32285:SF48					AT5G15900.1	TBL19	TRICHOME BIREFRINGENCE-LIKE 19
104	Phvul.004G054600.1	37162015	Phvul.004G054600	Phvul.004G054600.1.p	PF00571,PF00654	PTHR11689,PTHR11689:SF67			K05016	GO:0055085,GO:0016020,GO:0006821,GO:0005247	AT3G27170.1	ATCLC-B,CLC-B	chloride channel B
105	Phvul.004G063800.2	37161728	Phvul.004G063800	Phvul.004G063800.2.p	PF09336,PF00004	PTHR23074,PTHR23074:SF17	KOG0740	3.6.4.3		GO:0005524	AT3G27120.1		P-loop containing nucleoside triphosphate hydrolases superfamily protein
106	Phvul.004G091200.1	37162302	Phvul.004G091200	Phvul.004G091200.1.p		PTHR33401,PTHR33401:SF3					AT1G22790.2
107	Phvul.004G107800.1	37162499	Phvul.004G107800	Phvul.004G107800.1.p	PF03152	PTHR12555,PTHR12555:SF17	KOG1816		K14016	GO:0006511	AT2G29070.2		Ubiquitin fusion degradation UFD1 family protein
108	Phvul.004G121900.1	37162548	Phvul.004G121900	Phvul.004G121900.1.p	PF01554	PTHR11206,PTHR11206:SF103	KOG1347		K03327	GO:0055085,GO:0016020,GO:0015297,GO:0015238,GO:0006855	AT4G23030.1		MATE efflux family protein
109	Phvul.004G157300.1	37163549	Phvul.004G157300	Phvul.004G157300.1.p	PF00643,PF06203	PTHR31874,PTHR31874:SF1	KOG1601			GO:0008270,GO:0005622,GO:0005515	AT1G25440.1		B-box type zinc finger protein with CCT domain
110	Phvul.005G002400.1	37154388	Phvul.005G002400	Phvul.005G002400.1.p	PF00067	PTHR24298,PTHR24298:SF179	KOG0156	1.14.13.120		GO:0055114,GO:0020037,GO:0016705,GO:0005506	AT5G25120.1	CYP71B11	ytochrome p450, family 71, subfamily B, polypeptide 11
111	Phvul.005G034000.1	37153686	Phvul.005G034000	Phvul.005G034000.1.p	PF01565,PF09265	PTHR13878,PTHR13878:SF53		1.5.99.12	K00279	GO:0055114,GO:0050660,GO:0016491,GO:0019139,GO:0009690	AT3G63440.1	ATCKX6,ATCKX7,CKX6	cytokinin oxidase/dehydrogenase 6
112	Phvul.005G034800.1	37153682	Phvul.005G034800	Phvul.005G034800.1.p	PF01073	PTHR10366,PTHR10366:SF362	KOG1502	1.1.1.195		GO:0055114,GO:0016616,GO:0006694,GO:0003854	AT5G19440.1		NAD(P)-binding Rossmann-fold superfamily protein
113	Phvul.005G049700.1	37152354	Phvul.005G049700	Phvul.005G049700.1.p	PF03195	PTHR31301,PTHR31301:SF15					AT1G31320.1	LBD4	LOB domain-containing protein 4
114	Phvul.005G061600.1	37152792	Phvul.005G061600	Phvul.005G061600.1.p		PTHR37611
115	Phvul.005G061700.1	37153097	Phvul.005G061700	Phvul.005G061700.1.p		PTHR37611
116	Phvul.005G061801.1	37153286	Phvul.005G061801	Phvul.005G061801.1.p		PTHR37611
117	Phvul.005G074000.1	37152333	Phvul.005G074000	Phvul.005G074000.1.p	PF03110	PTHR31251,PTHR31251:SF9				GO:0005634,GO:0003677	AT3G60030.1	SPL12	squamosa promoter-binding protein-like 12
118	Phvul.005G085000.3	37152598	Phvul.005G085000	Phvul.005G085000.3.p	PF04117	PTHR11266,PTHR11266:SF16	KOG1944		K13348	GO:0016021	AT1G52870.2		Peroxisomal membrane 22 kDa (Mpv17/PMP22) family protein
119	Phvul.005G087318.1	37152309	Phvul.005G087318	Phvul.005G087318.1.p	PF12609	PTHR33090					AT4G10265.1		Wound-responsive family protein
120	Phvul.005G105900.1	37152995	Phvul.005G105900	Phvul.005G105900.1.p	PF13326	PTHR34041,PTHR34041:SF1			K08902	GO:0010207	AT1G03600.1	PSB27	photosystem II family protein
121	Phvul.005G108300.1	37154437	Phvul.005G108300	Phvul.005G108300.1.p	PF12609	PTHR33090					AT4G10270.1		Wound-responsive family protein
122	Phvul.005G123700.1	37153860	Phvul.005G123700	Phvul.005G123700.1.p	PF00687	PTHR23105,PTHR23105:SF55	KOG1570		K02865		AT1G08360.1		Ribosomal protein L1p/L10e family
123	Phvul.005G129200.1	37153690	Phvul.005G129200	Phvul.005G129200.1.p	PF05577	PTHR11010,PTHR11010:SF43	KOG2183	3.4.16.2		GO:0008236,GO:0006508	AT5G22860.1		Serine carboxypeptidase S28 family protein
124	Phvul.005G129300.2	37154215	Phvul.005G129300	Phvul.005G129300.2.p	PF05577	PTHR11010,PTHR11010:SF43		3.4.16.2		GO:0008236,GO:0006508	AT5G22860.1		Serine carboxypeptidase S28 family protein
125	Phvul.005G129400.1	37153905	Phvul.005G129400	Phvul.005G129400.1.p		PTHR11010,PTHR11010:SF43		3.4.16.2	K01285		AT3G28680.1		Serine carboxypeptidase S28 family protein
126	Phvul.005G130000.1	37152370	Phvul.005G130000	Phvul.005G130000.1.p	PF00450	PTHR11802,PTHR11802:SF3	KOG1283	3.4.16.5	K09646	GO:0006508,GO:0004185	AT2G27920.1	SCPL51	serine carboxypeptidase-like 51
127	Phvul.005G151100.1	37152703	Phvul.005G151100	Phvul.005G151100.1.p	PF01738	PTHR17630,PTHR17630:SF48	KOG3043			GO:0016787	AT3G23600.1		alpha/beta-Hydrolases superfamily protein
128	Phvul.005G156900.1	37154391	Phvul.005G156900	Phvul.005G156900.1.p	PF01477,PF00305	PTHR11771,PTHR11771:SF48		1.13.11.58	K15718	GO:0005515,GO:0055114,GO:0046872,GO:0016702	AT1G55020.1	ATLOX1,LOX1	lipoxygenase 1
129	Phvul.005G159400.1	37153370	Phvul.005G159400	Phvul.005G159400.1.p	PF05199,PF00732	PTHR11552,PTHR11552:SF69			K15403	GO:0055114,GO:0016614,GO:0050660,GO:0010430	AT1G72970.1	EDA17,HTH	Glucose-methanol-choline (GMC) oxidoreductase family protein
130	Phvul.005G177800.2	37152857	Phvul.005G177800	Phvul.005G177800.2.p	PF14559	PTHR26312,PTHR26312:SF75					AT5G20190.1		Tetratricopeptide repeat (TPR)-like superfamily protein
131	Phvul.006G046000.1	37173629	Phvul.006G046000	Phvul.006G046000.1.p	PF00011	PTHR11527,PTHR11527:SF137			K13993		AT4G27670.1	HSP21	heat shock protein 21
132	Phvul.006G059284.1	37173660	Phvul.006G059284	Phvul.006G059284.1.p	PF08263,PF00069,PF13855	PTHR27000,PTHR27000:SF186	KOG1187	2.7.11.1		GO:0006468,GO:0005524,GO:0004672,GO:0005515	AT5G56040.2		Leucine-rich receptor-like protein kinase family protein
133	Phvul.006G069200.1	37173574	Phvul.006G069200	Phvul.006G069200.1.p	PF14416,PF13839	PTHR32285,PTHR32285:SF14					AT5G58600.1	PMR5,TBL44	Plant protein of unknown function (DUF828)
134	Phvul.006G069300.1	37173272	Phvul.006G069300	Phvul.006G069300.1.p	PF12481,PF00733	PTHR11772,PTHR11772:SF13		6.3.5.4	K01953	GO:0006529,GO:0004066	AT3G47340.1	ASN1,AT-ASN1,DIN6	glutamine-dependent asparagine synthase 1
135	Phvul.006G093933.1	37173908	Phvul.006G093933	Phvul.006G093933.1.p	PF10294	PTHR14614,PTHR14614:SF31	KOG2497				AT5G27400.1		S-adenosyl-L-methionine-dependent methyltransferases superfamily protein
136	Phvul.006G098400.1	37173889	Phvul.006G098400	Phvul.006G098400.1.p	PF02458	PTHR31642,PTHR31642:SF9		2.3.1.196		GO:0016747	AT5G17540.1		HXXXD-type acyl-transferase family protein
137	Phvul.006G111300.1	37173656	Phvul.006G111300	Phvul.006G111300.1.p	PF14416,PF13839	PTHR32285,PTHR32285:SF9					AT1G01430.1	TBL25	TRICHOME BIREFRINGENCE-LIKE 25
138	Phvul.006G128700.1	37173160	Phvul.006G128700	Phvul.006G128700.1.p	PF05938	PTHR31232,PTHR31232:SF8					AT3G24060.1		Plant self-incompatibility protein S1 family
139	Phvul.006G144300.1	37172948	Phvul.006G144300	Phvul.006G144300.1.p		PTHR33709,PTHR33709:SF2					AT4G22290.1		Ubiquitin-specific protease family C19-related protein
140	Phvul.006G153200.1	37173905	Phvul.006G153200	Phvul.006G153200.1.p	PF00026	PTHR13683,PTHR13683:SF379	KOG1339	3.4.23.34		GO:0006508,GO:0004190	AT5G19120.1		Eukaryotic aspartyl protease family protein
141	Phvul.006G162700.1	37172826	Phvul.006G162700	Phvul.006G162700.1.p	PF00462	PTHR10168,PTHR10168:SF115	KOG1752	1.8.1.9	K03676	GO:0045454,GO:0015035,GO:0009055	AT5G18600.1		Thioredoxin superfamily protein
142	Phvul.006G164100.1	37173299	Phvul.006G164100	Phvul.006G164100.1.p	PF04862	PTHR31265,PTHR31265:SF1					AT1G29980.1		Protein of unknown function, DUF642
143	Phvul.006G170700.1	37171863	Phvul.006G170700	Phvul.006G170700.1.p	PF12796,PF13962	PTHR24177,PTHR24177:SF30	KOG4412	2.7.11.1			AT3G18670.1		Ankyrin repeat family protein
144	Phvul.006G174700.1	37172834	Phvul.006G174700	Phvul.006G174700.1.p	PF00560,PF07714	PTHR27000,PTHR27000:SF154	KOG1187	2.7.11.1		GO:0005515,GO:0006468,GO:0004672	AT5G45800.1	MEE62	Leucine-rich repeat protein kinase family protein
145	Phvul.006G201700.1	37173374	Phvul.006G201700	Phvul.006G201700.1.p	PF12014	PTHR33917,PTHR33917:SF1					AT4G33630.1	EX1	Protein of unknown function (DUF3506)
146	Phvul.006G209500.1	37174092	Phvul.006G209500	Phvul.006G209500.1.p	PF00067	PTHR24298,PTHR24298:SF178		1.14.13.121		GO:0055114,GO:0020037,GO:0016705,GO:0005506	AT3G26300.1	CYP71B34	cytochrome P450, family 71, subfamily B, polypeptide 34
147	Phvul.006G212600.1	37174247	Phvul.006G212600	Phvul.006G212600.1.p	PF03470,PF03468	PTHR21596,PTHR21596:SF12				GO:0031047	AT5G23570.1	ATSGS3,SGS3	XS domain-containing protein / XS zinc finger domain-containing protein-related
148	Phvul.006G213300.1	37174207	Phvul.006G213300	Phvul.006G213300.1.p		PTHR34661,PTHR34661:SF1					AT1G54840.1		HSP20-like chaperones superfamily protein
149	Phvul.006G216700.2	37173756	Phvul.006G216700	Phvul.006G216700.2.p	PF00111	PTHR19370,PTHR19370:SF120	KOG3309		K02639	GO:0051536,GO:0009055	AT1G60950.1	ATFD2,FED A	2Fe-2S ferredoxin-like superfamily protein
150	Phvul.006G218600.1	37172786	Phvul.006G218600	Phvul.006G218600.1.p	PF12681	PTHR10374,PTHR10374:SF13	KOG2944				AT1G80160.1		Lactoylglutathione lyase / glyoxalase I family protein
151	Phvul.007G019600.1	37166702	Phvul.007G019600	Phvul.007G019600.1.p	PF02362	PTHR31674,PTHR31674:SF1				GO:0003677	AT3G18990.1	REM39,VRN1	AP2/B3-like transcriptional factor family protein
152	Phvul.007G023700.1	37166642	Phvul.007G023700	Phvul.007G023700.1.p	PF13906,PF13520	PTHR11785,PTHR11785:SF331	KOG1286			GO:0016020,GO:0015171,GO:0003333	AT3G10600.1	CAT7	cationic amino acid transporter 7
153	Phvul.007G060900.1	37166704	Phvul.007G060900	Phvul.007G060900.1.p	PF00612,PF13178	PTHR32295,PTHR32295:SF43				GO:0005515	AT4G14750.1	IQD19	IQ-domain 19
154	Phvul.007G090100.2	37163967	Phvul.007G090100	Phvul.007G090100.2.p	PF08100,PF00891	PTHR11746,PTHR11746:SF112	KOG3178	2.1.1.154,2.1.1.65	K13066	GO:0046983,GO:0008171	AT5G54160.1	ATOMT1,OMT1	O-methyltransferase 1
155	Phvul.007G096900.1	37163980	Phvul.007G096900	Phvul.007G096900.1.p	PF00005	PTHR19241,PTHR19241:SF304				GO:0016887,GO:0005524	AT1G53390.1		P-loop containing nucleoside triphosphate hydrolases superfamily protein
156	Phvul.007G099500.2	37164853	Phvul.007G099500	Phvul.007G099500.2.p	PF13259	PTHR33373					AT3G54880.1
157	Phvul.007G102900.1	37165390	Phvul.007G102900	Phvul.007G102900.1.p	PF00249	PTHR31003,PTHR31003:SF4					AT1G25550.1		myb-like transcription factor family protein
158	Phvul.007G110800.1	37164257	Phvul.007G110800	Phvul.007G110800.1.p	PF04720	PTHR31579,PTHR31579:SF5					AT3G22970.1		Protein of unknown function (DUF506)
159	Phvul.007G135800.1	37167090	Phvul.007G135800	Phvul.007G135800.1.p	PF00201	PTHR11926,PTHR11926:SF359		2.4.1.115		GO:0016758,GO:0008152	AT5G54010.1		UDP-Glycosyltransferase superfamily protein
160	Phvul.007G139200.1	37165844	Phvul.007G139200	Phvul.007G139200.1.p	PF07795	PTHR33431,PTHR33431:SF1					AT5G22930.1		Protein of unknown function (DUF1635)
161	Phvul.007G142700.1	37167117	Phvul.007G142700	Phvul.007G142700.1.p							AT2G19260.1		RING/FYVE/PHD zinc finger superfamily protein
162	Phvul.007G145900.1	37165369	Phvul.007G145900	Phvul.007G145900.1.p	PF00232	PTHR10353,PTHR10353:SF29		3.5.2.17	K01188	GO:0005975,GO:0004553	AT1G02850.2	BGLU11	beta glucosidase 11
163	Phvul.007G147400.1	37164519	Phvul.007G147400	Phvul.007G147400.1.p	PF00005,PF00664	PTHR24221,PTHR24221:SF119		3.6.3.44	K05658	GO:0016887,GO:0005524,GO:0055085,GO:0042626,GO:0016021,GO:0006810	AT2G36910.1	ABCB1,ATPGP1,PGP1	ATP binding cassette subfamily B1
164	Phvul.007G157200.1	37167477	Phvul.007G157200	Phvul.007G157200.1.p	PF00012	PTHR19375,PTHR19375:SF232			K03283		AT5G02500.1	AT-HSC70-1,HSC70,HSC70-1,HSP70-1	heat shock cognate protein 70-1
165	Phvul.007G157200.2	37167478	Phvul.007G157200	Phvul.007G157200.2.p	PF00012	PTHR19375,PTHR19375:SF232			K03283		AT5G02500.1	AT-HSC70-1,HSC70,HSC70-1,HSP70-1	heat shock cognate protein 70-1
166	Phvul.007G169700.1	37163965	Phvul.007G169700	Phvul.007G169700.1.p	PF08137	PTHR33102,PTHR33102:SF11					AT3G63088.1	DVL14,RTFL14	ROTUNDIFOLIA like 14
167	Phvul.007G179000.1	37167488	Phvul.007G179000	Phvul.007G179000.1.p	PF00067	PTHR24296,PTHR24296:SF11	KOG0157		K13407	GO:0055114,GO:0020037,GO:0016705,GO:0005506	AT5G63450.1	CYP94B1	cytochrome P450, family 94, subfamily B, polypeptide 1
168	Phvul.007G197700.1	37166442	Phvul.007G197700	Phvul.007G197700.1.p	PF05564	PTHR33565,PTHR33565:SF1					AT1G56220.1		Dormancy/auxin associated family protein
169	Phvul.007G204400.1	37164755	Phvul.007G204400	Phvul.007G204400.1.p	PF07983	PTHR32227,PTHR32227:SF118		3.2.1.39			AT1G09460.1		Carbohydrate-binding X8 domain superfamily protein
170	Phvul.007G208800.1	37165039	Phvul.007G208800	Phvul.007G208800.1.p	PF02309	PTHR31734,PTHR31734:SF15			K14484	GO:0006355,GO:0005634	AT3G62100.1	IAA30	indole-3-acetic acid inducible 30
171	Phvul.007G233100.1	37164917	Phvul.007G233100	Phvul.007G233100.1.p		PTHR37226,PTHR37226:SF1					AT4G13540.1
172	Phvul.007G239400.1	37166366	Phvul.007G239400	Phvul.007G239400.1.p	PF00583	PTHR10545	KOG3216			GO:0008080	AT2G39020.1		Acyl-CoA N-acyltransferases (NAT) superfamily protein
173	Phvul.007G259500.1	37164530	Phvul.007G259500	Phvul.007G259500.1.p	PF11960,PF00487	PTHR32100,PTHR32100:SF13		1.14.19.6,1.3.1.35	K10256	GO:0055114,GO:0016717,GO:0006629	AT3G12120.2	FAD2	fatty acid desaturase 2
174	Phvul.008G005500.1	37161301	Phvul.008G005500	Phvul.008G005500.1.p	PF03195	PTHR31304,PTHR31304:SF3					AT3G02550.1	LBD41	LOB domain-containing protein 41
175	Phvul.008G005600.1	37161237	Phvul.008G005600	Phvul.008G005600.1.p	PF00067	PTHR24282,PTHR24282:SF12	KOG0157		K10717	GO:0055114,GO:0020037,GO:0016705,GO:0005506	AT5G38450.1	CYP735A1	cytochrome P450, family 735, subfamily A, polypeptide 1
176	Phvul.008G005900.1	37159986	Phvul.008G005900	Phvul.008G005900.1.p	PF14108	PTHR34543,PTHR34543:SF1		5.3.99.9			AT1G67080.1	ABA4	abscisic acid (aba)-deficient 4
177	Phvul.008G012700.1	37159957	Phvul.008G012700	Phvul.008G012700.1.p		PTHR37375,PTHR37375:SF1					AT3G04020.1
178	Phvul.008G015900.1	37157675	Phvul.008G015900	Phvul.008G015900.1.p	PF09713	PTHR31871,PTHR31871:SF10		3.4.17.23			AT3G55240.1		Plant protein 1589 of unknown function
179	Phvul.008G019500.1	37157735	Phvul.008G019500	Phvul.008G019500.1.p	PF04059	PTHR24012,PTHR24012:SF390	KOG4660				AT5G07290.1	AML4,ML4	MEI2-like 4
180	Phvul.008G021100.1	37160598	Phvul.008G021100	Phvul.008G021100.1.p	PF14416,PF13839	PTHR32285,PTHR32285:SF13					AT5G15900.1	TBL19	TRICHOME BIREFRINGENCE-LIKE 19
181	Phvul.008G040800.1	37159405	Phvul.008G040800	Phvul.008G040800.1.p	PF06480,PF00004,PF01434	PTHR23076,PTHR23076:SF54			K03798	GO:0016021,GO:0008270,GO:0005524,GO:0004222,GO:0006508	AT5G15250.1	ATFTSH6,FTSH6	FTSH protease 6
182	Phvul.008G041200.1	37159892	Phvul.008G041200	Phvul.008G041200.1.p	PF02704	PTHR23201,PTHR23201:SF21					AT5G15230.1	GASA4	GAST1 protein homolog 4
183	Phvul.008G067400.1	37158078	Phvul.008G067400	Phvul.008G067400.1.p	PF03763	PTHR31775					AT3G61260.1		Remorin family protein
184	Phvul.008G108500.2	37157663	Phvul.008G108500	Phvul.008G108500.2.p	PF00560,PF13855	PTHR27004,PTHR27004:SF11	KOG0472	2.7.11.1		GO:0005515	AT1G74170.1	AtRLP13,RLP13	receptor like protein 13
185	Phvul.008G113800.1	37157800	Phvul.008G113800	Phvul.008G113800.1.p	PF03759	PTHR33101,PTHR33101:SF1				GO:0005089	AT5G02010.1	ATROPGEF7,ROPGEF7	RHO guanyl-nucleotide exchange factor 7
186	Phvul.008G114733.1	37161533	Phvul.008G114733	Phvul.008G114733.1.p
187	Phvul.008G122200.1	37158134	Phvul.008G122200	Phvul.008G122200.1.p	PF08263,PF00069,PF13855	PTHR27000,PTHR27000:SF92	KOG1187	2.7.11.1		GO:0006468,GO:0005524,GO:0004672,GO:0005515	AT5G48940.1		Leucine-rich repeat transmembrane protein kinase family protein
188	Phvul.008G132000.1	37161535	Phvul.008G132000	Phvul.008G132000.1.p		PTHR36760,PTHR36760:SF1					AT3G25130.1
189	Phvul.008G142500.1	37159545	Phvul.008G142500	Phvul.008G142500.1.p	PF14547	PTHR31731,PTHR31731:SF21					AT4G00165.1		Bifunctional inhibitor/lipid-transfer protein/seed storage 2S albumin superfamily protein
190	Phvul.008G147700.1	37158161	Phvul.008G147700	Phvul.008G147700.1.p	PF00657	PTHR22835,PTHR22835:SF239		3.2.1.51		GO:0016788	AT5G14450.1		GDSL-like Lipase/Acylhydrolase superfamily protein
191	Phvul.008G164500.2	37161548	Phvul.008G164500	Phvul.008G164500.2.p	PF00069	PTHR27003,PTHR27003:SF105		2.7.11.1,2.7.10.1	K04733	GO:0006468,GO:0005524,GO:0004672	AT3G21340.1		Leucine-rich repeat protein kinase family protein
192	Phvul.008G169300.1	37158850	Phvul.008G169300	Phvul.008G169300.1.p	PF00462,PF00610,PF04784	PTHR23054,PTHR23054:SF27	KOG1752			GO:0045454,GO:0015035,GO:0009055,GO:0035556	AT4G08550.1		electron carriers;protein disulfide oxidoreductases
193	Phvul.008G196600.1	37158183	Phvul.008G196600	Phvul.008G196600.1.p	PF02453	PTHR10994,PTHR10994:SF62	KOG1792				AT3G10260.3		Reticulon family protein
194	Phvul.008G201900.1	37161414	Phvul.008G201900	Phvul.008G201900.1.p	PF13499,PF00069	PTHR24349,PTHR24349:SF131	KOG0032	2.7.11.1	K13412	GO:0006468,GO:0005524,GO:0004672	AT5G12180.1	CPK17	calcium-dependent protein kinase 17
195	Phvul.008G205700.4	37159070	Phvul.008G205700	Phvul.008G205700.4.p	PF14531,PF03822	PTHR24343,PTHR24343:SF189	KOG0583	2.7.11.1		GO:0007165	AT2G26980.4	CIPK3,SnRK3.17	CBL-interacting protein kinase 3
196	Phvul.008G209600.1	37160341	Phvul.008G209600	Phvul.008G209600.1.p	PF03454,PF03453,PF00994	PTHR10192,PTHR10192:SF5	KOG2371	2.10.1.1,2.7.7.75	K15376	GO:0032324	AT5G20990.1	B73,CHL6,CNX,CNX1,SIR4	molybdopterin biosynthesis CNX1 protein / molybdenum cofactor biosynthesis enzyme CNX1 (CNX1)
197	Phvul.008G209600.2	37160343	Phvul.008G209600	Phvul.008G209600.2.p	PF03454,PF03453,PF00994	PTHR10192,PTHR10192:SF5	KOG2371	2.10.1.1,2.7.7.75	K15376	GO:0032324	AT5G20990.1	B73,CHL6,CNX,CNX1,SIR4	molybdopterin biosynthesis CNX1 protein / molybdenum cofactor biosynthesis enzyme CNX1 (CNX1)
198	Phvul.008G219100.1	37161276	Phvul.008G219100	Phvul.008G219100.1.p	PF03222	PTHR22950,PTHR22950:SF323	KOG1305			GO:0003333	AT3G56200.1		Transmembrane amino acid transporter family protein
199	Phvul.008G224600.1	37161230	Phvul.008G224600	Phvul.008G224600.1.p	PF00067	PTHR24286,PTHR24286:SF44	KOG0157		K09588	GO:0055114,GO:0020037,GO:0016705,GO:0005506	AT5G05690.1	CBB3,CPD,CYP90,CYP90A,CYP90A1,DWF3	Cytochrome P450 superfamily protein
200	Phvul.008G226200.1	37158996	Phvul.008G226200	Phvul.008G226200.1.p	PF02458	PTHR31896,PTHR31896:SF11		2.3.1.133		GO:0016747	AT2G39980.1		HXXXD-type acyl-transferase family protein
201	Phvul.008G229100.1	37158609	Phvul.008G229100	Phvul.008G229100.1.p	PF02225,PF05922,PF00082	PTHR10795,PTHR10795:SF348		3.4.21.25		GO:0006508,GO:0004252	AT5G59100.1		Subtilisin-like serine endopeptidase family protein
202	Phvul.008G241300.1	37158660	Phvul.008G241300	Phvul.008G241300.1.p	PF00534,PF00862	PTHR12526,PTHR12526:SF379	KOG0853	2.4.1.13	K00695	GO:0016157,GO:0005985	AT1G73370.1	ATSUS6,SUS6	sucrose synthase 6
203	Phvul.008G253400.1	37160788	Phvul.008G253400	Phvul.008G253400.1.p	PF00026	PTHR13683,PTHR13683:SF263	KOG1339	3.4.23.12		GO:0006508,GO:0004190	AT1G79720.1		Eukaryotic aspartyl protease family protein
204	Phvul.008G268800.2	37160452	Phvul.008G268800	Phvul.008G268800.2.p	PF00657	PTHR22835,PTHR22835:SF116		3.1.1.3		GO:0016788	AT5G55050.1		GDSL-like Lipase/Acylhydrolase superfamily protein
205	Phvul.008G270900.1	37159107	Phvul.008G270900	Phvul.008G270900.1.p	PF00759	PTHR22298,PTHR22298:SF23		3.2.1.4		GO:0005975,GO:0004553	AT2G32990.1	AtGH9B8,GH9B8	glycosyl hydrolase 9B8
206	Phvul.009G001200.1	37149584	Phvul.009G001200	Phvul.009G001200.1.p	PF02519	PTHR31929			K14488	GO:0009733	AT4G38840.1		SAUR-like auxin-responsive protein family
207	Phvul.009G004700.1	37148693	Phvul.009G004700	Phvul.009G004700.1.p	PF02769,PF13507	PTHR10099,PTHR10099:SF1		6.3.5.3	K01952		AT1G74260.1	PUR4	purine biosynthesis 4
208	Phvul.009G020700.3	37150505	Phvul.009G020700	Phvul.009G020700.3.p	PF00505,PF01388	PTHR13711,PTHR13711:SF202	KOG0381			GO:0003677	AT1G76110.1		HMG (high mobility group) box protein with ARID/BRIGHT DNA-binding domain
209	Phvul.009G028200.2	37151330	Phvul.009G028200	Phvul.009G028200.2.p
210	Phvul.009G032100.1	37148991	Phvul.009G032100	Phvul.009G032100.1.p	PF04674	PTHR31279,PTHR31279:SF3					AT4G08950.1	EXO	Phosphate-responsive 1 family protein
211	Phvul.009G034400.1	37151850	Phvul.009G034400	Phvul.009G034400.1.p	PF16913	PTHR31376,PTHR31376:SF1				GO:0016021,GO:0005215	AT1G28230.1	ATPUP1,PUP1	purine permease 1
212	Phvul.009G042100.1	37149616	Phvul.009G042100	Phvul.009G042100.1.p	PF00252	PTHR11726,PTHR11726:SF15	KOG0857		K02866	GO:0006412,GO:0005840,GO:0003735	AT1G26910.1	RPL10B	Ribosomal protein L16p/L10e family protein
213	Phvul.009G045100.1	37149936	Phvul.009G045100	Phvul.009G045100.1.p	PF02482,PF16321	PTHR33231,PTHR33231:SF1				GO:0044238	AT5G24490.1		30S ribosomal protein, putative
214	Phvul.009G046500.1	37151433	Phvul.009G046500	Phvul.009G046500.1.p	PF00011	PTHR11527,PTHR11527:SF167	KOG0710		K13993		AT4G27670.1	HSP21	heat shock protein 21
215	Phvul.009G050700.1	37149030	Phvul.009G050700	Phvul.009G050700.1.p		PTHR34467,PTHR34467:SF1
216	Phvul.009G058900.1	37151938	Phvul.009G058900	Phvul.009G058900.1.p		PTHR33872,PTHR33872:SF2					AT1G19530.1
217	Phvul.009G084900.1	37150239	Phvul.009G084900	Phvul.009G084900.1.p	PF00512,PF00072,PF02518	PTHR24423,PTHR24423:SF475	KOG0519	2.7.13.3		GO:0007165,GO:0000155,GO:0000160	AT5G10720.1	AHK5,CKI2,HK5	histidine kinase 5
218	Phvul.009G094100.1	37148688	Phvul.009G094100	Phvul.009G094100.1.p	PF00153	PTHR24089,PTHR24089:SF348	KOG0752				AT4G32400.1	ATBT1,EMB104,EMB42,SHS1	Mitochondrial substrate carrier family protein
219	Phvul.009G107700.1	37150427	Phvul.009G107700	Phvul.009G107700.1.p		PTHR22849,PTHR22849:SF35		6.3.2.19			AT5G11550.1		ARM repeat superfamily protein
220	Phvul.009G129001.1	37151421	Phvul.009G129001	Phvul.009G129001.1.p		PTHR11659,PTHR11659:SF0				GO:0016884	AT1G48520.3	GATB	GLU-ADT subunit B
221	Phvul.009G161600.2	37151893	Phvul.009G161600	Phvul.009G161600.2.p	PF09261,PF01074,PF07748	PTHR11607,PTHR11607:SF36		3.2.1.24	K01191	GO:0008270,GO:0004553,GO:0005975,GO:0004559,GO:0015923,GO:0006013	AT5G13980.2		Glycosyl hydrolase family 38 protein
222	Phvul.009G164300.1	37149097	Phvul.009G164300	Phvul.009G164300.1.p	PF00010	PTHR12565,PTHR12565:SF90				GO:0046983	AT5G50915.2		basic helix-loop-helix (bHLH) DNA-binding superfamily protein
223	Phvul.009G177800.1	37151493	Phvul.009G177800	Phvul.009G177800.1.p	PF00450	PTHR11802,PTHR11802:SF29	KOG1282		K16296	GO:0006508,GO:0004185	AT5G09640.1	SCPL19,SNG2	serine carboxypeptidase-like 19
224	Phvul.009G182800.1	37150643	Phvul.009G182800	Phvul.009G182800.1.p	PF00072	PTHR26402,PTHR26402:SF526			K14492	GO:0000160	AT3G48100.1	ARR5,ATRR2,IBC6,RR5	response regulator 5
225	Phvul.009G184800.1	37149754	Phvul.009G184800	Phvul.009G184800.1.p	PF10409,PF02181	PTHR23213,PTHR23213:SF210				GO:0045010,GO:0005884	AT5G07740.1		actin binding
226	Phvul.009G185632.1	37149764	Phvul.009G185632	Phvul.009G185632.1.p	PF13041,PF01535	PTHR24015,PTHR24015:SF492					AT1G74400.1		Tetratricopeptide repeat (TPR)-like superfamily protein
227	Phvul.009G186300.1	37151597	Phvul.009G186300	Phvul.009G186300.1.p	PF00085	PTHR10438,PTHR10438:SF263	KOG0907	3.5.1.52		GO:0045454,GO:0015035,GO:0006662	AT1G08570.1	ACHT4	atypical CYS HIS rich thioredoxin 4
228	Phvul.009G190300.1	37151902	Phvul.009G190300	Phvul.009G190300.1.p	PF08659	PTHR24322,PTHR24322:SF498	KOG0725	1.1.1.223,1.1.1.243			AT2G47140.1		NAD(P)-binding Rossmann-fold superfamily protein
229	Phvul.009G202300.1	37151578	Phvul.009G202300	Phvul.009G202300.1.p	PF14383,PF14309	PTHR31680,PTHR31680:SF3					AT1G74160.1
230	Phvul.009G204000.1	37152038	Phvul.009G204000	Phvul.009G204000.1.p	PF02701	PTHR31992,PTHR31992:SF8				GO:0006355,GO:0003677	AT5G60850.1	OBP4	OBF binding protein 4
231	Phvul.009G207500.1	37150341	Phvul.009G207500	Phvul.009G207500.1.p	PF00335	PTHR32191,PTHR32191:SF2	KOG3882			GO:0016021	AT4G28050.1	TET7	tetraspanin7
232	Phvul.009G207500.2	37150342	Phvul.009G207500	Phvul.009G207500.2.p	PF00335	PTHR32191,PTHR32191:SF2	KOG3882			GO:0016021	AT4G28050.1	TET7	tetraspanin7
233	Phvul.009G232500.1	37151089	Phvul.009G232500	Phvul.009G232500.1.p	PF01301	PTHR23421,PTHR23421:SF74		3.2.1.23		GO:0005975,GO:0004553	AT4G26140.1	BGAL12	beta-galactosidase 12
234	Phvul.009G238500.1	37151552	Phvul.009G238500	Phvul.009G238500.1.p		PTHR33167,PTHR33167:SF5					AT5G57340.1
235	Phvul.009G245800.1	37150101	Phvul.009G245800	Phvul.009G245800.1.p	PF17035,PF00439	PTHR22880,PTHR22880:SF163				GO:0005515	AT2G34900.1	GTE01,GTE1,IMB1	Transcription factor GTE6
236	Phvul.009G247200.1	37150833	Phvul.009G247200	Phvul.009G247200.1.p		PTHR33433					AT5G24860.1	ATFPF1,FPF1	flowering promoting factor 1
237	Phvul.009G247300.1	37151858	Phvul.009G247300	Phvul.009G247300.1.p		PTHR33433					AT5G24860.1	ATFPF1,FPF1	flowering promoting factor 1
238	Phvul.009G247400.1	37151945	Phvul.009G247400	Phvul.009G247400.1.p	PF13774,PF00957	PTHR21136,PTHR21136:SF72	KOG0859		K08511	GO:0016192,GO:0016021	AT4G15780.1	ATVAMP724,VAMP724	vesicle-associated membrane protein 724
239	Phvul.009G260300.1	37151690	Phvul.009G260300	Phvul.009G260300.1.p	PF00149	PTHR32440,PTHR32440:SF0	KOG1432			GO:0016787	AT5G63140.1	ATPAP29,PAP29	purple acid phosphatase 29
240	Phvul.009G262100.1	37150283	Phvul.009G262100	Phvul.009G262100.1.p	PF05922,PF02225,PF00082	PTHR10795,PTHR10795:SF424		3.4.21.25		GO:0006508,GO:0004252	AT3G14240.1		Subtilase family protein
241	Phvul.010G000300.2	37142386	Phvul.010G000300	Phvul.010G000300.2.p	PF03171,PF14226	PTHR10209,PTHR10209:SF134	KOG0143	1.14.11.19		GO:0055114,GO:0016491	AT3G11180.1		2-oxoglutarate (2OG) and Fe(II)-dependent oxygenase superfamily protein
242	Phvul.010G010900.1	37143812	Phvul.010G010900	Phvul.010G010900.1.p	PF00067	PTHR24298,PTHR24298:SF86				GO:0055114,GO:0020037,GO:0016705,GO:0005506	AT4G31500.1	ATR4,CYP83B1,RED1,RNT1,SUR2	cytochrome P450, family 83, subfamily B, polypeptide 1
243	Phvul.010G011000.1	37142213	Phvul.010G011000	Phvul.010G011000.1.p	PF00067	PTHR24298,PTHR24298:SF86				GO:0055114,GO:0020037,GO:0016705,GO:0005506	AT4G31500.1	ATR4,CYP83B1,RED1,RNT1,SUR2	cytochrome P450, family 83, subfamily B, polypeptide 1
244	Phvul.010G026000.1	37142717	Phvul.010G026000	Phvul.010G026000.1.p	PF01582,PF00931	PTHR11017,PTHR11017:SF163				GO:0007165,GO:0005515,GO:0043531	AT5G36930.2		Disease resistance protein (TIR-NBS-LRR class) family
245	Phvul.010G027450.1	37142349	Phvul.010G027450	Phvul.010G027450.1.p		PTHR11017,PTHR11017:SF163					AT5G36930.2		Disease resistance protein (TIR-NBS-LRR class) family
246	Phvul.010G057200.1	37142101	Phvul.010G057200	Phvul.010G057200.1.p	PF02225	PTHR22765,PTHR22765:SF58					AT3G52850.1	ATELP,ATELP1,ATVSR1,BP-80,BP80,BP80-1;1,BP80B,GFS1,VSR1,VSR1;1	vacuolar sorting receptor homolog 1
247	Phvul.010G063300.1	37143861	Phvul.010G063300	Phvul.010G063300.1.p	PF03765,PF00650	PTHR23324,PTHR23324:SF57	KOG1471				AT3G51670.1		SEC14 cytosolic factor family protein / phosphoglyceride transfer family protein
248	Phvul.010G107400.1	37143199	Phvul.010G107400	Phvul.010G107400.1.p	PF00612,PF02179	PTHR33322,PTHR33322:SF4				GO:0005515,GO:0051087	AT2G46240.1	ATBAG6,BAG6	BCL-2-associated athanogene 6
249	Phvul.010G134900.1	37143516	Phvul.010G134900	Phvul.010G134900.1.p	PF01477,PF00305	PTHR11771,PTHR11771:SF48		1.13.11.58,1.13.11.12	K15718	GO:0005515,GO:0055114,GO:0046872,GO:0016702	AT1G55020.1	ATLOX1,LOX1	lipoxygenase 1
250	Phvul.010G143000.1	37143726	Phvul.010G143000	Phvul.010G143000.1.p	PF00010	PTHR12565,PTHR12565:SF174				GO:0046983	AT3G21330.1		basic helix-loop-helix (bHLH) DNA-binding superfamily protein
251	Phvul.010G143000.2	37143727	Phvul.010G143000	Phvul.010G143000.2.p	PF00010	PTHR12565,PTHR12565:SF174				GO:0046983	AT3G21330.1		basic helix-loop-helix (bHLH) DNA-binding superfamily protein
252	Phvul.010G144100.1	37142280	Phvul.010G144100	Phvul.010G144100.1.p		PTHR36382		3.6.4.12			AT4G21445.1
253	Phvul.010G145500.1	37144196	Phvul.010G145500	Phvul.010G145500.1.p	PF00390,PF03949	PTHR23406,PTHR23406:SF11		1.1.1.40	K00029	GO:0055114,GO:0004471,GO:0051287	AT1G79750.1	ATNADP-ME4,NADP-ME4	NADP-malic enzyme 4
254	Phvul.010G147900.1	37143251	Phvul.010G147900	Phvul.010G147900.1.p	PF00854	PTHR11654,PTHR11654:SF157			K14638	GO:0016020,GO:0006810,GO:0005215	AT1G52190.1		Major facilitator superfamily protein
255	Phvul.010G159000.1	37142677	Phvul.010G159000	Phvul.010G159000.1.p	PF01370	PTHR10366,PTHR10366:SF461	KOG1502	1.2.1.44		GO:0050662,GO:0003824	AT2G33590.1		NAD(P)-binding Rossmann-fold superfamily protein
256	Phvul.011G011800.1	37154606	Phvul.011G011800	Phvul.011G011800.1.p	PF08241,PF08498	PTHR10108,PTHR10108:SF908	KOG1269	2.1.1.41	K00559	GO:0008168,GO:0008152,GO:0006694	AT5G13710.1	CPH,SMT1	sterol methyltransferase 1
257	Phvul.011G013600.1	37157239	Phvul.011G013600	Phvul.011G013600.1.p	PF01397,PF03936	PTHR31225,PTHR31225:SF9		4.2.3.46	K14173	GO:0016829,GO:0010333,GO:0008152,GO:0000287	AT4G16740.1	ATTPS03,TPS03	terpene synthase 03
258	Phvul.011G017700.1	37156208	Phvul.011G017700	Phvul.011G017700.1.p	PF08880,PF08879	PTHR31602,PTHR31602:SF8				GO:0006355,GO:0005634,GO:0005524,GO:0032502,GO:0006351	AT3G13960.1	AtGRF5,GRF5	growth-regulating factor 5
259	Phvul.011G025500.1	37156040	Phvul.011G025500	Phvul.011G025500.1.p	PF03759	PTHR33101,PTHR33101:SF6				GO:0005089	AT4G38430.1	ATROPGEF1,ROPGEF1	rho guanyl-nucleotide exchange factor 1
260	Phvul.011G048600.1	37155135	Phvul.011G048600	Phvul.011G048600.1.p	PF00042	PTHR22924				GO:0020037,GO:0019825	AT2G16060.1	AHB1,ARATH GLB1,ATGLB1,GLB1,HB1,NSHB1	hemoglobin 1
261	Phvul.011G056500.1	37157011	Phvul.011G056500	Phvul.011G056500.1.p	PF01477,PF00305	PTHR11771,PTHR11771:SF42		1.13.11.12	K00454	GO:0005515,GO:0055114,GO:0046872,GO:0016702	AT3G45140.1	ATLOX2,LOX2	lipoxygenase 2
262	Phvul.011G059700.1	37157291	Phvul.011G059700	Phvul.011G059700.1.p	PF06858,PF08155	PTHR11702,PTHR11702:SF4			K06943	GO:0005525	AT1G50920.1		Nucleolar GTP-binding protein
263	Phvul.011G107700.1	37156656	Phvul.011G107700	Phvul.011G107700.1.p	PF01373	PTHR31352,PTHR31352:SF5		3.2.1.2		GO:0016161,GO:0000272	AT4G15210.1	AT-BETA-AMY,ATBETA-AMY,BAM5,BMY1,RAM1	beta-amylase 5
264	Phvul.011G110800.1	37156618	Phvul.011G110800	Phvul.011G110800.1.p	PF12609	PTHR33090					AT4G10270.1		Wound-responsive family protein
265	Phvul.011G110900.1	37156387	Phvul.011G110900	Phvul.011G110900.1.p	PF12609	PTHR33090					AT4G10265.1		Wound-responsive family protein
266	Phvul.011G111000.1	37155384	Phvul.011G111000	Phvul.011G111000.1.p	PF00635	PTHR10809,PTHR10809:SF48	KOG0439			GO:0005789	AT4G21450.1		PapD-like superfamily protein
267	Phvul.011G113400.1	37155835	Phvul.011G113400	Phvul.011G113400.1.p	PF05623	PTHR31343,PTHR31343:SF3					AT4G03420.1		Protein of unknown function (DUF789)
268	Phvul.011G118100.1	37156953	Phvul.011G118100	Phvul.011G118100.1.p	PF08100,PF00891	PTHR11746,PTHR11746:SF83	KOG3178			GO:0046983,GO:0008171	AT4G35160.1		O-methyltransferase family protein
269	Phvul.011G134200.1	37154616	Phvul.011G134200	Phvul.011G134200.1.p	PF07991,PF01450	PTHR21371,PTHR21371:SF11		1.1.1.86	K00053	GO:0055114,GO:0009082,GO:0004455,GO:0016491	AT3G58610.1		ketol-acid reductoisomerase
270	Phvul.011G164800.1	37156382	Phvul.011G164800	Phvul.011G164800.1.p	PF03110	PTHR31251,PTHR31251:SF9				GO:0005634,GO:0003677	AT3G60030.1	SPL12	squamosa promoter-binding protein-like 12
271	Phvul.011G173200.1	37156319	Phvul.011G173200	Phvul.011G173200.1.p	PF00067	PTHR24298,PTHR24298:SF111	KOG0156			GO:0055114,GO:0020037,GO:0016705,GO:0005506	AT4G31940.1	CYP82C4	cytochrome P450, family 82, subfamily C, polypeptide 4
272	Phvul.011G183400.1	37155220	Phvul.011G183400	Phvul.011G183400.1.p	PF00407	PTHR31907,PTHR31907:SF2				GO:0009607,GO:0006952	AT5G28010.1		Polyketide cyclase/dehydrase and lipid transport superfamily protein
273	Phvul.011G183766.1	37156108	Phvul.011G183766	Phvul.011G183766.1.p	PF00407	PTHR31907,PTHR31907:SF2				GO:0009607,GO:0006952	AT1G70890.1	MLP43	MLP-like protein 43
274	Phvul.011G183900.1	37156498	Phvul.011G183900	Phvul.011G183900.1.p	PF00407	PTHR31907,PTHR31907:SF2				GO:0009607,GO:0006952	AT1G70890.1	MLP43	MLP-like protein 43
275	Phvul.011G189100.1	37156051	Phvul.011G189100	Phvul.011G189100.1.p	PF13469	PTHR11783,PTHR11783:SF89	KOG1584				AT5G07010.1	ATST2A,ST2A	sulfotransferase 2A
276	Phvul.011G193300.2	37156328	Phvul.011G193300	Phvul.011G193300.2.p	PF01657,PF07714	PTHR27002	KOG0580	2.7.11.1		GO:0006468,GO:0004672	AT4G23180.1	CRK10,RLK4	cysteine-rich RLK (RECEPTOR-like protein kinase) 10
277	Phvul.011G201700.1	37157300	Phvul.011G201700	Phvul.011G201700.1.p	PF00232	PTHR10353,PTHR10353:SF81		3.2.1.21		GO:0005975,GO:0004553	AT2G44480.1	BGLU17	beta glucosidase 17
278	Phvul.011G201700.2	37157301	Phvul.011G201700	Phvul.011G201700.2.p	PF00232	PTHR10353,PTHR10353:SF81			K01188	GO:0005975,GO:0004553	AT2G44480.1	BGLU17	beta glucosidase 17
279	Phvul.011G215600.1	37156524	Phvul.011G215600	Phvul.011G215600.1.p	PF00083	PTHR24064,PTHR24064:SF249	KOG0255			GO:0055085,GO:0022857,GO:0016021	AT1G16390.1	3-Oct,ATOCT3	organic cation/carnitine transporter 3
280	Phvul.011G216300.1	37155473	Phvul.011G216300	Phvul.011G216300.1.p	PF00141	PTHR31388,PTHR31388:SF2		1.11.1.7	K00430	GO:0055114,GO:0020037,GO:0006979,GO:0004601	AT2G22420.1		Peroxidase superfamily protein
281	Phvul.L001744.1	37174261	Phvul.L001744	Phvul.L001744.1.p	PF01657	PTHR32080,PTHR32080:SF4					AT1G04520.1	PDLP2	plasmodesmata-located protein 2
282	Phvul.L001750.1	37152182	Phvul.L001750	Phvul.L001750.1.p	PF00069	PTHR27001,PTHR27001:SF100	KOG1187	2.7.11.1		GO:0006468,GO:0005524,GO:0004672	AT3G02810.1		Protein kinase superfamily protein
283	Phvul.L003646.1	37174308	Phvul.L003646	Phvul.L003646.1.p	PF02115	PTHR10980,PTHR10980:SF3	KOG3205		K12462	GO:0005737,GO:0005094	AT3G07880.1	SCN1	Immunoglobulin E-set superfamily protein

## Sheet: Core genes_downregulated
	id	#pacId	locusName	peptideName	Pfam	Panther	KOG	ec	KO	GO	Best-hit-arabi-name	arabi-symbol	arabi-defline
1	Phvul.001G011800.1	37170002	Phvul.001G011800	Phvul.001G011800.1.p	PF00170	PTHR22952,PTHR22952:SF182				GO:0043565,GO:0006355,GO:0003700	AT1G75390.1	AtbZIP44,bZIP44	basic leucine-zipper 44
2	Phvul.001G017000.1	37167775	Phvul.001G017000	Phvul.001G017000.1.p	PF07714	PTHR27001,PTHR27001:SF218	KOG1187	2.7.11.1		GO:0006468,GO:0004672	AT2G23770.1		protein kinase family protein / peptidoglycan-binding LysM domain-containing protein
3	Phvul.001G019300.1	37167996	Phvul.001G019300	Phvul.001G019300.1.p	PF07816	PTHR33095,PTHR33095:SF7					AT2G26530.2	AR781	Protein of unknown function (DUF1645)
4	Phvul.001G024200.1	37168025	Phvul.001G024200	Phvul.001G024200.1.p	PF00225	PTHR24115,PTHR24115:SF463		3.6.4.4	K10395	GO:0008017,GO:0007018,GO:0005524,GO:0003777,GO:0005871	AT5G47820.1	FRA1	P-loop containing nucleoside triphosphate hydrolases superfamily protein
5	Phvul.001G024500.1	37169073	Phvul.001G024500	Phvul.001G024500.1.p	PF00396,PF08246,PF00112	PTHR12411,PTHR12411:SF352	KOG1543	3.4.22.14		GO:0008234,GO:0006508	AT1G47128.1	RD21,RD21A	Granulin repeat cysteine protease family protein
6	Phvul.001G031400.1	37171196	Phvul.001G031400	Phvul.001G031400.1.p		PTHR33088,PTHR33088:SF9					AT5G09530.1		hydroxyproline-rich glycoprotein family protein
7	Phvul.001G031600.1	37167934	Phvul.001G031600	Phvul.001G031600.1.p	PF01494	PTHR10835,PTHR10835:SF1		1.14.99.7,1.14.13.132	K00511	GO:0071949	AT1G58440.1	SQE1,XF1	FAD/NAD(P)-binding oxidoreductase family protein
8	Phvul.001G033500.1	37170966	Phvul.001G033500	Phvul.001G033500.1.p	PF01650	PTHR12000,PTHR12000:SF13		3.4.22.34	K01369	GO:0008233,GO:0006508	AT4G32940.1	GAMMA-VPE,GAMMAVPE	gamma vacuolar processing enzyme
9	Phvul.001G033700.2	37167886	Phvul.001G033700	Phvul.001G033700.2.p	PF10258	PTHR13135			K14291		AT3G20430.1
10	Phvul.001G033800.1	37169141	Phvul.001G033800	Phvul.001G033800.1.p	PF00481	PTHR13832,PTHR13832:SF315	KOG0698	3.1.3.16		GO:0003824,GO:0006470,GO:0004722	AT5G36250.1		Protein phosphatase 2C family protein
11	Phvul.001G035800.1	37168798	Phvul.001G035800	Phvul.001G035800.1.p	PF02535	PTHR11040,PTHR11040:SF52	KOG1558		K14709	GO:0055085,GO:0046873,GO:0030001,GO:0016020	AT1G10970.1	ATZIP4,ZIP4	zinc transporter 4 precursor
12	Phvul.001G036600.1	37168748	Phvul.001G036600	Phvul.001G036600.1.p	PF08244,PF00251	PTHR31953,PTHR31953:SF14		3.2.1.153,3.2.1.26,3.2.1.80	K01193		AT5G11920.1	AtcwINV6,cwINV6	6-&1-fructan exohydrolase
13	Phvul.001G036900.1	37169557	Phvul.001G036900	Phvul.001G036900.1.p	PF00462	PTHR10168,PTHR10168:SF56	KOG1752		K03676	GO:0045454,GO:0015035,GO:0009055	AT4G33040.1		Thioredoxin superfamily protein
14	Phvul.001G037700.1	37170542	Phvul.001G037700	Phvul.001G037700.1.p	PF02431	PTHR28039,PTHR28039:SF3		5.5.1.6		GO:0016872	AT2G26310.1		Chalcone-flavanone isomerase family protein
15	Phvul.001G039900.1	37168925	Phvul.001G039900	Phvul.001G039900.1.p	PF03106	PTHR31221,PTHR31221:SF28				GO:0043565,GO:0006355,GO:0003700	AT5G26170.1	ATWRKY50,WRKY50	WRKY DNA-binding protein 50
16	Phvul.001G040000.1	37169752	Phvul.001G040000	Phvul.001G040000.1.p	PF00069,PF00139	PTHR27007,PTHR27007:SF24	KOG1187	2.7.11.1		GO:0006468,GO:0005524,GO:0004672,GO:0030246	AT5G10530.1		Concanavalin A-like lectin protein kinase family protein
17	Phvul.001G040300.1	37169407	Phvul.001G040300	Phvul.001G040300.1.p	PF00069,PF00139	PTHR27007,PTHR27007:SF24	KOG1187	2.7.11.1		GO:0006468,GO:0005524,GO:0004672,GO:0030246	AT5G10530.1		Concanavalin A-like lectin protein kinase family protein
18	Phvul.001G040400.1	37168232	Phvul.001G040400	Phvul.001G040400.1.p	PF00069,PF00139	PTHR27007,PTHR27007:SF24	KOG1187	2.7.11.1		GO:0006468,GO:0005524,GO:0004672,GO:0030246	AT5G10530.1		Concanavalin A-like lectin protein kinase family protein
19	Phvul.001G040600.1	37167708	Phvul.001G040600	Phvul.001G040600.1.p	PF00069,PF00139	PTHR27007,PTHR27007:SF24	KOG1187	2.7.11.1		GO:0006468,GO:0005524,GO:0004672,GO:0030246	AT5G10530.1		Concanavalin A-like lectin protein kinase family protein
20	Phvul.001G040700.1	37167823	Phvul.001G040700	Phvul.001G040700.1.p	PF00069,PF00139	PTHR27007,PTHR27007:SF24	KOG1187	2.7.11.1		GO:0006468,GO:0005524,GO:0004672,GO:0030246	AT5G10530.1		Concanavalin A-like lectin protein kinase family protein
21	Phvul.001G040800.1	37168253	Phvul.001G040800	Phvul.001G040800.1.p	PF00069,PF00139	PTHR27007,PTHR27007:SF24	KOG1187	2.7.11.1		GO:0006468,GO:0005524,GO:0004672,GO:0030246	AT5G10530.1		Concanavalin A-like lectin protein kinase family protein
22	Phvul.001G042200.1	37169813	Phvul.001G042200	Phvul.001G042200.1.p	PF03106	PTHR31429,PTHR31429:SF3				GO:0043565,GO:0006355,GO:0003700	AT1G80840.1	ATWRKY40,WRKY40	WRKY DNA-binding protein 40
23	Phvul.001G048050.1	37171260	Phvul.001G048050	Phvul.001G048050.1.p	PF13947,PF00069	PTHR27009,PTHR27009:SF19	KOG1187	3.1.4.46		GO:0030247,GO:0006468,GO:0005524,GO:0004672	AT1G67000.1		Protein kinase superfamily protein
24	Phvul.001G066400.1	37168888	Phvul.001G066400	Phvul.001G066400.1.p	PF07645,PF13947,PF00069	PTHR27005,PTHR27005:SF9	KOG1187	2.7.11.1		GO:0005509,GO:0030247,GO:0006468,GO:0005524,GO:0004672	AT1G21270.1	WAK2	wall-associated kinase 2
25	Phvul.001G067400.1	37169840	Phvul.001G067400	Phvul.001G067400.1.p	PF13499	PTHR10891,PTHR10891:SF530	KOG0027		K13448		AT1G21550.1		Calcium-binding EF-hand family protein
26	Phvul.001G069001.1	37170572	Phvul.001G069001	Phvul.001G069001.1.p	PF13947	PTHR27009,PTHR27009:SF19				GO:0030247	AT1G18390.2		Protein kinase superfamily protein
27	Phvul.001G069264.1	37169045	Phvul.001G069264	Phvul.001G069264.1.p	PF07714	PTHR27009,PTHR27009:SF21	KOG1187	3.1.4.46		GO:0006468,GO:0004672	AT4G18250.1		receptor serine/threonine kinase, putative
28	Phvul.001G069600.1	37168008	Phvul.001G069600	Phvul.001G069600.1.p	PF07714	PTHR27009	KOG1187	3.1.4.46		GO:0006468,GO:0004672	AT4G18250.1		receptor serine/threonine kinase, putative
29	Phvul.001G070000.1	37168185	Phvul.001G070000	Phvul.001G070000.1.p	PF07714	PTHR27009,PTHR27009:SF21	KOG1187	3.1.4.46		GO:0006468,GO:0004672	AT5G38260.1		Protein kinase superfamily protein
30	Phvul.001G071300.1	37169987	Phvul.001G071300	Phvul.001G071300.1.p	PF00069	PTHR27006,PTHR27006:SF16	KOG1187	2.7.11.1		GO:0006468,GO:0005524,GO:0004672	AT1G11050.1		Protein kinase superfamily protein
31	Phvul.001G075600.1	37170498	Phvul.001G075600	Phvul.001G075600.1.p	PF13947,PF07714	PTHR27009,PTHR27009:SF19	KOG1187	3.1.4.46		GO:0030247,GO:0006468,GO:0004672	AT5G38260.1		Protein kinase superfamily protein
32	Phvul.001G086400.1	37170698	Phvul.001G086400	Phvul.001G086400.1.p	PF07765	PTHR31631					AT2G47920.1		Kinase interacting (KIP1-like) family protein
33	Phvul.001G087100.1	37168636	Phvul.001G087100	Phvul.001G087100.1.p	PF02893	PTHR31969,PTHR31969:SF7					AT5G13200.1		GRAM domain family protein
34	Phvul.001G095600.1	37168107	Phvul.001G095600	Phvul.001G095600.1.p	PF13499,PF13833	PTHR10891,PTHR10891:SF621	KOG0027		K13448		AT1G76650.1	CML38	calmodulin-like 38
35	Phvul.001G100500.1	37170988	Phvul.001G100500	Phvul.001G100500.1.p	PF02365	PTHR31744,PTHR31744:SF10				GO:0006355,GO:0003677	AT5G18270.1	ANAC087	Arabidopsis NAC domain containing protein 87
36	Phvul.001G102300.1	37167677	Phvul.001G102300	Phvul.001G102300.1.p	PF03959	PTHR22778,PTHR22778:SF22	KOG2551	1.5.1.3			AT4G24380.1
37	Phvul.001G103600.1	37170418	Phvul.001G103600	Phvul.001G103600.1.p	PF01554	PTHR11206,PTHR11206:SF102	KOG1347		K03327	GO:0055085,GO:0016020,GO:0015297,GO:0015238,GO:0006855	AT1G33110.1		MATE efflux family protein
38	Phvul.001G105101.1	37170038	Phvul.001G105101	Phvul.001G105101.1.p	PF01554	PTHR11206,PTHR11206:SF102	KOG1347		K03327	GO:0055085,GO:0016020,GO:0015297,GO:0015238,GO:0006855	AT1G33110.1		MATE efflux family protein
39	Phvul.001G105400.1	37167866	Phvul.001G105400	Phvul.001G105400.1.p	PF01699	PTHR12266,PTHR12266:SF2	KOG2399			GO:0055085,GO:0016021	AT5G17860.1	CAX7	calcium exchanger 7
40	Phvul.001G105500.1	37168132	Phvul.001G105500	Phvul.001G105500.1.p	PF01699	PTHR12266,PTHR12266:SF8	KOG2399		K13754	GO:0055085,GO:0016021	AT5G17850.1		Sodium/calcium exchanger family protein
41	Phvul.001G117900.1	37171141	Phvul.001G117900	Phvul.001G117900.1.p	PF00067	PTHR24298,PTHR24298:SF0	KOG0156		K09754	GO:0055114,GO:0020037,GO:0016705,GO:0005506	AT2G40890.1	CYP98A3	cytochrome P450, family 98, subfamily A, polypeptide 3
42	Phvul.001G124800.1	37168998	Phvul.001G124800	Phvul.001G124800.1.p	PF08241	PTHR10108,PTHR10108:SF692	KOG3010	2.1.1.145		GO:0008168,GO:0008152	AT2G41380.1		S-adenosyl-L-methionine-dependent methyltransferases superfamily protein
43	Phvul.001G128500.1	37169061	Phvul.001G128500	Phvul.001G128500.1.p	PF00332	PTHR32227,PTHR32227:SF49		3.2.1.39		GO:0005975,GO:0004553	AT3G57270.1	BG1	beta-1,3-glucanase 1
44	Phvul.001G135600.1	37169291	Phvul.001G135600	Phvul.001G135600.1.p	PF00625	PTHR23117,PTHR23117:SF13	KOG0707	2.7.4.8	K00942		AT3G57550.1	AGK2,GK-2	guanylate kinase
45	Phvul.001G145300.1	37169166	Phvul.001G145300	Phvul.001G145300.1.p	PF03018	PTHR21495,PTHR21495:SF71					AT1G55210.2		Disease resistance-responsive (dirigent-like protein) family protein
46	Phvul.001G145900.1	37169033	Phvul.001G145900	Phvul.001G145900.1.p	PF03018	PTHR21495,PTHR21495:SF71					AT1G65870.1		Disease resistance-responsive (dirigent-like protein) family protein
47	Phvul.001G147800.2	37168948	Phvul.001G147800	Phvul.001G147800.2.p		PTHR31447,PTHR31447:SF2	KOG4176				AT4G02940.1		oxidoreductase, 2OG-Fe(II) oxygenase family protein
48	Phvul.001G154500.1	37169030	Phvul.001G154500	Phvul.001G154500.1.p	PF01027	PTHR23291,PTHR23291:SF41	KOG2322		K06890		AT1G03070.2		Bax inhibitor-1 family protein
49	Phvul.001G155150.1	37170239	Phvul.001G155150	Phvul.001G155150.1.p	PF00702,PF00689	PTHR24093,PTHR24093:SF292		3.6.3.8			AT3G63380.1		ATPase E1-E2 type family protein / haloacid dehalogenase-like hydrolase family protein
50	Phvul.001G155201.1	37168205	Phvul.001G155201	Phvul.001G155201.1.p	PF00690,PF00122	PTHR24093,PTHR24093:SF292		3.6.3.8		GO:0046872,GO:0000166	AT3G63380.1		ATPase E1-E2 type family protein / haloacid dehalogenase-like hydrolase family protein
51	Phvul.001G157900.1	37170495	Phvul.001G157900	Phvul.001G157900.1.p	PF00067	PTHR24296,PTHR24296:SF11	KOG0157		K13407	GO:0055114,GO:0020037,GO:0016705,GO:0005506	AT5G63450.1	CYP94B1	cytochrome P450, family 94, subfamily B, polypeptide 1
52	Phvul.001G160600.1	37169564	Phvul.001G160600	Phvul.001G160600.1.p	PF07690	PTHR24064,PTHR24064:SF274		3.6.3.27	K08176	GO:0055085,GO:0016021	AT3G54700.1	PHT1;7	phosphate transporter 1;7
53	Phvul.001G164900.1	37168701	Phvul.001G164900	Phvul.001G164900.1.p	PF02309	PTHR31734,PTHR31734:SF6			K14484	GO:0006355,GO:0005634	AT2G33310.2	IAA13	auxin-induced protein 13
54	Phvul.001G167400.1	37168579	Phvul.001G167400	Phvul.001G167400.1.p	PF00400	PTHR22874,PTHR22874:SF4			K17985	GO:0005515	AT1G04140.2		Transducin family protein / WD-40 repeat family protein
55	Phvul.001G169300.1	37167824	Phvul.001G169300	Phvul.001G169300.1.p	PF00999	PTHR32468,PTHR32468:SF10				GO:0055085,GO:0016021,GO:0015299,GO:0006812	AT3G53720.1	ATCHX20,CHX20	cation/H+ exchanger 20
56	Phvul.001G171500.1	37171139	Phvul.001G171500	Phvul.001G171500.1.p	PF03081	PTHR12542,PTHR12542:SF38	KOG2344		K07195	GO:0006887,GO:0000145	AT3G09520.1	ATEXO70H4,EXO70H4	exocyst subunit exo70 family protein H4
57	Phvul.001G172100.1	37167928	Phvul.001G172100	Phvul.001G172100.1.p		PTHR35304					AT5G02640.1
58	Phvul.001G177700.2	37170709	Phvul.001G177700	Phvul.001G177700.2.p	PF00221	PTHR10362,PTHR10362:SF19		4.3.1.24	K10775		AT2G37040.1	ATPAL1,PAL1	PHE ammonia lyase 1
59	Phvul.001G177800.1	37168683	Phvul.001G177800	Phvul.001G177800.1.p	PF00221	PTHR10362,PTHR10362:SF19		4.3.1.24	K10775		AT2G37040.1	ATPAL1,PAL1	PHE ammonia lyase 1
60	Phvul.001G182300.1	37169239	Phvul.001G182300	Phvul.001G182300.1.p	PF00201	PTHR11926,PTHR11926:SF248	KOG1192	2.4.1.203	K13496	GO:0016758,GO:0008152	AT2G36750.1	UGT73C1	UDP-glucosyl transferase 73C1
61	Phvul.001G182800.1	37169766	Phvul.001G182800	Phvul.001G182800.1.p	PF00201	PTHR11926,PTHR11926:SF248	KOG1192		K13496	GO:0016758,GO:0008152	AT2G36780.1		UDP-Glycosyltransferase superfamily protein
62	Phvul.001G182900.1	37170294	Phvul.001G182900	Phvul.001G182900.1.p	PF00201	PTHR11926,PTHR11926:SF248	KOG1192		K13496	GO:0016758,GO:0008152	AT2G36800.1	DOGT1,UGT73C5	don-glucosyltransferase 1
63	Phvul.001G183300.1	37169798	Phvul.001G183300	Phvul.001G183300.1.p	PF14226,PF03171	PTHR10209,PTHR10209:SF152	KOG0143	1.14.11.9		GO:0055114,GO:0016491	AT2G36690.1		2-oxoglutarate (2OG) and Fe(II)-dependent oxygenase superfamily protein
64	Phvul.001G185500.1	37170515	Phvul.001G185500	Phvul.001G185500.1.p	PF00067	PTHR24298,PTHR24298:SF119	KOG0156			GO:0055114,GO:0020037,GO:0016705,GO:0005506	AT3G52970.1	CYP76G1	cytochrome P450, family 76, subfamily G, polypeptide 1
65	Phvul.001G192000.1	37168142	Phvul.001G192000	Phvul.001G192000.1.p	PF02365	PTHR31989,PTHR31989:SF33				GO:0006355,GO:0003677	AT5G22380.1	anac090,NAC090	NAC domain containing protein 90
66	Phvul.001G194060.1	37169144	Phvul.001G194060	Phvul.001G194060.1.p	PF03134	PTHR12300,PTHR12300:SF44	KOG1726		K17338		AT2G36020.1	HVA22J	HVA22-like protein J
67	Phvul.001G194600.1	37170726	Phvul.001G194600	Phvul.001G194600.1.p	PF03168	PTHR31415,PTHR31415:SF4					AT2G35980.1	ATNHL10,NHL10,YLS9	Late embryogenesis abundant (LEA) hydroxyproline-rich glycoprotein family
68	Phvul.001G194700.1	37169076	Phvul.001G194700	Phvul.001G194700.1.p	PF03168	PTHR31415,PTHR31415:SF4					AT2G35980.1	ATNHL10,NHL10,YLS9	Late embryogenesis abundant (LEA) hydroxyproline-rich glycoprotein family
69	Phvul.001G202200.1	37169675	Phvul.001G202200	Phvul.001G202200.1.p	PF00743	PTHR23023,PTHR23023:SF142	KOG1399	1.14.13.168	K11816	GO:0055114,GO:0050661,GO:0050660,GO:0004499	AT1G48910.1	YUC10	Flavin-containing monooxygenase family protein
70	Phvul.001G207500.1	37169124	Phvul.001G207500	Phvul.001G207500.1.p	PF12695	PTHR11614,PTHR11614:SF88	KOG1455	2.3.1.22			AT3G62860.1		alpha/beta-Hydrolases superfamily protein
71	Phvul.001G209400.1	37170825	Phvul.001G209400	Phvul.001G209400.1.p	PF04043,PF01095	PTHR31707,PTHR31707:SF25		3.1.1.11	K01051	GO:0004857,GO:0042545,GO:0030599,GO:0005618	AT4G02300.1		Plant invertase/pectin methylesterase inhibitor superfamily
72	Phvul.001G210500.1	37170597	Phvul.001G210500	Phvul.001G210500.1.p	PF00307,PF00225	PTHR24115,PTHR24115:SF468		3.6.4.5	K10406	GO:0005515,GO:0008017,GO:0007018,GO:0005524,GO:0003777,GO:0005871	AT2G47500.1		P-loop nucleoside triphosphate hydrolases superfamily protein with CH (Calponin Homology) domain
73	Phvul.001G212300.1	37169238	Phvul.001G212300	Phvul.001G212300.1.p	PF14009	PTHR33052,PTHR33052:SF1					AT2G23690.1
74	Phvul.001G216000.1	37169505	Phvul.001G216000	Phvul.001G216000.1.p	PF13561	PTHR24322,PTHR24322:SF498	KOG0725	1.1.1.145,1.1.1.51			AT2G47140.1		NAD(P)-binding Rossmann-fold superfamily protein
75	Phvul.001G218500.1	37169720	Phvul.001G218500	Phvul.001G218500.1.p	PF03106	PTHR31429,PTHR31429:SF6				GO:0043565,GO:0006355,GO:0003700	AT4G04450.1	AtWRKY42,WRKY42	WRKY family transcription factor
76	Phvul.001G225000.1	37169625	Phvul.001G225000	Phvul.001G225000.1.p	PF03059	PTHR32266,PTHR32266:SF12		2.5.1.43	K05953	GO:0030418,GO:0030410	AT5G56080.1	ATNAS2,NAS2	nicotianamine synthase 2
77	Phvul.001G226000.1	37170836	Phvul.001G226000	Phvul.001G226000.1.p	PF07887	PTHR31713,PTHR31713:SF14				GO:0006950,GO:0005516	AT5G57580.1		Calmodulin-binding protein
78	Phvul.001G226200.1	37168453	Phvul.001G226200	Phvul.001G226200.1.p	PF07887	PTHR31713,PTHR31713:SF14				GO:0006950,GO:0005516	AT2G24300.2		Calmodulin-binding protein
79	Phvul.001G229500.1	37170373	Phvul.001G229500	Phvul.001G229500.1.p	PF03951,PF00120	PTHR20852,PTHR20852:SF59		6.3.1.2	K01915	GO:0006807,GO:0006542,GO:0004356	AT5G37600.1	ATGLN1;1,ATGSR1,GLN1;1,GSR 1	glutamine synthase clone R1
80	Phvul.001G230600.1	37169511	Phvul.001G230600	Phvul.001G230600.1.p		PTHR33270,PTHR33270:SF1					AT1G70780.1
81	Phvul.001G237900.1	37171249	Phvul.001G237900	Phvul.001G237900.1.p		PTHR11654,PTHR11654:SF128				GO:0016020,GO:0006810,GO:0005215	AT2G37900.1		Major facilitator superfamily protein
82	Phvul.001G238100.1	37170434	Phvul.001G238100	Phvul.001G238100.1.p	PF05922,PF00082	PTHR10795,PTHR10795:SF348		3.4.21.25		GO:0006508,GO:0004252	AT5G59090.1	ATSBT4.12,SBT4.12	subtilase 4.12
83	Phvul.001G239300.1	37169791	Phvul.001G239300	Phvul.001G239300.1.p	PF01490	PTHR22950,PTHR22950:SF48	KOG1303				AT2G39890.1	ATPROT1,PROT1	proline transporter 1
84	Phvul.001G240500.1	37170431	Phvul.001G240500	Phvul.001G240500.1.p	PF00153	PTHR24089,PTHR24089:SF351	KOG0769		K13354		AT2G39970.1		Mitochondrial substrate carrier family protein
85	Phvul.001G242400.1	37169214	Phvul.001G242400	Phvul.001G242400.1.p	PF10457	PTHR34953,PTHR34953:SF1					AT2G40095.1		Alpha/beta hydrolase related protein
86	Phvul.001G249600.1	37168244	Phvul.001G249600	Phvul.001G249600.1.p	PF13639	PTHR14155,PTHR14155:SF175			K16282	GO:0008270,GO:0005515	AT1G15100.1	RHA2A	RING-H2 finger A2A
87	Phvul.001G251300.1	37170928	Phvul.001G251300	Phvul.001G251300.1.p	PF02358	PTHR10788,PTHR10788:SF19		3.1.3.12	K01087	GO:0005992,GO:0003824	AT5G65140.1		Haloacid dehalogenase-like hydrolase (HAD) superfamily protein
88	Phvul.001G258900.1	37170113	Phvul.001G258900	Phvul.001G258900.1.p	PF06522	PTHR33417,PTHR33417:SF3					AT3G48140.1		B12D protein
89	Phvul.001G263800.1	37169224	Phvul.001G263800	Phvul.001G263800.1.p	PF01823	PTHR33199,PTHR33199:SF2					AT1G14780.1		MAC/Perforin domain-containing protein
90	Phvul.001G264066.1	37169756	Phvul.001G264066	Phvul.001G264066.1.p	PF07717,PF04408	PTHR18934,PTHR18934:SF120		3.6.4.13		GO:0004386	AT3G26560.1		ATP-dependent RNA helicase, putative
91	Phvul.002G002600.1	37178224	Phvul.002G002600	Phvul.002G002600.1.p	PF00069	PTHR27001,PTHR27001:SF75	KOG1187	2.7.11.1,2.7.10.2		GO:0006468,GO:0005524,GO:0004672	AT5G47070.1		Protein kinase superfamily protein
92	Phvul.002G004000.1	37175764	Phvul.002G004000	Phvul.002G004000.1.p	PF00168	PTHR32246,PTHR32246:SF20				GO:0005515	AT2G45760.1	BAL,BAP2	BON association protein 2
93	Phvul.002G010000.1	37174331	Phvul.002G010000	Phvul.002G010000.1.p	PF03006	PTHR20855,PTHR20855:SF52	KOG0748		K07297	GO:0016021	AT4G37680.1	HHP4	heptahelical protein 4
94	Phvul.002G011400.1	37177939	Phvul.002G011400	Phvul.002G011400.1.p	PF00690,PF12515,PF12710,PF00689,PF00122	PTHR24093,PTHR24093:SF262		3.6.3.8	K01537	GO:0005516,GO:0046872,GO:0000166	AT4G37640.1	ACA2	calcium ATPase 2
95	Phvul.002G014700.1	37174528	Phvul.002G014700	Phvul.002G014700.1.p	PF00067	PTHR24298,PTHR24298:SF61	KOG0156	1.14.13.89		GO:0055114,GO:0020037,GO:0016705,GO:0005506	AT4G37370.1	CYP81D8	cytochrome P450, family 81, subfamily D, polypeptide 8
96	Phvul.002G022100.1	37178308	Phvul.002G022100	Phvul.002G022100.1.p	PF12697	PTHR10992,PTHR10992:SF784					AT2G23610.1	ATMES3,MES3	methyl esterase 3
97	Phvul.002G032866.1	37175486	Phvul.002G032866	Phvul.002G032866.1.p	PF05368	PTHR10366,PTHR10366:SF375		1.3.1.45			AT4G39230.1		NmrA-like negative transcriptional regulator family protein
98	Phvul.002G036100.1	37175601	Phvul.002G036100	Phvul.002G036100.1.p	PF00034	PTHR11961,PTHR11961:SF10	KOG3453		K08738	GO:0020037,GO:0009055	AT4G10040.1	CYTC-2	cytochrome c-2
99	Phvul.002G040100.1	37178284	Phvul.002G040100	Phvul.002G040100.1.p	PF13193,PF00501	PTHR24096,PTHR24096:SF169		6.2.1.34,6.2.1.12	K01904	GO:0008152,GO:0003824	AT1G65060.1	4CL3	4-coumarate:CoA ligase 3
100	Phvul.002G044700.1	37178206	Phvul.002G044700	Phvul.002G044700.1.p		PTHR33879,PTHR33879:SF3					AT4G14830.1	HSP1
101	Phvul.002G046500.2	37177107	Phvul.002G046500	Phvul.002G046500.2.p	PF00954,PF01453,PF00069	PTHR27002,PTHR27002:SF73	KOG1187	2.7.11.1		GO:0048544,GO:0006468,GO:0005524,GO:0004672	AT5G60900.1	RLK1	receptor-like protein kinase 1
102	Phvul.002G047500.2	37175977	Phvul.002G047500	Phvul.002G047500.2.p	PF00135	PTHR23024,PTHR23024:SF196	KOG1515	4.2.1.105,3.1.1.1			AT1G47480.1		alpha/beta-Hydrolases superfamily protein
103	Phvul.002G052600.1	37174708	Phvul.002G052600	Phvul.002G052600.1.p	PF00560,PF08263	PTHR27001,PTHR27001:SF148		2.7.11.1,2.7.10.1		GO:0005515	AT3G43740.1		Leucine-rich repeat (LRR) family protein
104	Phvul.002G057500.1	37178376	Phvul.002G057500	Phvul.002G057500.1.p	PF00230	PTHR19139,PTHR19139:SF134	KOG0223		K09873	GO:0016020,GO:0006810,GO:0005215	AT5G47450.1	ATTIP2;3,DELTA-TIP3,TIP2;3	tonoplast intrinsic protein 2;3
105	Phvul.002G067214.1	37178363	Phvul.002G067214	Phvul.002G067214.1.p	PF00854	PTHR11654,PTHR11654:SF98			K14638	GO:0016020,GO:0006810,GO:0005215	AT1G69850.1	ATNRT1:2,NRT1:2,NTL1	nitrate transporter 1:2
106	Phvul.002G082300.1	37175260	Phvul.002G082300	Phvul.002G082300.1.p	PF03398	PTHR12161,PTHR12161:SF23	KOG2027				AT1G13340.1		Regulator of Vps4 activity in the MVB pathway protein
107	Phvul.002G083900.1	37178408	Phvul.002G083900	Phvul.002G083900.1.p	PF13499	PTHR10891,PTHR10891:SF574					AT5G39670.1		Calcium-binding EF-hand family protein
108	Phvul.002G088000.1	37177701	Phvul.002G088000	Phvul.002G088000.1.p							AT1G69760.1
109	Phvul.002G090000.1	37178795	Phvul.002G090000	Phvul.002G090000.1.p		PTHR21145,PTHR21145:SF0	KOG0795	5.4.99.5	K01850	GO:0009073,GO:0004106	AT1G69370.1	cm-3,CM3	chorismate mutase 3
110	Phvul.002G114400.1	37176288	Phvul.002G114400	Phvul.002G114400.1.p	PF13193,PF00501	PTHR24095,PTHR24095:SF119	KOG1176	6.2.1.1,6.2.1.2		GO:0008152,GO:0003824	AT1G20560.1	AAE1	acyl activating enzyme 1
111	Phvul.002G124500.1	37177525	Phvul.002G124500	Phvul.002G124500.1.p	PF06813	PTHR21576,PTHR21576:SF7					AT5G45275.1		Major facilitator superfamily protein
112	Phvul.002G148400.1	37177779	Phvul.002G148400	Phvul.002G148400.1.p
113	Phvul.002G149300.1	37177395	Phvul.002G149300	Phvul.002G149300.1.p	PF01554	PTHR11206,PTHR11206:SF80	KOG1347		K03327	GO:0055085,GO:0016020,GO:0015297,GO:0015238,GO:0006855	AT5G65380.1		MATE efflux family protein
114	Phvul.002G152400.1	37177143	Phvul.002G152400	Phvul.002G152400.1.p	PF05922,PF02225,PF00082	PTHR10795,PTHR10795:SF370		3.4.21.25		GO:0006508,GO:0004252	AT5G67360.1	ARA12	Subtilase family protein
115	Phvul.002G153100.1	37174511	Phvul.002G153100	Phvul.002G153100.1.p	PF12638	PTHR31750,PTHR31750:SF4					AT4G22920.1	ATNYE1,NYE1	non-yellowing 1
116	Phvul.002G155800.1	37178087	Phvul.002G155800	Phvul.002G155800.1.p	PF03763	PTHR31775,PTHR31775:SF5					AT5G23750.2		Remorin family protein
117	Phvul.002G160600.1	37175485	Phvul.002G160600	Phvul.002G160600.1.p	PF04525	PTHR31087,PTHR31087:SF14					AT5G41590.1		Protein of unknown function (DUF567)
118	Phvul.002G160700.1	37175017	Phvul.002G160700	Phvul.002G160700.1.p	PF01794,PF08022,PF08414,PF08030	PTHR11972,PTHR11972:SF69		1.6.3.1	K13447	GO:0055114,GO:0016491,GO:0050664,GO:0004601	AT1G64060.1	ATRBOH F,ATRBOHF,RBOH F,RBOHAP108,RBOHF	respiratory burst oxidase protein F
119	Phvul.002G166000.1	37177819	Phvul.002G166000	Phvul.002G166000.1.p	PF00004,PF14363	PTHR23070,PTHR23070:SF12	KOG0743		K08900	GO:0005524	AT2G18190.1		P-loop containing nucleoside triphosphate hydrolases superfamily protein
120	Phvul.002G167100.1	37178679	Phvul.002G167100	Phvul.002G167100.1.p	PF00085	PTHR10438,PTHR10438:SF274	KOG0907	1.6.5.4	K03671	GO:0045454,GO:0015035,GO:0006662	AT3G51030.1	ATTRX H1,ATTRX1,TRX1	thioredoxin H-type 1
121	Phvul.002G175900.1	37176726	Phvul.002G175900	Phvul.002G175900.1.p	PF02681	PTHR31446,PTHR31446:SF5			K09775		AT1G67600.1		Acid phosphatase/vanadium-dependent haloperoxidase-related protein
122	Phvul.002G181500.1	37177334	Phvul.002G181500	Phvul.002G181500.1.p	PF00149	PTHR10161,PTHR10161:SF14	KOG2679	3.1.3.2		GO:0016787	AT2G01890.1	ATPAP8,PAP8	purple acid phosphatase 8
123	Phvul.002G188800.1	37177071	Phvul.002G188800	Phvul.002G188800.1.p	PF01476	PTHR33734,PTHR33734:SF5					AT2G17120.1	LYM2	lysm domain GPI-anchored protein 2 precursor
124	Phvul.002G204500.1	37177859	Phvul.002G204500	Phvul.002G204500.1.p	PF00892	PTHR31218,PTHR31218:SF7	KOG1441			GO:0016021,GO:0016020,GO:0022857	AT1G25270.1		nodulin MtN21 /EamA-like transporter family protein
125	Phvul.002G215000.1	37176821	Phvul.002G215000	Phvul.002G215000.1.p	PF07714,PF00139	PTHR27007,PTHR27007:SF24	KOG1187	2.7.11.1		GO:0006468,GO:0004672,GO:0030246	AT5G10530.1		Concanavalin A-like lectin protein kinase family protein
126	Phvul.002G215100.1	37178834	Phvul.002G215100	Phvul.002G215100.1.p	PF08263,PF13855,PF07714	PTHR27000,PTHR27000:SF66	KOG1187	2.7.11.1		GO:0005515,GO:0006468,GO:0004672	AT3G47570.1		Leucine-rich repeat protein kinase family protein
127	Phvul.002G221200.1	37175709	Phvul.002G221200	Phvul.002G221200.1.p	PF07690	PTHR23500,PTHR23500:SF55	KOG0254			GO:0055085,GO:0016021	AT1G11260.1	ATSTP1,STP1	sugar transporter 1
128	Phvul.002G222100.1	37178558	Phvul.002G222100	Phvul.002G222100.1.p		PTHR34049					AT4G05010.1		F-box family protein
129	Phvul.002G222600.1	37175592	Phvul.002G222600	Phvul.002G222600.1.p	PF07887	PTHR31713,PTHR31713:SF2				GO:0006950,GO:0005516	AT5G57580.1		Calmodulin-binding protein
130	Phvul.002G223400.1	37176344	Phvul.002G223400	Phvul.002G223400.1.p	PF00070	PTHR22912		1.6.5.9	K17871	GO:0055114,GO:0016491	AT2G29990.1	NDA2	alternative NAD(P)H dehydrogenase 2
131	Phvul.002G235600.1	37178523	Phvul.002G235600	Phvul.002G235600.1.p	PF00324	PTHR11785,PTHR11785:SF359	KOG1287			GO:0055085,GO:0016020,GO:0006810,GO:0015171,GO:0003333	AT3G13620.1		Amino acid permease family protein
132	Phvul.002G251400.1	37174539	Phvul.002G251400	Phvul.002G251400.1.p	PF08263,PF13855,PF00069	PTHR27000,PTHR27000:SF66	KOG1187	2.7.11.1		GO:0005515,GO:0006468,GO:0005524,GO:0004672	AT3G47570.1		Leucine-rich repeat protein kinase family protein
133	Phvul.002G252100.1	37174405	Phvul.002G252100	Phvul.002G252100.1.p	PF13906,PF13520	PTHR11785,PTHR11785:SF230	KOG1286		K03294	GO:0016020,GO:0015171,GO:0003333	AT4G21120.1	AAT1,CAT1	amino acid transporter 1
134	Phvul.002G257500.2	37177372	Phvul.002G257500	Phvul.002G257500.2.p		PTHR36714					AT1G23850.1
135	Phvul.002G258600.1	37175040	Phvul.002G258600	Phvul.002G258600.1.p	PF13920,PF07002	PTHR10857,PTHR10857:SF34	KOG4172		K16280		AT5G14420.3	RGLG2	RING domain ligase2
136	Phvul.002G260000.1	37176755	Phvul.002G260000	Phvul.002G260000.1.p
137	Phvul.002G260800.1	37178252	Phvul.002G260800	Phvul.002G260800.1.p		PTHR34046,PTHR34046:SF1
138	Phvul.002G265100.1	37175929	Phvul.002G265100	Phvul.002G265100.1.p		PTHR33882,PTHR33882:SF2					AT5G09960.1
139	Phvul.002G265400.1	37177882	Phvul.002G265400	Phvul.002G265400.1.p	PF03106	PTHR31221,PTHR31221:SF36				GO:0043565,GO:0006355,GO:0003700	AT5G64810.1	ATWRKY51,WRKY51	WRKY DNA-binding protein 51
140	Phvul.002G268100.1	37177147	Phvul.002G268100	Phvul.002G268100.1.p
141	Phvul.002G268900.1	37176536	Phvul.002G268900	Phvul.002G268900.1.p							AT1G67120.1		ATPases;nucleotide binding;ATP binding;nucleoside-triphosphatases;transcription factor binding
142	Phvul.002G270300.1	37177874	Phvul.002G270300	Phvul.002G270300.1.p	PF04564	PTHR22849,PTHR22849:SF20		6.3.2.19		GO:0016567,GO:0004842	AT5G64660.1	ATCMPG2,CMPG2	CYS, MET, PRO, and GLY protein 2
143	Phvul.002G272400.2	37177352	Phvul.002G272400	Phvul.002G272400.2.p		PTHR22849,PTHR22849:SF34		6.3.2.19			AT3G19380.1	PUB25	plant U-box 25
144	Phvul.002G275000.1	37176531	Phvul.002G275000	Phvul.002G275000.1.p	PF02365	PTHR31719,PTHR31719:SF16				GO:0006355,GO:0003677	AT1G01720.1	ANAC002,ATAF1	NAC (No Apical Meristem) domain transcriptional regulator superfamily protein
145	Phvul.002G286600.1	37178589	Phvul.002G286600	Phvul.002G286600.1.p	PF00314	PTHR31048,PTHR31048:SF36					AT4G11650.1	ATOSM34,OSM34	osmotin 34
146	Phvul.002G293600.1	37174889	Phvul.002G293600	Phvul.002G293600.1.p	PF04525	PTHR31087,PTHR31087:SF14					AT5G41590.1		Protein of unknown function (DUF567)
147	Phvul.002G294900.1	37178833	Phvul.002G294900	Phvul.002G294900.1.p	PF03018	PTHR21495,PTHR21495:SF70					AT4G23690.1		Disease resistance-responsive (dirigent-like protein) family protein
148	Phvul.002G297300.1	37176809	Phvul.002G297300	Phvul.002G297300.1.p				3.4.16.5
149	Phvul.002G298300.1	37178603	Phvul.002G298300	Phvul.002G298300.1.p	PF13947,PF13639	PTHR14155,PTHR14155:SF157	KOG1493			GO:0030247,GO:0008270,GO:0005515	AT5G53110.1		RING/U-box superfamily protein
150	Phvul.002G309100.1	37175200	Phvul.002G309100	Phvul.002G309100.1.p	PF00481	PTHR13832,PTHR13832:SF357	KOG0698	3.1.3.16	K14497	GO:0003824,GO:0006470,GO:0004722	AT4G26080.1	ABI1,AtABI1	Protein phosphatase 2C family protein
151	Phvul.002G311700.1	37177713	Phvul.002G311700	Phvul.002G311700.1.p		PTHR16223,PTHR16223:SF53					AT4G29100.1		basic helix-loop-helix (bHLH) DNA-binding superfamily protein
152	Phvul.002G318200.1	37174394	Phvul.002G318200	Phvul.002G318200.1.p	PF14380,PF07714	PTHR27009,PTHR27009:SF21	KOG1187	3.1.4.46		GO:0006468,GO:0004672	AT5G38260.1		Protein kinase superfamily protein
153	Phvul.002G318300.1	37174576	Phvul.002G318300	Phvul.002G318300.1.p	PF14380,PF00069	PTHR27009,PTHR27009:SF21	KOG1187	3.1.4.46		GO:0006468,GO:0005524,GO:0004672	AT5G38260.1		Protein kinase superfamily protein
154	Phvul.002G319000.1	37174381	Phvul.002G319000	Phvul.002G319000.1.p	PF04749	PTHR15907,PTHR15907:SF47					AT1G14870.1	PCR2	PLANT CADMIUM RESISTANCE 2
155	Phvul.002G329300.1	37176091	Phvul.002G329300	Phvul.002G329300.1.p	PF13499	PTHR10891,PTHR10891:SF608	KOG0027		K13448		AT1G18210.1		Calcium-binding EF-hand family protein
156	Phvul.003G005000.1	37145719	Phvul.003G005000	Phvul.003G005000.1.p		PTHR34379,PTHR34379:SF1					AT5G08240.1
157	Phvul.003G011000.1	37145517	Phvul.003G011000	Phvul.003G011000.1.p		PTHR36346,PTHR36346:SF1
158	Phvul.003G020100.1	37147277	Phvul.003G020100	Phvul.003G020100.1.p	PF14226,PF03171	PTHR10209,PTHR10209:SF148	KOG0143			GO:0055114,GO:0016491	AT1G03400.1		2-oxoglutarate (2OG) and Fe(II)-dependent oxygenase superfamily protein
159	Phvul.003G020200.2	37147162	Phvul.003G020200	Phvul.003G020200.2.p	PF14226,PF03171	PTHR10209,PTHR10209:SF148	KOG0143	1.14.11.20		GO:0055114,GO:0016491	AT1G03400.1		2-oxoglutarate (2OG) and Fe(II)-dependent oxygenase superfamily protein
160	Phvul.003G020300.1	37144578	Phvul.003G020300	Phvul.003G020300.1.p	PF14226,PF03171	PTHR10209,PTHR10209:SF148	KOG0143			GO:0055114,GO:0016491	AT1G03400.1		2-oxoglutarate (2OG) and Fe(II)-dependent oxygenase superfamily protein
161	Phvul.003G020300.2	37144579	Phvul.003G020300	Phvul.003G020300.2.p	PF14226,PF03171	PTHR10209,PTHR10209:SF148	KOG0143			GO:0055114,GO:0016491	AT1G06620.1		2-oxoglutarate (2OG) and Fe(II)-dependent oxygenase superfamily protein
162	Phvul.003G022400.1	37146084	Phvul.003G022400	Phvul.003G022400.1.p	PF00403	PTHR22814,PTHR22814:SF47	KOG1603			GO:0046872,GO:0030001	AT1G22990.1		Heavy metal transport/detoxification superfamily protein
163	Phvul.003G022500.1	37148262	Phvul.003G022500	Phvul.003G022500.1.p
164	Phvul.003G024200.1	37148114	Phvul.003G024200	Phvul.003G024200.1.p	PF12710,PF16209,PF16212	PTHR24092,PTHR24092:SF41		3.6.3.1	K01530	GO:0016021,GO:0015914,GO:0005524,GO:0004012,GO:0000287	AT1G68710.1		ATPase E1-E2 type family protein / haloacid dehalogenase-like hydrolase family protein
165	Phvul.003G024600.1	37147085	Phvul.003G024600	Phvul.003G024600.1.p	PF03105,PF03124	PTHR10783,PTHR10783:SF35				GO:0016021	AT1G68740.1	PHO1;H1	EXS (ERD1/XPR1/SYG1) family protein
166	Phvul.003G028200.1	37148194	Phvul.003G028200	Phvul.003G028200.1.p	PF03097	PTHR23030,PTHR23030:SF18					AT1G13310.1		Endosomal targeting BRO1-like domain-containing protein
167	Phvul.003G030000.2	37147136	Phvul.003G030000	Phvul.003G030000.2.p	PF00069	PTHR27005,PTHR27005:SF28	KOG1187	2.7.11.1		GO:0006468,GO:0005524,GO:0004672	AT1G18390.1		Protein kinase superfamily protein
168	Phvul.003G034200.1	37148043	Phvul.003G034200	Phvul.003G034200.1.p	PF06880	PTHR31050,PTHR31050:SF2					AT1G13480.1		Protein of unknown function (DUF1262)
169	Phvul.003G042700.1	37144897	Phvul.003G042700	Phvul.003G042700.1.p	PF07168	PTHR31081,PTHR31081:SF4				GO:0071705	AT2G03530.1	ATUPS2,UPS2	ureide permease 2
170	Phvul.003G047200.2	37146548	Phvul.003G047200	Phvul.003G047200.2.p	PF00201	PTHR11926,PTHR11926:SF411		2.4.1.177,2.4.1.263	K14595	GO:0016758,GO:0008152	AT2G15490.3	UGT73B4	UDP-glycosyltransferase 73B4
171	Phvul.003G047400.1	37147709	Phvul.003G047400	Phvul.003G047400.1.p	PF00571	PTHR11911,PTHR11911:SF109					AT4G36910.1	CDCP2,LEJ2	Cystathionine beta-synthase (CBS) family protein
172	Phvul.003G047900.1	37148069	Phvul.003G047900	Phvul.003G047900.1.p	PF13578	PTHR10509,PTHR10509:SF23	KOG1663	2.1.1.104	K00588	GO:0008171	AT4G34050.1	CCoAOMT1	S-adenosyl-L-methionine-dependent methyltransferases superfamily protein
173	Phvul.003G055800.1	37145427	Phvul.003G055800	Phvul.003G055800.1.p	PF01471,PF00413	PTHR10201,PTHR10201:SF140		3.4.24.12		GO:0031012,GO:0008270,GO:0006508,GO:0004222	AT1G70170.1	MMP	matrix metalloproteinase
174	Phvul.003G071900.1	37147978	Phvul.003G071900	Phvul.003G071900.1.p	PF07059	PTHR31558,PTHR31558:SF3					AT1G59650.1	CW14	Protein of unknown function (DUF1336)
175	Phvul.003G084600.1	37145685	Phvul.003G084600	Phvul.003G084600.1.p	PF03188,PF04526	PTHR23130,PTHR23130:SF80	KOG4293			GO:0016021	AT5G47530.1		Auxin-responsive family protein
176	Phvul.003G086000.1	37145053	Phvul.003G086000	Phvul.003G086000.1.p	PF07058	PTHR31246,PTHR31246:SF5				GO:0008017,GO:0007010	AT1G68060.1	ATMAP70-1,MAP70-1	microtubule-associated proteins 70-1
177	Phvul.003G088000.1	37146830	Phvul.003G088000	Phvul.003G088000.1.p	PF00582	PTHR31964,PTHR31964:SF10		6.3.2.19		GO:0006950	AT5G47740.1		Adenine nucleotide alpha hydrolases-like superfamily protein
178	Phvul.003G104400.1	37145389	Phvul.003G104400	Phvul.003G104400.1.p	PF00168	PTHR32246,PTHR32246:SF18				GO:0005515	AT1G09070.1	(AT)SRC2,SRC2	soybean gene regulated by cold-2
179	Phvul.003G107100.1	37144896	Phvul.003G107100	Phvul.003G107100.1.p	PF13639	PTHR14155,PTHR14155:SF117				GO:0008270,GO:0005515	AT3G16720.1	ATL2,TL2	TOXICOS EN LEVADURA 2
180	Phvul.003G107600.1	37147010	Phvul.003G107600	Phvul.003G107600.1.p
181	Phvul.003G115800.2	37147977	Phvul.003G115800	Phvul.003G115800.2.p	PF13499,PF13202	PTHR10891,PTHR10891:SF629	KOG0027			GO:0005509	AT5G49480.1	ATCP1,CP1	Ca2+-binding protein 1
182	Phvul.003G117100.1	37146288	Phvul.003G117100	Phvul.003G117100.1.p	PF04043	PTHR31080,PTHR31080:SF18				GO:0004857	AT1G47960.1	ATC/VIF1,C/VIF1	cell wall / vacuolar inhibitor of fructosidase 1
183	Phvul.003G123566.1	37146646	Phvul.003G123566	Phvul.003G123566.1.p	PF11976	PTHR10666	KOG0005,KOG0001		K04551,K08770		AT5G20620.1	UBQ4	ubiquitin 4
184	Phvul.003G124400.1	37145135	Phvul.003G124400	Phvul.003G124400.1.p		PTHR33181,PTHR33181:SF10					AT1G48330.1
185	Phvul.003G136400.1	37148409	Phvul.003G136400	Phvul.003G136400.1.p	PF01565,PF09265	PTHR13878,PTHR13878:SF14		1.5.99.12	K00279	GO:0055114,GO:0050660,GO:0016491,GO:0019139,GO:0009690	AT5G56970.1	ATCKX3,CKX3	cytokinin oxidase 3
186	Phvul.003G140200.1	37145291	Phvul.003G140200	Phvul.003G140200.1.p	PF00690,PF12515,PF00702,PF00689,PF00122	PTHR24093,PTHR24093:SF359		3.6.3.8	K01537	GO:0005516,GO:0046872,GO:0000166	AT5G57110.1	ACA8,AT-ACA8	autoinhibited Ca2+ -ATPase, isoform 8
187	Phvul.003G140500.1	37147896	Phvul.003G140500	Phvul.003G140500.1.p	PF12695	PTHR11614,PTHR11614:SF90	KOG1455	2.3.1.22	K18368		AT1G52760.1	LysoPL2	lysophospholipase 2
188	Phvul.003G143900.1	37147933	Phvul.003G143900	Phvul.003G143900.1.p	PF01040	PTHR11048,PTHR11048:SF26		2.5.1.115	K09833	GO:0016021,GO:0004659	AT2G18950.1	ATHPT,HPT1,TPT1,VTE2	homogentisate phytyltransferase 1
189	Phvul.003G146400.1	37145487	Phvul.003G146400	Phvul.003G146400.1.p	PF00004,PF14363	PTHR23070,PTHR23070:SF17			K08900	GO:0005524,GO:0034551	AT5G57480.1		P-loop containing nucleoside triphosphate hydrolases superfamily protein
190	Phvul.003G147000.1	37144448	Phvul.003G147000	Phvul.003G147000.1.p	PF13193,PF00501	PTHR24096,PTHR24096:SF149		6.2.1.34,6.2.1.12	K01904	GO:0008152,GO:0003824	AT3G21240.1	4CL2,AT4CL2	4-coumarate:CoA ligase 2
191	Phvul.003G147700.1	37147890	Phvul.003G147700	Phvul.003G147700.1.p	PF06955,PF00722	PTHR31062,PTHR31062:SF32		2.4.1.207		GO:0048046,GO:0016762,GO:0006073,GO:0005618,GO:0005975,GO:0004553	AT5G57560.1	TCH4,XTH22	Xyloglucan endotransglucosylase/hydrolase family protein
192	Phvul.003G149500.2	37144877	Phvul.003G149500	Phvul.003G149500.2.p	PF00060,PF00497	PTHR18966,PTHR18966:SF204				GO:0016020,GO:0004970	AT5G11210.1	ATGLR2.5,GLR2.5	glutamate receptor 2.5
193	Phvul.003G149700.1	37144818	Phvul.003G149700	Phvul.003G149700.1.p	PF00060,PF00497	PTHR18966,PTHR18966:SF204				GO:0016020,GO:0004970	AT5G11210.1	ATGLR2.5,GLR2.5	glutamate receptor 2.5
194	Phvul.003G158600.1	37146652	Phvul.003G158600	Phvul.003G158600.1.p	PF07714,PF00704	PTHR27002,PTHR27002:SF1	KOG1187	2.7.11.1	K01183	GO:0006468,GO:0004672,GO:0005975,GO:0004553	AT4G21390.1	B120	S-locus lectin protein kinase family protein
195	Phvul.003G160800.1	37146879	Phvul.003G160800	Phvul.003G160800.1.p	PF07885,PF00027,PF12796,PF13857,PF11834	PTHR10217,PTHR10217:SF504					AT2G26650.1	AKT1,ATAKT1,KT1	K+ transporter 1
196	Phvul.003G160900.1	37148070	Phvul.003G160900	Phvul.003G160900.1.p		PTHR34198,PTHR34198:SF2					AT1G52720.1
197	Phvul.003G161500.1	37146114	Phvul.003G161500	Phvul.003G161500.1.p	PF00069	PTHR27002,PTHR27002:SF75	KOG1187	2.7.11.1		GO:0006468,GO:0005524,GO:0004672	AT5G20050.1		Protein kinase superfamily protein
198	Phvul.003G165200.1	37144882	Phvul.003G165200	Phvul.003G165200.1.p		PTHR33564,PTHR33564:SF5					AT3G15760.1
199	Phvul.003G166700.1	37147751	Phvul.003G166700	Phvul.003G166700.1.p	PF02298	PTHR33021,PTHR33021:SF55				GO:0009055	AT1G45063.1		copper ion binding;electron carriers
200	Phvul.003G168200.1	37146882	Phvul.003G168200	Phvul.003G168200.1.p	PF13499	PTHR10891,PTHR10891:SF546	KOG0027				AT3G59440.1		Calcium-binding EF-hand family protein
201	Phvul.003G170800.1	37147016	Phvul.003G170800	Phvul.003G170800.1.p		PTHR35834,PTHR35834:SF2
202	Phvul.003G174500.1	37145997	Phvul.003G174500	Phvul.003G174500.1.p							AT2G15580.2		RING/U-box superfamily protein
203	Phvul.003G175100.1	37146543	Phvul.003G175100	Phvul.003G175100.1.p		PTHR35121,PTHR35121:SF2					AT2G46490.1
204	Phvul.003G190400.1	37146279	Phvul.003G190400	Phvul.003G190400.1.p	PF00249	PTHR10641,PTHR10641:SF641	KOG0048		K09422		AT3G47600.1	ATMYB94,ATMYBCP70,MYB94	myb domain protein 94
205	Phvul.003G192000.1	37148044	Phvul.003G192000	Phvul.003G192000.1.p	PF03106	PTHR31429,PTHR31429:SF5				GO:0043565,GO:0006355,GO:0003700	AT5G15130.1	ATWRKY72,WRKY72	WRKY DNA-binding protein 72
206	Phvul.003G192600.1	37145809	Phvul.003G192600	Phvul.003G192600.1.p	PF01459	PTHR11743,PTHR11743:SF35	KOG3126		K15040	GO:0055085,GO:0005741	AT3G01280.1	ATVDAC1,VDAC1	voltage dependent anion channel 1
207	Phvul.003G201400.2	37147014	Phvul.003G201400	Phvul.003G201400.2.p	PF03151	PTHR11132,PTHR11132:SF120	KOG1441		K15283		AT5G33320.1	ARAPPT,CUE1,PPT	Glucose-6-phosphate/phosphate translocator-related
208	Phvul.003G214350.1	37147962	Phvul.003G214350	Phvul.003G214350.1.p	PF00067	PTHR24298,PTHR24298:SF114	KOG0156			GO:0055114,GO:0020037,GO:0016705,GO:0005506	AT4G12300.1	CYP706A4	cytochrome P450, family 706, subfamily A, polypeptide 4
209	Phvul.003G217100.1	37145128	Phvul.003G217100	Phvul.003G217100.1.p	PF14368	PTHR33044,PTHR33044:SF37					AT1G62790.2		Bifunctional inhibitor/lipid-transfer protein/seed storage 2S albumin superfamily protein
210	Phvul.003G221000.1	37145671	Phvul.003G221000	Phvul.003G221000.1.p	PF13912	PTHR26374,PTHR26374:SF185					AT3G60580.1		C2H2-like zinc finger protein
211	Phvul.003G224000.1	37147337	Phvul.003G224000	Phvul.003G224000.1.p	PF01764	PTHR31403,PTHR31403:SF2	KOG4569	3.1.1.32		GO:0006629	AT4G16820.1	PLA-I{beta]2	alpha/beta-Hydrolases superfamily protein
212	Phvul.003G237400.1	37145656	Phvul.003G237400	Phvul.003G237400.1.p	PF10714	PTHR33922,PTHR33922:SF4					AT2G23110.2		Late embryogenesis abundant protein, group 6
213	Phvul.003G239600.1	37145804	Phvul.003G239600	Phvul.003G239600.1.p
214	Phvul.003G244600.1	37144759	Phvul.003G244600	Phvul.003G244600.1.p		PTHR31133,PTHR31133:SF4					AT4G37030.1
215	Phvul.003G247500.1	37146052	Phvul.003G247500	Phvul.003G247500.1.p	PF00931	PTHR23155,PTHR23155:SF543				GO:0043531	AT5G66900.1		Disease resistance protein (CC-NBS-LRR class) family
216	Phvul.003G247601.1	37146058	Phvul.003G247601	Phvul.003G247601.1.p	PF05659,PF00931	PTHR23155,PTHR23155:SF543	KOG4658			GO:0043531	AT5G66900.1		Disease resistance protein (CC-NBS-LRR class) family
217	Phvul.003G251000.1	37144543	Phvul.003G251000	Phvul.003G251000.1.p	PF13833,PF13499	PTHR10891,PTHR10891:SF568	KOG0027		K13448		AT3G50770.1	CML41	calmodulin-like 41
218	Phvul.003G251200.1	37147819	Phvul.003G251200	Phvul.003G251200.1.p	PF01501	PTHR13778,PTHR13778:SF12		2.4.1.43		GO:0016757	AT3G50760.1	GATL2	galacturonosyltransferase-like 2
219	Phvul.003G251300.2	37144502	Phvul.003G251300	Phvul.003G251300.2.p	PF01151	PTHR11157,PTHR11157:SF11	KOG3071	2.3.1.199,6.2.1.2		GO:0016021	AT4G36830.1	HOS3-1	GNS1/SUR4 membrane protein family
220	Phvul.003G256600.1	37148370	Phvul.003G256600	Phvul.003G256600.1.p	PF00004,PF14363	PTHR23070,PTHR23070:SF24				GO:0005524	AT3G50930.1	BCS1	cytochrome BC1 synthesis
221	Phvul.003G257900.1	37147161	Phvul.003G257900	Phvul.003G257900.1.p	PF00561	PTHR10992,PTHR10992:SF804	KOG4178	3.3.2.10			AT3G51000.1		alpha/beta-Hydrolases superfamily protein
222	Phvul.003G259800.1	37145194	Phvul.003G259800	Phvul.003G259800.1.p		PTHR32166,PTHR32166:SF22					AT5G33406.1		hAT dimerisation domain-containing protein / transposase-related
223	Phvul.003G261900.1	37148081	Phvul.003G261900	Phvul.003G261900.1.p	PF14226,PF03171	PTHR10209,PTHR10209:SF137	KOG0143	1.14.11.9	K00475	GO:0055114,GO:0016491	AT3G51240.1	F3\'H,F3H,TT6	flavanone 3-hydroxylase
224	Phvul.003G268600.2	37146495	Phvul.003G268600	Phvul.003G268600.2.p	PF00182	PTHR22595,PTHR22595:SF34	KOG4742	3.2.1.14	K01183	GO:0016998,GO:0006032,GO:0004568	AT3G12500.1	ATHCHIB,B-CHI,CHI-B,HCHIB,PR-3,PR3	basic chitinase
225	Phvul.003G282300.2	37146799	Phvul.003G282300	Phvul.003G282300.2.p	PF13041	PTHR24015,PTHR24015:SF130					AT3G16890.1	PPR40	pentatricopeptide (PPR) domain protein 40
226	Phvul.003G295000.1	37147850	Phvul.003G295000	Phvul.003G295000.1.p	PF00135	PTHR23024,PTHR23024:SF131	KOG1515	4.2.1.105,3.1.1.1			AT2G03550.1		alpha/beta-Hydrolases superfamily protein
227	Phvul.004G021800.2	37162467	Phvul.004G021800	Phvul.004G021800.2.p	PF00067	PTHR24298,PTHR24298:SF111	KOG0156			GO:0055114,GO:0020037,GO:0016705,GO:0005506	AT4G31970.1	CYP82C2	cytochrome P450, family 82, subfamily C, polypeptide 2
228	Phvul.004G024700.1	37163286	Phvul.004G024700	Phvul.004G024700.1.p	PF00004,PF14363	PTHR23070,PTHR23070:SF5				GO:0005524	AT5G40010.1	AATP1	AAA-ATPase 1
229	Phvul.004G024800.1	37161621	Phvul.004G024800	Phvul.004G024800.1.p	PF00004,PF14363	PTHR23070,PTHR23070:SF44			K08900	GO:0005524	AT5G40010.1	AATP1	AAA-ATPase 1
230	Phvul.004G024900.1	37162681	Phvul.004G024900	Phvul.004G024900.1.p	PF00004,PF14363	PTHR23070,PTHR23070:SF44			K08900	GO:0005524	AT5G40010.1	AATP1	AAA-ATPase 1
231	Phvul.004G025800.2	37163769	Phvul.004G025800	Phvul.004G025800.2.p
232	Phvul.004G025900.1	37163329	Phvul.004G025900	Phvul.004G025900.1.p		PTHR33120,PTHR33120:SF1
233	Phvul.004G026000.1	37162484	Phvul.004G026000	Phvul.004G026000.1.p	PF07714	PTHR27001,PTHR27001:SF142	KOG1187	2.7.11.1		GO:0006468,GO:0004672	AT5G15080.1		Protein kinase superfamily protein
234	Phvul.004G029900.1	37162510	Phvul.004G029900	Phvul.004G029900.1.p	PF02365	PTHR31744,PTHR31744:SF8				GO:0006355,GO:0003677	AT5G61430.1	ANAC100,ATNAC5,NAC100	NAC domain containing protein 100
235	Phvul.004G040200.1	37163343	Phvul.004G040200	Phvul.004G040200.1.p	PF02458	PTHR31625,PTHR31625:SF5		2.3.1.115		GO:0016747	AT3G29635.1		HXXXD-type acyl-transferase family protein
236	Phvul.004G044900.1	37161946	Phvul.004G044900	Phvul.004G044900.1.p	PF08263,PF00560,PF13855	PTHR27004,PTHR27004:SF42	KOG0472	2.7.11.1		GO:0005515	AT2G34930.1		disease resistance family protein / LRR family protein
237	Phvul.004G048000.1	37163660	Phvul.004G048000	Phvul.004G048000.1.p	PF00931	PTHR23155,PTHR23155:SF554				GO:0043531	AT4G27220.1		NB-ARC domain-containing disease resistance protein
238	Phvul.004G056700.1	37161821	Phvul.004G056700	Phvul.004G056700.1.p	PF01490	PTHR22950,PTHR22950:SF298	KOG1303				AT5G40780.1	LHT1	lysine histidine transporter 1
239	Phvul.004G071700.1	37162584	Phvul.004G071700	Phvul.004G071700.1.p	PF03094	PTHR31942,PTHR31942:SF29			K08472	GO:0016021,GO:0006952	AT2G39200.1	ATMLO12,MLO12	Seven transmembrane MLO family protein
240	Phvul.004G074700.1	37163091	Phvul.004G074700	Phvul.004G074700.1.p	PF01161	PTHR11362,PTHR11362:SF9	KOG3346		K16223	GO:0048573,GO:0009909,GO:0008429	AT1G65480.1	FT	PEBP (phosphatidylethanolamine-binding protein) family protein
241	Phvul.004G076400.1	37162853	Phvul.004G076400	Phvul.004G076400.1.p	PF13499	PTHR23050,PTHR23050:SF153	KOG0027		K02183		AT2G27030.3	ACAM-2,CAM5	calmodulin 5
242	Phvul.004G077400.1	37162829	Phvul.004G077400	Phvul.004G077400.1.p	PF02365	PTHR31719,PTHR31719:SF32				GO:0006355,GO:0003677	AT3G04070.1	anac047,NAC047	NAC domain containing protein 47
243	Phvul.004G081900.2	37162160	Phvul.004G081900	Phvul.004G081900.2.p	PF03140	PTHR31549,PTHR31549:SF2					AT3G60470.1		Plant protein of unknown function (DUF247)
244	Phvul.004G084688.1	37163699	Phvul.004G084688	Phvul.004G084688.1.p	PF08263,PF00560,PF00069,PF13855	PTHR27000,PTHR27000:SF14	KOG1187	2.7.10.1		GO:0005515,GO:0006468,GO:0005524,GO:0004672	AT1G34420.1		leucine-rich repeat transmembrane protein kinase family protein
245	Phvul.004G085076.1	37162222	Phvul.004G085076	Phvul.004G085076.1.p	PF08263,PF00560,PF13855	PTHR27000,PTHR27000:SF14	KOG0472	2.7.11.1		GO:0005515	AT1G34420.1		leucine-rich repeat transmembrane protein kinase family protein
246	Phvul.004G085676.1	37162761	Phvul.004G085676	Phvul.004G085676.1.p	PF00293	PTHR13994,PTHR13994:SF15	KOG0648	3.6.1.22,3.6.1.53,3.6.1.13		GO:0016787	AT5G47650.1	ATNUDT2,ATNUDX2,NUDT2	nudix hydrolase homolog 2
247	Phvul.004G088400.1	37162625	Phvul.004G088400	Phvul.004G088400.1.p	PF04863,PF04864	PTHR11751,PTHR11751:SF126		4.4.1.4		GO:0016846	AT1G34060.1		Pyridoxal phosphate (PLP)-dependent transferases superfamily protein
248	Phvul.004G095900.1	37163718	Phvul.004G095900	Phvul.004G095900.1.p	PF00560	PTHR27004,PTHR27004:SF27	KOG0472			GO:0005515	AT2G34930.1		disease resistance family protein / LRR family protein
249	Phvul.004G096200.1	37163255	Phvul.004G096200	Phvul.004G096200.1.p	PF08263,PF00560,PF13855	PTHR27004,PTHR27004:SF13	KOG0472	2.7.11.1		GO:0005515	AT2G34930.1		disease resistance family protein / LRR family protein
250	Phvul.004G096500.1	37162690	Phvul.004G096500	Phvul.004G096500.1.p	PF01988	PTHR31851,PTHR31851:SF15	KOG4473				AT3G43660.1		Vacuolar iron transporter (VIT) family protein
251	Phvul.004G098000.1	37161610	Phvul.004G098000	Phvul.004G098000.1.p	PF04554					GO:0009664,GO:0005199	AT1G21310.1	ATEXT3,EXT3,RSH	extensin 3
252	Phvul.004G099100.1	37162042	Phvul.004G099100	Phvul.004G099100.1.p	PF08263,PF00560,PF13855	PTHR27004,PTHR27004:SF27	KOG0472	2.7.11.1		GO:0005515	AT1G47890.1	AtRLP7,RLP7	receptor like protein 7
253	Phvul.004G099500.1	37162850	Phvul.004G099500	Phvul.004G099500.1.p	PF08263,PF00560,PF13855	PTHR27004,PTHR27004:SF27	KOG0472	2.7.11.1		GO:0005515	AT1G47890.1	AtRLP7,RLP7	receptor like protein 7
254	Phvul.004G099900.1	37161611	Phvul.004G099900	Phvul.004G099900.1.p	PF08263,PF00560,PF13855	PTHR27004,PTHR27004:SF13	KOG0472	2.7.11.1		GO:0005515	AT2G34930.1		disease resistance family protein / LRR family protein
255	Phvul.004G100014.1	37162597	Phvul.004G100014	Phvul.004G100014.1.p	PF00560,PF13855	PTHR27004,PTHR27004:SF13	KOG0472			GO:0005515	AT2G34930.1		disease resistance family protein / LRR family protein
256	Phvul.004G101500.1	37162881	Phvul.004G101500	Phvul.004G101500.1.p	PF00704	PTHR11177		3.2.1.14	K01183	GO:0005975,GO:0004553	AT5G24090.1	ATCHIA,CHIA	chitinase A
257	Phvul.004G104100.1	37163745	Phvul.004G104100	Phvul.004G104100.1.p	PF00201	PTHR11926,PTHR11926:SF325		2.4.1.170		GO:0016758,GO:0008152	AT3G16520.3	UGT88A1	UDP-glucosyl transferase 88A1
258	Phvul.004G107001.1	37162640	Phvul.004G107001	Phvul.004G107001.1.p	PF00403	PTHR22814,PTHR22814:SF129	KOG1603			GO:0046872,GO:0030001	AT1G01490.2		Heavy metal transport/detoxification superfamily protein
259	Phvul.004G107100.1	37161866	Phvul.004G107100	Phvul.004G107100.1.p	PF00403	PTHR22814,PTHR22814:SF129	KOG1603			GO:0046872,GO:0030001	AT1G01490.1		Heavy metal transport/detoxification superfamily protein
260	Phvul.004G110200.2	37163692	Phvul.004G110200	Phvul.004G110200.2.p	PF00168	PTHR32246,PTHR32246:SF17				GO:0005515	AT5G23950.1		Calcium-dependent lipid-binding (CaLB domain) family protein
261	Phvul.004G110400.1	37162836	Phvul.004G110400	Phvul.004G110400.1.p	PF00168	PTHR32246,PTHR32246:SF17				GO:0005515	AT5G23950.1		Calcium-dependent lipid-binding (CaLB domain) family protein
262	Phvul.004G114600.1	37162179	Phvul.004G114600	Phvul.004G114600.1.p	PF13193,PF00501	PTHR24095,PTHR24095:SF171	KOG1176	6.2.1.8		GO:0008152,GO:0003824	AT3G48990.1		AMP-dependent synthetase and ligase family protein
263	Phvul.004G114700.1	37161908	Phvul.004G114700	Phvul.004G114700.1.p	PF08263,PF00560	PTHR27004,PTHR27004:SF44	KOG0472			GO:0005515	AT2G34930.1		disease resistance family protein / LRR family protein
264	Phvul.004G115200.1	37163076	Phvul.004G115200	Phvul.004G115200.1.p	PF00560	PTHR27004,PTHR27004:SF44	KOG0472			GO:0005515	AT1G71400.1	AtRLP12,RLP12	receptor like protein 12
265	Phvul.004G115600.1	37163389	Phvul.004G115600	Phvul.004G115600.1.p	PF00560,PF13855	PTHR27004,PTHR27004:SF44	KOG0472			GO:0005515	AT2G34930.1		disease resistance family protein / LRR family protein
266	Phvul.004G116600.1	37161912	Phvul.004G116600	Phvul.004G116600.1.p	PF08263,PF00560,PF13855	PTHR27004,PTHR27004:SF44	KOG0472	2.7.11.1		GO:0005515	AT2G34930.1		disease resistance family protein / LRR family protein
267	Phvul.004G117600.1	37161685	Phvul.004G117600	Phvul.004G117600.1.p		PTHR35472,PTHR35472:SF1
268	Phvul.004G118000.1	37163408	Phvul.004G118000	Phvul.004G118000.1.p	PF09696	PTHR28605	KOG4487		K11270		AT5G52220.1
269	Phvul.004G119700.1	37163016	Phvul.004G119700	Phvul.004G119700.1.p	PF01161	PTHR11362,PTHR11362:SF22	KOG3346				AT5G62040.1		PEBP (phosphatidylethanolamine-binding protein) family protein
270	Phvul.004G122300.1	37162714	Phvul.004G122300	Phvul.004G122300.1.p	PF00005,PF00664	PTHR24221,PTHR24221:SF169	KOG0058	3.6.3.43		GO:0016887,GO:0005524,GO:0055085,GO:0042626,GO:0016021,GO:0006810	AT4G25450.1	ATNAP8,NAP8	non-intrinsic ABC protein 8
271	Phvul.004G123700.1	37163158	Phvul.004G123700	Phvul.004G123700.1.p	PF07859	PTHR23024,PTHR23024:SF209	KOG1515	3.1.1.1		GO:0016787,GO:0008152	AT5G62180.1	AtCXE20,CXE20	carboxyesterase 20
272	Phvul.004G124700.1	37163479	Phvul.004G124700	Phvul.004G124700.1.p	PF00067	PTHR24296,PTHR24296:SF19	KOG0157	1.14.13.109		GO:0055114,GO:0020037,GO:0016705,GO:0005506	AT2G45510.1	CYP704A2	cytochrome P450, family 704, subfamily A, polypeptide 2
273	Phvul.004G134300.1	37163116	Phvul.004G134300	Phvul.004G134300.1.p	PF13676,PF00931	PTHR11017,PTHR11017:SF171				GO:0007165,GO:0005515,GO:0043531	AT5G17680.1		disease resistance protein (TIR-NBS-LRR class), putative
274	Phvul.004G134600.1	37163822	Phvul.004G134600	Phvul.004G134600.1.p	PF03140	PTHR31549,PTHR31549:SF23					AT3G02645.1		Plant protein of unknown function (DUF247)
275	Phvul.004G139700.1	37162516	Phvul.004G139700	Phvul.004G139700.1.p	PF13676,PF00931	PTHR11017,PTHR11017:SF171				GO:0007165,GO:0005515,GO:0043531	AT5G36930.2		Disease resistance protein (TIR-NBS-LRR class) family
276	Phvul.004G140800.1	37163012	Phvul.004G140800	Phvul.004G140800.1.p	PF13676,PF00931	PTHR11017,PTHR11017:SF171				GO:0007165,GO:0005515,GO:0043531	AT5G17680.1		disease resistance protein (TIR-NBS-LRR class), putative
277	Phvul.004G142500.1	37162553	Phvul.004G142500	Phvul.004G142500.1.p	PF00560,PF13855	PTHR27004,PTHR27004:SF11	KOG0472	2.7.11.1		GO:0005515	AT2G25470.1	AtRLP21,RLP21	receptor like protein 21
278	Phvul.004G142600.1	37162940	Phvul.004G142600	Phvul.004G142600.1.p	PF00560,PF13855	PTHR27004,PTHR27004:SF11	KOG0472	2.7.11.1		GO:0005515	AT1G74190.1	AtRLP15,RLP15	receptor like protein 15
279	Phvul.004G142700.1	37162428	Phvul.004G142700	Phvul.004G142700.1.p	PF00560,PF13855	PTHR27004,PTHR27004:SF11	KOG0472	2.7.11.1		GO:0005515	AT1G74170.1	AtRLP13,RLP13	receptor like protein 13
280	Phvul.004G147500.1	37162696	Phvul.004G147500	Phvul.004G147500.1.p	PF04564	PTHR22849,PTHR22849:SF9		6.3.2.19		GO:0016567,GO:0004842	AT1G66160.1	ATCMPG1,CMPG1	CYS, MET, PRO, and GLY protein 1
281	Phvul.004G148600.1	37162313	Phvul.004G148600	Phvul.004G148600.1.p	PF10497	PTHR31169,PTHR31169:SF6					AT4G37110.1		Zinc-finger domain of monoamine-oxidase A repressor R1
282	Phvul.004G153800.1	37162605	Phvul.004G153800	Phvul.004G153800.1.p
283	Phvul.004G154800.1	37162184	Phvul.004G154800	Phvul.004G154800.1.p	PF14380,PF07714	PTHR27005,PTHR27005:SF21	KOG1187	2.7.11.1		GO:0006468,GO:0004672	AT1G66880.1		Protein kinase superfamily protein
284	Phvul.004G155100.1	37163706	Phvul.004G155100	Phvul.004G155100.1.p	PF00069	PTHR27009,PTHR27009:SF21	KOG1187	3.1.4.46		GO:0006468,GO:0005524,GO:0004672	AT4G18250.1		receptor serine/threonine kinase, putative
285	Phvul.004G155201.1	37163409	Phvul.004G155201	Phvul.004G155201.1.p
286	Phvul.004G155300.1	37161991	Phvul.004G155300	Phvul.004G155300.1.p	PF00069	PTHR27009,PTHR27009:SF21	KOG1187	3.1.4.46	K04730	GO:0006468,GO:0005524,GO:0004672	AT4G18250.1		receptor serine/threonine kinase, putative
287	Phvul.004G155400.2	37163886	Phvul.004G155400	Phvul.004G155400.2.p	PF00069	PTHR27009,PTHR27009:SF21	KOG1187	3.1.4.46	K04730	GO:0006468,GO:0005524,GO:0004672	AT4G18250.1		receptor serine/threonine kinase, putative
288	Phvul.004G155500.1	37163406	Phvul.004G155500	Phvul.004G155500.1.p	PF07714	PTHR27009,PTHR27009:SF21		3.1.4.46		GO:0006468,GO:0004672	AT5G38280.1	PR5K	PR5-like receptor kinase
289	Phvul.004G155900.1	37161629	Phvul.004G155900	Phvul.004G155900.1.p	PF07887	PTHR31713,PTHR31713:SF15				GO:0006950,GO:0005516	AT1G73805.1		Calmodulin binding protein-like
290	Phvul.004G159500.1	37163295	Phvul.004G159500	Phvul.004G159500.1.p	PF00067	PTHR24298,PTHR24298:SF105		1.14.13.123,1.1.1.314		GO:0055114,GO:0020037,GO:0016705,GO:0005506	AT3G26300.1	CYP71B34	cytochrome P450, family 71, subfamily B, polypeptide 34
291	Phvul.004G162500.1	37163047	Phvul.004G162500	Phvul.004G162500.1.p	PF06376	PTHR33374,PTHR33374:SF6					AT2G46330.1	AGP16,ATAGP16	arabinogalactan protein 16
292	Phvul.004G164200.1	37163011	Phvul.004G164200	Phvul.004G164200.1.p
293	Phvul.005G005600.2	37154148	Phvul.005G005600	Phvul.005G005600.2.p	PF00201	PTHR11926,PTHR11926:SF343				GO:0016758,GO:0008152	AT3G16520.3	UGT88A1	UDP-glucosyl transferase 88A1
294	Phvul.005G008800.1	37153569	Phvul.005G008800	Phvul.005G008800.1.p	PF04511	PTHR11009,PTHR11009:SF13	KOG0858		K13989		AT4G29330.1	DER1	DERLIN-1
295	Phvul.005G009500.1	37152837	Phvul.005G009500	Phvul.005G009500.1.p	PF07690	PTHR23500,PTHR23500:SF115	KOG0254			GO:0055085,GO:0016021	AT5G61520.1		Major facilitator superfamily protein
296	Phvul.005G011200.1	37153801	Phvul.005G011200	Phvul.005G011200.1.p	PF08276,PF00954,PF01453,PF07714	PTHR27002,PTHR27002:SF129	KOG1187	2.7.11.1		GO:0048544,GO:0006468,GO:0004672	AT1G65800.1	ARK2,RK2	receptor kinase 2
297	Phvul.005G019300.1	37152477	Phvul.005G019300	Phvul.005G019300.1.p		PTHR33659
298	Phvul.005G019501.1	37153225	Phvul.005G019501	Phvul.005G019501.1.p		PTHR33659,PTHR33659:SF3
299	Phvul.005G020400.1	37154334	Phvul.005G020400	Phvul.005G020400.1.p		PTHR10593,PTHR10593:SF10					AT1G51220.1	WIP5	WIP domain protein 5
300	Phvul.005G023400.1	37153756	Phvul.005G023400	Phvul.005G023400.1.p	PF13450	PTHR10742,PTHR10742:SF273	KOG0029	1.5.3.16	K13366		AT5G13700.1	APAO,ATPAO1,PAO1	polyamine oxidase 1
301	Phvul.005G024800.1	37153730	Phvul.005G024800	Phvul.005G024800.1.p	PF05678	PTHR33624,PTHR33624:SF5					AT2G41180.1		VQ motif-containing protein
302	Phvul.005G026700.1	37152820	Phvul.005G026700	Phvul.005G026700.1.p
303	Phvul.005G036000.1	37152214	Phvul.005G036000	Phvul.005G036000.1.p		PTHR31509,PTHR31509:SF13					AT1G01550.2	BPS1	Protein of unknown function (DUF793)
304	Phvul.005G036132.1	37153285	Phvul.005G036132	Phvul.005G036132.1.p
305	Phvul.005G036200.1	37152231	Phvul.005G036200	Phvul.005G036200.1.p
306	Phvul.005G038400.1	37152757	Phvul.005G038400	Phvul.005G038400.1.p		PTHR37748,PTHR37748:SF1
307	Phvul.005G057500.1	37152541	Phvul.005G057500	Phvul.005G057500.1.p	PF12734	PTHR31568,PTHR31568:SF17					AT2G32190.1
308	Phvul.005G061200.1	37152704	Phvul.005G061200	Phvul.005G061200.1.p	PF14226,PF03171	PTHR10209,PTHR10209:SF91	KOG0143	1.14.11.13	K04125	GO:0055114,GO:0016491	AT1G78440.1	ATGA2OX1,GA2OX1	Arabidopsis thaliana gibberellin 2-oxidase 1
309	Phvul.005G064200.1	37154461	Phvul.005G064200	Phvul.005G064200.1.p	PF00348	PTHR12001,PTHR12001:SF18	KOG0776	2.5.1.29,2.5.1.30,2.5.1.84,2.5.1.81,2.5.1.83,2.5.1.90,2.5.1.85	K05356	GO:0008299,GO:0016765,GO:0015979	AT1G78510.1	SPS1	solanesyl diphosphate synthase 1
310	Phvul.005G078500.1	37152306	Phvul.005G078500	Phvul.005G078500.1.p	PF00069,PF11721	PTHR27006,PTHR27006:SF11	KOG1187	2.7.11.1		GO:0006468,GO:0005524,GO:0004672	AT3G14840.2		Leucine-rich repeat transmembrane protein kinase
311	Phvul.005G087100.1	37153472	Phvul.005G087100	Phvul.005G087100.1.p	PF13855,PF00931	PTHR23155,PTHR23155:SF442	KOG4658		K13459	GO:0005515,GO:0043531	AT4G27220.1		NB-ARC domain-containing disease resistance protein
312	Phvul.005G093000.1	37153502	Phvul.005G093000	Phvul.005G093000.1.p		PTHR33974,PTHR33974:SF1					AT5G54790.1
313	Phvul.005G096200.1	37152593	Phvul.005G096200	Phvul.005G096200.1.p	PF14416,PF13839	PTHR32285,PTHR32285:SF71					AT2G42570.1	TBL39	TRICHOME BIREFRINGENCE-LIKE 39
314	Phvul.005G097500.1	37153144	Phvul.005G097500	Phvul.005G097500.1.p	PF13639	PTHR14155,PTHR14155:SF179			K19038	GO:0008270,GO:0005515	AT2G42360.1		RING/U-box superfamily protein
315	Phvul.005G100600.1	37153449	Phvul.005G100600	Phvul.005G100600.1.p		PTHR33834					AT2G20562.1
316	Phvul.005G102500.1	37154338	Phvul.005G102500	Phvul.005G102500.1.p	PF03007,PF06974	PTHR31650,PTHR31650:SF7				GO:0045017,GO:0004144	AT3G49200.1		O-acyltransferase (WSD1-like) family protein
317	Phvul.005G108900.1	37153544	Phvul.005G108900	Phvul.005G108900.1.p	PF02458	PTHR31625,PTHR31625:SF3				GO:0016747	AT1G03940.1		HXXXD-type acyl-transferase family protein
318	Phvul.005G109000.1	37153331	Phvul.005G109000	Phvul.005G109000.1.p	PF02458	PTHR31625,PTHR31625:SF3				GO:0016747	AT1G03495.1		HXXXD-type acyl-transferase family protein
319	Phvul.005G110200.1	37152249	Phvul.005G110200	Phvul.005G110200.1.p		PTHR34379,PTHR34379:SF1
320	Phvul.005G116501.1	37153804	Phvul.005G116501	Phvul.005G116501.1.p	PF03552	PTHR13301,PTHR13301:SF53		2.4.1.12		GO:0030244,GO:0016760,GO:0016020	AT2G32530.1	ATCSLB03,ATCSLB3,CSLB03	cellulose synthase-like B3
321	Phvul.005G116551.1	37153386	Phvul.005G116551	Phvul.005G116551.1.p	PF03552	PTHR13301,PTHR13301:SF53		2.4.1.12		GO:0030244,GO:0016760,GO:0016020	AT2G32540.1	ATCSLB04,ATCSLB4,CSLB04	cellulose synthase-like B4
322	Phvul.005G118900.1	37153313	Phvul.005G118900	Phvul.005G118900.1.p	PF11250	PTHR33155,PTHR33155:SF3					AT5G22090.1		Protein of unknown function (DUF3049)
323	Phvul.005G121600.1	37152998	Phvul.005G121600	Phvul.005G121600.1.p		PTHR33177					AT3G11600.1
324	Phvul.005G123600.1	37152654	Phvul.005G123600	Phvul.005G123600.1.p	PF00332	PTHR32227,PTHR32227:SF70		3.2.1.39		GO:0005975,GO:0004553	AT2G27500.1		Glycosyl hydrolase superfamily protein
325	Phvul.005G135200.1	37152462	Phvul.005G135200	Phvul.005G135200.1.p	PF01397,PF03936	PTHR31225,PTHR31225:SF5		4.2.3.27		GO:0016829,GO:0010333,GO:0008152,GO:0000287	AT4G16730.1	TPS02	terpene synthase 02
326	Phvul.005G136700.1	37154026	Phvul.005G136700	Phvul.005G136700.1.p	PF03094	PTHR31942,PTHR31942:SF23			K08472	GO:0016021,GO:0006952	AT1G61560.1	ATMLO6,MLO6	Seven transmembrane MLO family protein
327	Phvul.005G162100.1	37153739	Phvul.005G162100	Phvul.005G162100.1.p	PF00560,PF07714,PF12819	PTHR27003,PTHR27003:SF105	KOG1187	2.7.11.1,2.7.10.1		GO:0005515,GO:0006468,GO:0004672	AT1G51800.1		Leucine-rich repeat protein kinase family protein
328	Phvul.005G163100.1	37153471	Phvul.005G163100	Phvul.005G163100.1.p	PF00560,PF07714,PF12819	PTHR27003,PTHR27003:SF105	KOG1187	2.7.11.1,2.7.10.1		GO:0005515,GO:0006468,GO:0004672	AT1G51800.1		Leucine-rich repeat protein kinase family protein
329	Phvul.005G164000.1	37154409	Phvul.005G164000	Phvul.005G164000.1.p	PF13855,PF07714,PF12819	PTHR27003,PTHR27003:SF105	KOG1187	2.7.11.1,2.7.10.1		GO:0005515,GO:0006468,GO:0004672	AT1G51800.1		Leucine-rich repeat protein kinase family protein
330	Phvul.005G164100.1	37154263	Phvul.005G164100	Phvul.005G164100.1.p	PF07714,PF12819	PTHR27003,PTHR27003:SF105	KOG1187	2.7.11.1,2.7.10.1		GO:0006468,GO:0004672	AT4G29990.1		Leucine-rich repeat transmembrane protein kinase protein
331	Phvul.005G164200.1	37153954	Phvul.005G164200	Phvul.005G164200.1.p	PF07714,PF12819	PTHR27003,PTHR27003:SF105	KOG1187	2.7.11.1,2.7.10.1		GO:0006468,GO:0004672	AT4G29990.1		Leucine-rich repeat transmembrane protein kinase protein
332	Phvul.005G164500.1	37153831	Phvul.005G164500	Phvul.005G164500.1.p	PF00560,PF07714,PF12819	PTHR27003,PTHR27003:SF105	KOG1187	2.7.11.1,2.7.10.1		GO:0005515,GO:0006468,GO:0004672	AT1G51800.1		Leucine-rich repeat protein kinase family protein
333	Phvul.005G166500.1	37153806	Phvul.005G166500	Phvul.005G166500.1.p	PF14510,PF08370,PF00005,PF01061	PTHR19241,PTHR19241:SF246		3.6.3.25		GO:0016887,GO:0005524,GO:0016020	AT1G59870.1	ABCG36,ATABCG36,ATPDR8,PDR8,PEN3	ABC-2 and Plant PDR ABC-type transporter family protein
334	Phvul.005G173000.1	37154224	Phvul.005G173000	Phvul.005G173000.1.p	PF02309	PTHR31734,PTHR31734:SF34			K14484	GO:0006355,GO:0005634	AT1G04250.1	AXR3,IAA17	AUX/IAA transcriptional regulator family protein
335	Phvul.005G173600.1	37153818	Phvul.005G173600	Phvul.005G173600.1.p	PF14510,PF08370,PF00005,PF01061	PTHR19241,PTHR19241:SF219		3.6.3.25		GO:0016887,GO:0005524,GO:0016020	AT1G15520.1	ABCG40,ATABCG40,ATPDR12,PDR12	pleiotropic drug resistance 12
336	Phvul.005G182100.1	37154161	Phvul.005G182100	Phvul.005G182100.1.p	PF01370	PTHR10366,PTHR10366:SF467	KOG1502	1.2.1.44	K09753	GO:0050662,GO:0003824	AT1G15950.1	ATCCR1,CCR1,IRX4	cinnamoyl coa reductase 1
337	Phvul.005G184400.1	37154386	Phvul.005G184400	Phvul.005G184400.1.p	PF01095	PTHR31707		3.1.1.11	K01051	GO:0042545,GO:0030599,GO:0005618	AT5G04960.1		Plant invertase/pectin methylesterase inhibitor superfamily
338	Phvul.005G184500.1	37153547	Phvul.005G184500	Phvul.005G184500.1.p	PF13193,PF00501	PTHR24096,PTHR24096:SF207		6.2.1.34,6.2.1.12	K01904	GO:0008152,GO:0003824	AT3G21240.1	4CL2,AT4CL2	4-coumarate:CoA ligase 2
339	Phvul.006G001100.1	37171638	Phvul.006G001100	Phvul.006G001100.1.p	PF10539	PTHR10857,PTHR10857:SF38					AT5G42050.1		DCD (Development and Cell Death) domain protein
340	Phvul.006G001200.1	37171680	Phvul.006G001200	Phvul.006G001200.1.p	PF12734	PTHR31568,PTHR31568:SF16					AT2G32190.1
341	Phvul.006G001500.1	37173638	Phvul.006G001500	Phvul.006G001500.1.p	PF00560,PF08263,PF13855	PTHR27004,PTHR27004:SF25	KOG0472	2.7.11.1		GO:0005515	AT2G34930.1		disease resistance family protein / LRR family protein
342	Phvul.006G002700.2	37173835	Phvul.006G002700	Phvul.006G002700.2.p	PF05678	PTHR33179,PTHR33179:SF7					AT5G65170.1		VQ motif-containing protein
343	Phvul.006G003300.1	37172964	Phvul.006G003300	Phvul.006G003300.1.p	PF02535	PTHR11040,PTHR11040:SF35	KOG1558		K14709	GO:0055085,GO:0046873,GO:0030001,GO:0016020	AT1G05300.1	ZIP5	zinc transporter 5 precursor
344	Phvul.006G022800.1	37172369	Phvul.006G022800	Phvul.006G022800.1.p	PF00026	PTHR13683,PTHR13683:SF250	KOG1339	3.4.23.12		GO:0006508,GO:0004190	AT3G59080.1		Eukaryotic aspartyl protease family protein
345	Phvul.006G023100.1	37171350	Phvul.006G023100	Phvul.006G023100.1.p	PF02365	PTHR31719,PTHR31719:SF5				GO:0006355,GO:0003677	AT2G43000.1	anac042,NAC042	NAC domain containing protein 42
346	Phvul.006G030200.1	37174022	Phvul.006G030200	Phvul.006G030200.1.p	PF14009	PTHR33052,PTHR33052:SF4					AT5G12340.1
347	Phvul.006G030900.1	37173388	Phvul.006G030900	Phvul.006G030900.1.p	PF00168	PTHR31208,PTHR31208:SF3				GO:0005515	AT5G12300.1		Calcium-dependent lipid-binding (CaLB domain) family protein
348	Phvul.006G053800.1	37171890	Phvul.006G053800	Phvul.006G053800.1.p	PF00664,PF00005	PTHR24223,PTHR24223:SF181		3.6.3.44		GO:0055085,GO:0042626,GO:0016021,GO:0006810,GO:0005524,GO:0016887	AT3G13080.1	ATMRP3,MRP3	multidrug resistance-associated protein 3
349	Phvul.006G056200.1	37174049	Phvul.006G056200	Phvul.006G056200.1.p	PF16913	PTHR31376,PTHR31376:SF17				GO:0016021,GO:0005215	AT4G18210.1	ATPUP10,PUP10	purine permease 10
350	Phvul.006G056500.1	37173947	Phvul.006G056500	Phvul.006G056500.1.p	PF00931	PTHR23155,PTHR23155:SF592			K13457	GO:0043531	AT3G07040.1	RPM1,RPS3	NB-ARC domain-containing disease resistance protein
351	Phvul.006G056600.1	37172622	Phvul.006G056600	Phvul.006G056600.1.p
352	Phvul.006G058700.1	37174202	Phvul.006G058700	Phvul.006G058700.1.p	PF03552	PTHR13301,PTHR13301:SF54		2.4.1.12		GO:0030244,GO:0016760,GO:0016020	AT1G55850.1	ATCSLE1,CSLE1	cellulose synthase like E1
353	Phvul.006G059800.1	37173387	Phvul.006G059800	Phvul.006G059800.1.p	PF00651	PTHR24413,PTHR24413:SF43			K10523	GO:0005515	AT1G55760.1		BTB/POZ domain-containing protein
354	Phvul.006G065900.1	37172169	Phvul.006G065900	Phvul.006G065900.1.p	PF07690	PTHR11654,PTHR11654:SF166		3.6.3.43	K14638	GO:0055085,GO:0016021,GO:0016020,GO:0006810,GO:0005215	AT3G54140.1	ATPTR1,PTR1	peptide transporter 1
355	Phvul.006G074600.1	37171532	Phvul.006G074600	Phvul.006G074600.1.p	PF03106	PTHR31221,PTHR31221:SF1			K13424	GO:0043565,GO:0006355,GO:0003700	AT2G38470.1	ATWRKY33,WRKY33	WRKY DNA-binding protein 33
356	Phvul.006G078300.1	37172800	Phvul.006G078300	Phvul.006G078300.1.p		PTHR33076,PTHR33076:SF14					AT4G33355.1		Bifunctional inhibitor/lipid-transfer protein/seed storage 2S albumin superfamily protein
357	Phvul.006G080600.1	37172571	Phvul.006G080600	Phvul.006G080600.1.p	PF00252	PTHR11726,PTHR11726:SF15	KOG0857		K02866	GO:0006412,GO:0005840,GO:0003735	AT1G26910.1	RPL10B	Ribosomal protein L16p/L10e family protein
358	Phvul.006G084900.3	37174052	Phvul.006G084900	Phvul.006G084900.3.p	PF01657,PF07714	PTHR27006,PTHR27006:SF30	KOG1187	2.7.11.1		GO:0006468,GO:0004672	AT1G70520.1	CRK2	cysteine-rich RLK (RECEPTOR-like protein kinase) 2
359	Phvul.006G086100.1	37171712	Phvul.006G086100	Phvul.006G086100.1.p	PF13193,PF00501	PTHR24095,PTHR24095:SF189				GO:0008152,GO:0003824	AT1G65890.1	AAE12	acyl activating enzyme 12
360	Phvul.006G086200.1	37173262	Phvul.006G086200	Phvul.006G086200.1.p		PTHR32133
361	Phvul.006G087600.1	37171923	Phvul.006G087600	Phvul.006G087600.1.p	PF00282	PTHR11999,PTHR11999:SF92		4.1.1.15	K01580	GO:0030170,GO:0019752,GO:0016831	AT5G17330.1	GAD,GAD1	glutamate decarboxylase
362	Phvul.006G090200.1	37173486	Phvul.006G090200	Phvul.006G090200.1.p	PF01794,PF08022,PF08414,PF08030	PTHR11972,PTHR11972:SF57		1.6.3.1	K13447	GO:0055114,GO:0016491,GO:0050664,GO:0004601,GO:0016174	AT1G09090.2	ATRBOHB,ATRBOHB-BETA,RBOHB	respiratory burst oxidase homolog B
363	Phvul.006G097700.1	37172481	Phvul.006G097700	Phvul.006G097700.1.p	PF03982,PF12146	PTHR22753,PTHR22753:SF1		2.3.1.20,2.3.1.22		GO:0016747	AT1G54570.1		Esterase/lipase/thioesterase family protein
364	Phvul.006G101200.1	37172047	Phvul.006G101200	Phvul.006G101200.1.p	PF13499	PTHR23050,PTHR23050:SF189	KOG0027				AT4G14640.1	CAM8	calmodulin 8
365	Phvul.006G102300.1	37171491	Phvul.006G102300	Phvul.006G102300.1.p	PF00967	PTHR22595,PTHR22595:SF62				GO:0050832,GO:0042742	AT3G04720.1	HEL,PR-4,PR4	pathogenesis-related 4
366	Phvul.006G107900.1	37171411	Phvul.006G107900	Phvul.006G107900.1.p	PF03242	PTHR33509,PTHR33509:SF5				GO:0006950	AT4G02380.1	AtLEA5,SAG21	senescence-associated gene 21
367	Phvul.006G112200.1	37172728	Phvul.006G112200	Phvul.006G112200.1.p	PF00027,PF00520	PTHR10217,PTHR10217:SF465			K05391	GO:0055085,GO:0016020,GO:0006811,GO:0005216	AT5G53130.1	ATCNGC1,CNGC1	cyclic nucleotide gated channel 1
368	Phvul.006G115300.1	37173542	Phvul.006G115300	Phvul.006G115300.1.p	PF13833	PTHR10891,PTHR10891:SF624	KOG0028				AT2G46600.1		Calcium-binding EF-hand family protein
369	Phvul.006G119100.1	37172689	Phvul.006G119100	Phvul.006G119100.1.p	PF03106	PTHR31221,PTHR31221:SF13				GO:0043565,GO:0006355,GO:0003700	AT5G49520.1	ATWRKY48,WRKY48	WRKY DNA-binding protein 48
370	Phvul.006G137100.1	37173302	Phvul.006G137100	Phvul.006G137100.1.p	PF00069	PTHR27005,PTHR27005:SF7	KOG1187	2.7.11.1		GO:0006468,GO:0005524,GO:0004672	AT1G79670.1	RFO1,WAKL22	Wall-associated kinase family protein
371	Phvul.006G137300.1	37173020	Phvul.006G137300	Phvul.006G137300.1.p	PF13947,PF00069	PTHR27005,PTHR27005:SF7	KOG1187	2.7.11.1		GO:0030247,GO:0006468,GO:0005524,GO:0004672	AT1G79670.1	RFO1,WAKL22	Wall-associated kinase family protein
372	Phvul.006G142300.1	37171292	Phvul.006G142300	Phvul.006G142300.1.p	PF03188,PF04526	PTHR23130,PTHR23130:SF80	KOG4293			GO:0016021	AT5G47530.1		Auxin-responsive family protein
373	Phvul.006G142600.1	37173836	Phvul.006G142600	Phvul.006G142600.1.p	PF00031	PTHR11413				GO:0004869	AT5G47550.1		Cystatin/monellin superfamily protein
374	Phvul.006G155000.1	37173697	Phvul.006G155000	Phvul.006G155000.1.p	PF12695	PTHR17630,PTHR17630:SF52	KOG3043	3.1.1.45			AT3G23600.1		alpha/beta-Hydrolases superfamily protein
375	Phvul.006G158300.1	37171536	Phvul.006G158300	Phvul.006G158300.1.p	PF01641	PTHR10173,PTHR10173:SF19	KOG0856	1.8.4.12	K07305	GO:0055114,GO:0033743,GO:0030091,GO:0016671,GO:0006979	AT4G21860.3	MSRB2	methionine sulfoxide reductase B 2
376	Phvul.006G170200.1	37173871	Phvul.006G170200	Phvul.006G170200.1.p	PF00012	PTHR19375,PTHR19375:SF229			K03283		AT5G02500.1	AT-HSC70-1,HSC70,HSC70-1,HSP70-1	heat shock cognate protein 70-1
377	Phvul.006G176920.1	37173560	Phvul.006G176920	Phvul.006G176920.1.p	PF08246,PF00112	PTHR12411	KOG1543	3.4.22.33		GO:0008234,GO:0006508	AT3G49340.1		Cysteine proteinases superfamily protein
378	Phvul.006G178800.1	37172733	Phvul.006G178800	Phvul.006G178800.1.p	PF13639	PTHR14155,PTHR14155:SF179			K19038	GO:0008270,GO:0005515	AT2G42360.1		RING/U-box superfamily protein
379	Phvul.006G179200.1	37172400	Phvul.006G179200	Phvul.006G179200.1.p
380	Phvul.006G179300.1	37173407	Phvul.006G179300	Phvul.006G179300.1.p	PF13458,PF00497,PF00060	PTHR18966,PTHR18966:SF233	KOG1052		K05387	GO:0016020,GO:0004970	AT2G29120.1	ATGLR2.7,GLR2.7	glutamate receptor 2.7
381	Phvul.006G186300.1	37172540	Phvul.006G186300	Phvul.006G186300.1.p	PF05755	PTHR33732,PTHR33732:SF3					AT3G05500.1		Rubber elongation factor protein (REF)
382	Phvul.006G188500.1	37171383	Phvul.006G188500	Phvul.006G188500.1.p	PF12142,PF00264,PF12143	PTHR11474,PTHR11474:SF33		1.10.3.1	K00422	GO:0055114,GO:0004097,GO:0016491,GO:0008152
383	Phvul.006G197100.1	37171643	Phvul.006G197100	Phvul.006G197100.1.p	PF00188	PTHR10334,PTHR10334:SF223			K13449		AT5G26130.1		CAP (Cysteine-rich secretory proteins, Antigen 5, and Pathogenesis-related 1 protein) superfamily protein
384	Phvul.006G197200.1	37172769	Phvul.006G197200	Phvul.006G197200.1.p	PF00188	PTHR10334,PTHR10334:SF231			K13449		AT3G19690.1		CAP (Cysteine-rich secretory proteins, Antigen 5, and Pathogenesis-related 1 protein) superfamily protein
385	Phvul.006G197300.1	37171551	Phvul.006G197300	Phvul.006G197300.1.p	PF00188	PTHR10334,PTHR10334:SF223	KOG3017		K13449		AT2G14580.1	ATPRB1,PRB1	basic pathogenesis-related protein 1
386	Phvul.006G199300.1	37173845	Phvul.006G199300	Phvul.006G199300.1.p	PF12734	PTHR31568,PTHR31568:SF15
387	Phvul.006G201100.1	37173227	Phvul.006G201100	Phvul.006G201100.1.p	PF00201	PTHR11926,PTHR11926:SF136		2.4.1.115,2.4.1.91		GO:0016758,GO:0008152	AT5G17050.1	UGT78D2	UDP-glucosyl transferase 78D2
388	Phvul.006G204200.1	37173606	Phvul.006G204200	Phvul.006G204200.1.p	PF00925,PF00926	PTHR21327,PTHR21327:SF9	KOG1284	4.1.99.12,3.5.4.25	K14652	GO:0009231,GO:0003935,GO:0008686	AT5G64300.1	ATGCH,ATRIBA1,GCH,RFD1	GTP cyclohydrolase II
389	Phvul.006G206000.1	37172037	Phvul.006G206000	Phvul.006G206000.1.p	PF00656	PTHR31773,PTHR31773:SF4	KOG1546			GO:0006508,GO:0004197	AT5G64240.2	AtMC3,MC3	metacaspase 3
390	Phvul.006G207033.1	37174140	Phvul.006G207033	Phvul.006G207033.1.p	PF00141	PTHR31235		1.11.1.7	K00430	GO:0055114,GO:0020037,GO:0006979,GO:0004601	AT5G39580.1		Peroxidase superfamily protein
391	Phvul.006G210100.2	37173790	Phvul.006G210100	Phvul.006G210100.2.p	PF00892	PTHR31218,PTHR31218:SF7				GO:0016021,GO:0016020,GO:0022857	AT1G68170.1		nodulin MtN21 /EamA-like transporter family protein
392	Phvul.006G210900.1	37173497	Phvul.006G210900	Phvul.006G210900.1.p
393	Phvul.006G212500.1	37173555	Phvul.006G212500	Phvul.006G212500.1.p	PF14531	PTHR24361,PTHR24361:SF409	KOG0198	2.7.11.25	K13414		AT4G08500.1	ARAKIN,ATMEKK1,MAPKKK8,MEKK1	MAPK/ERK kinase kinase 1
394	Phvul.007G008500.1	37166215	Phvul.007G008500	Phvul.007G008500.1.p	PF02431	PTHR28039,PTHR28039:SF8		5.5.1.6	K01859	GO:0016872	AT3G55120.1	A11,CFI,TT5	Chalcone-flavanone isomerase family protein
395	Phvul.007G008600.1	37164189	Phvul.007G008600	Phvul.007G008600.1.p	PF02431	PTHR28039,PTHR28039:SF8		5.5.1.6	K01859	GO:0016872	AT3G55120.1	A11,CFI,TT5	Chalcone-flavanone isomerase family protein
396	Phvul.007G025200.1	37167413	Phvul.007G025200	Phvul.007G025200.1.p	PF13238	PTHR20953,PTHR20953:SF2					AT3G10420.2		P-loop containing nucleoside triphosphate hydrolases superfamily protein
397	Phvul.007G026700.1	37165386	Phvul.007G026700	Phvul.007G026700.1.p		PTHR34539,PTHR34539:SF1					AT1G13360.1
398	Phvul.007G029800.1	37166411	Phvul.007G029800	Phvul.007G029800.1.p	PF02485	PTHR31042,PTHR31042:SF10				GO:0016020,GO:0008375	AT1G68390.1		Core-2/I-branching beta-1,6-N-acetylglucosaminyltransferase family protein
399	Phvul.007G030900.1	37165666	Phvul.007G030900	Phvul.007G030900.1.p	PF00069	PTHR27005,PTHR27005:SF28	KOG1187	2.7.11.1		GO:0006468,GO:0005524,GO:0004672	AT1G25390.1		Protein kinase superfamily protein
400	Phvul.007G031000.1	37164992	Phvul.007G031000	Phvul.007G031000.1.p	PF00069	PTHR27005,PTHR27005:SF28	KOG1187	2.7.11.1		GO:0006468,GO:0005524,GO:0004672	AT1G25390.1		Protein kinase superfamily protein
401	Phvul.007G039200.1	37165342	Phvul.007G039200	Phvul.007G039200.1.p	PF00201	PTHR11926,PTHR11926:SF167	KOG1192			GO:0016758,GO:0008152	AT4G15480.1	UGT84A1	UDP-Glycosyltransferase superfamily protein
402	Phvul.007G039800.1	37166638	Phvul.007G039800	Phvul.007G039800.1.p	PF00107,PF08240	PTHR11695,PTHR11695:SF574	KOG0023	1.1.1.195	K00083	GO:0055114,GO:0016491,GO:0008270	AT3G19450.1	ATCAD4,CAD,CAD-C,CAD4	GroES-like zinc-binding alcohol dehydrogenase family protein
403	Phvul.007G040900.1	37165257	Phvul.007G040900	Phvul.007G040900.1.p	PF04450	PTHR33321					AT2G15220.1		Plant basic secretory protein (BSP) family protein
404	Phvul.007G043000.1	37166836	Phvul.007G043000	Phvul.007G043000.1.p	PF03242	PTHR35109,PTHR35109:SF1				GO:0006950	AT3G19550.1
405	Phvul.007G044500.1	37166966	Phvul.007G044500	Phvul.007G044500.1.p	PF13912	PTHR26374,PTHR26374:SF208					AT3G19580.2	AZF2,ZF2	zinc-finger protein 2
406	Phvul.007G047500.3	37164759	Phvul.007G047500	Phvul.007G047500.3.p		PTHR35699					AT1G50020.1
407	Phvul.007G048500.1	37167077	Phvul.007G048500	Phvul.007G048500.1.p	PF01657,PF07714	PTHR27002,PTHR27002:SF122	KOG1187	2.7.11.1		GO:0006468,GO:0004672	AT4G21410.1	CRK29	cysteine-rich RLK (RECEPTOR-like protein kinase) 29
408	Phvul.007G048600.1	37165113	Phvul.007G048600	Phvul.007G048600.1.p	PF01657,PF07714	PTHR27002,PTHR27002:SF122	KOG1187	2.7.11.1		GO:0006468,GO:0004672	AT4G21410.1	CRK29	cysteine-rich RLK (RECEPTOR-like protein kinase) 29
409	Phvul.007G049100.1	37167086	Phvul.007G049100	Phvul.007G049100.1.p	PF01657,PF07714	PTHR27002,PTHR27002:SF122	KOG1187	2.7.11.1		GO:0006468,GO:0004672	AT4G21410.1	CRK29	cysteine-rich RLK (RECEPTOR-like protein kinase) 29
410	Phvul.007G050400.1	37167206	Phvul.007G050400	Phvul.007G050400.1.p	PF01657,PF07714	PTHR27002	KOG1187	2.7.11.1		GO:0006468,GO:0004672	AT4G05200.1	CRK25	cysteine-rich RLK (RECEPTOR-like protein kinase) 25
411	Phvul.007G066300.1	37165318	Phvul.007G066300	Phvul.007G066300.1.p		PTHR33648,PTHR33648:SF1					AT4G25433.1		peptidoglycan-binding LysM domain-containing protein
412	Phvul.007G070400.1	37164641	Phvul.007G070400	Phvul.007G070400.1.p	PF08263,PF00560,PF13855	PTHR27004	KOG0472	2.7.11.1		GO:0005515	AT2G34930.1		disease resistance family protein / LRR family protein
413	Phvul.007G071000.1	37165864	Phvul.007G071000	Phvul.007G071000.1.p	PF13193,PF00501	PTHR24095,PTHR24095:SF171	KOG1176	6.2.1.8		GO:0008152,GO:0003824	AT3G48990.1		AMP-dependent synthetase and ligase family protein
414	Phvul.007G073800.1	37165410	Phvul.007G073800	Phvul.007G073800.1.p	PF01794,PF08022,PF08030	PTHR11972,PTHR11972:SF79	KOG0039	1.16.1.7		GO:0055114,GO:0016491	AT1G01580.1	ATFRO2,FRD1,FRO2	ferric reduction oxidase 2
415	Phvul.007G087500.1	37165291	Phvul.007G087500	Phvul.007G087500.1.p	PF08263,PF13855	PTHR27004,PTHR27004:SF34	KOG0472			GO:0005515	AT2G34930.1		disease resistance family protein / LRR family protein
416	Phvul.007G088200.1	37166107	Phvul.007G088200	Phvul.007G088200.1.p	PF13347	PTHR19432,PTHR19432:SF38			K15378		AT1G22710.1	ATSUC2,SUC2,SUT1	sucrose-proton symporter 2
417	Phvul.007G092000.1	37166205	Phvul.007G092000	Phvul.007G092000.1.p	PF03195	PTHR31301,PTHR31301:SF14					AT1G07900.1	LBD1	LOB domain-containing protein 1
418	Phvul.007G096300.1	37164735	Phvul.007G096300	Phvul.007G096300.1.p	PF00221	PTHR10362,PTHR10362:SF19		4.3.1.24	K10775		AT2G37040.1	ATPAL1,PAL1	PHE ammonia lyase 1
419	Phvul.007G101900.1	37165580	Phvul.007G101900	Phvul.007G101900.1.p	PF00010	PTHR12565,PTHR12565:SF139				GO:0046983	AT1G68810.1		basic helix-loop-helix (bHLH) DNA-binding superfamily protein
420	Phvul.007G105600.1	37164064	Phvul.007G105600	Phvul.007G105600.1.p		PTHR36374,PTHR36374:SF1					AT3G52230.1
421	Phvul.007G108500.1	37164778	Phvul.007G108500	Phvul.007G108500.1.p	PF00249	PTHR10641,PTHR10641:SF650	KOG0048		K09422		AT3G23250.1	ATMYB15,ATY19,MYB15	myb domain protein 15
422	Phvul.007G111200.2	37165720	Phvul.007G111200	Phvul.007G111200.2.p	PF13499	PTHR23050	KOG0027		K13448		AT3G22930.1	CML11	calmodulin-like 11
423	Phvul.007G123958.1	37165893	Phvul.007G123958	Phvul.007G123958.1.p	PF00759	PTHR22298,PTHR22298:SF39		3.2.1.4		GO:0005975,GO:0004553	AT1G65610.1	ATGH9A2,KOR2	Six-hairpin glycosidases superfamily protein
424	Phvul.007G134700.1	37167502	Phvul.007G134700	Phvul.007G134700.1.p	PF00043,PF13417	PTHR11260,PTHR11260:SF227	KOG0406	2.5.1.18	K00799	GO:0005515	AT2G29420.1	ATGSTU7,GST25,GSTU7	glutathione S-transferase tau 7
425	Phvul.007G138800.1	37164217	Phvul.007G138800	Phvul.007G138800.1.p		PTHR34213,PTHR34213:SF2					AT5G04830.1		Nuclear transport factor 2 (NTF2) family protein
426	Phvul.007G146300.1	37167532	Phvul.007G146300	Phvul.007G146300.1.p	PF01073	PTHR10366,PTHR10366:SF465		4.1.1.35	K08678	GO:0055114,GO:0016616,GO:0006694,GO:0003854	AT3G62830.2	ATUXS2,AUD1,UXS2	NAD(P)-binding Rossmann-fold superfamily protein
427	Phvul.007G150500.1	37165359	Phvul.007G150500	Phvul.007G150500.1.p	PF00221	PTHR10362,PTHR10362:SF19		4.3.1.24	K10775		AT2G37040.1	ATPAL1,PAL1	PHE ammonia lyase 1
428	Phvul.007G151900.1	37165424	Phvul.007G151900	Phvul.007G151900.1.p	PF00025	PTHR24073,PTHR24073:SF536	KOG0080	3.6.5.2	K07910	GO:0005525	AT5G03530.1	ATRAB,ATRAB ALPHA,ATRAB18B,ATRABC2A,RABC2A	RAB GTPase homolog C2A
429	Phvul.007G159000.1	37166762	Phvul.007G159000	Phvul.007G159000.1.p	PF13912	PTHR26374,PTHR26374:SF198					AT2G37430.1		C2H2 and C2HC zinc fingers superfamily protein
430	Phvul.007G161100.1	37166592	Phvul.007G161100	Phvul.007G161100.1.p		PTHR33780,PTHR33780:SF3					AT3G53490.1
431	Phvul.007G170600.1	37167536	Phvul.007G170600	Phvul.007G170600.1.p	PF02567	PTHR13774,PTHR13774:SF17	KOG3033	5.3.3.17		GO:0009058,GO:0003824	AT4G02860.1		Phenazine biosynthesis PhzC/PhzF protein
432	Phvul.007G171100.1	37166168	Phvul.007G171100	Phvul.007G171100.1.p		PTHR33736,PTHR33736:SF1					AT2G27310.1		F-box family protein
433	Phvul.007G172500.1	37167655	Phvul.007G172500	Phvul.007G172500.1.p		PTHR34798,PTHR34798:SF1					AT3G22380.2	TIC	time for coffee
434	Phvul.007G189000.1	37164309	Phvul.007G189000	Phvul.007G189000.1.p		PTHR33592					AT2G31345.1
435	Phvul.007G191500.1	37165915	Phvul.007G191500	Phvul.007G191500.1.p	PF00005	PTHR12847,PTHR12847:SF6	KOG2355	3.6.3.19	K12608	GO:0016887,GO:0005524	AT1G03905.1		P-loop containing nucleoside triphosphate hydrolases superfamily protein
436	Phvul.007G196900.1	37167351	Phvul.007G196900	Phvul.007G196900.1.p	PF00403	PTHR22814,PTHR22814:SF96	KOG1603			GO:0046872,GO:0030001	AT5G27690.1		Heavy metal transport/detoxification superfamily protein
437	Phvul.007G206600.1	37166393	Phvul.007G206600	Phvul.007G206600.1.p	PF07883	PTHR31238,PTHR31238:SF39					AT3G62020.1	GLP10	germin-like protein 10
438	Phvul.007G209000.1	37164633	Phvul.007G209000	Phvul.007G209000.1.p	PF03106	PTHR31429,PTHR31429:SF6				GO:0043565,GO:0006355,GO:0003700	AT4G04450.1	AtWRKY42,WRKY42	WRKY family transcription factor
439	Phvul.007G210700.1	37166925	Phvul.007G210700	Phvul.007G210700.1.p	PF00438,PF02772,PF02773	PTHR11964,PTHR11964:SF18		2.5.1.6	K00789	GO:0006556,GO:0004478,GO:0005524	AT4G01850.1	AtSAM2,MAT2,SAM-2,SAM2	S-adenosylmethionine synthetase 2
440	Phvul.007G211600.1	37166837	Phvul.007G211600	Phvul.007G211600.1.p	PF15699	PTHR33669,PTHR33669:SF1					AT1G02450.1	NIMIN-1,NIMIN1	NIM1-interacting 1
441	Phvul.007G212600.2	37164981	Phvul.007G212600	Phvul.007G212600.2.p	PF01553	PTHR15486,PTHR15486:SF18		2.3.1.15	K13508	GO:0016746,GO:0008152	AT4G01950.1	ATGPAT3,GPAT3	glycerol-3-phosphate acyltransferase 3
442	Phvul.007G214900.1	37167045	Phvul.007G214900	Phvul.007G214900.1.p	PF14009	PTHR33052,PTHR33052:SF19					AT4G02090.1
443	Phvul.007G219500.2	37166645	Phvul.007G219500	Phvul.007G219500.2.p	PF02519	PTHR31374,PTHR31374:SF17			K14488	GO:0009733	AT3G09870.1		SAUR-like auxin-responsive protein family
444	Phvul.007G220400.1	37166375	Phvul.007G220400	Phvul.007G220400.1.p		PTHR36063
445	Phvul.007G242100.1	37165504	Phvul.007G242100	Phvul.007G242100.1.p	PF05922,PF00082	PTHR10795,PTHR10795:SF348		3.4.21.25		GO:0006508,GO:0004252	AT5G59100.1		Subtilisin-like serine endopeptidase family protein
446	Phvul.007G242200.1	37165329	Phvul.007G242200	Phvul.007G242200.1.p	PF00450	PTHR11802,PTHR11802:SF94		3.4.16.6	K16297	GO:0006508,GO:0004185	AT1G28110.2	SCPL45	serine carboxypeptidase-like 45
447	Phvul.007G251200.1	37164674	Phvul.007G251200	Phvul.007G251200.1.p	PF00201	PTHR11926,PTHR11926:SF276		2.4.1.203	K13495	GO:0016758,GO:0008152	AT2G36780.1		UDP-Glycosyltransferase superfamily protein
448	Phvul.007G252500.1	37164764	Phvul.007G252500	Phvul.007G252500.1.p	PF00069	PTHR27009,PTHR27009:SF21	KOG1187	3.1.4.46		GO:0006468,GO:0005524,GO:0004672	AT5G38260.1		Protein kinase superfamily protein
449	Phvul.007G258300.1	37165338	Phvul.007G258300	Phvul.007G258300.1.p		PTHR36746,PTHR36746:SF1
450	Phvul.007G260400.2	37165211	Phvul.007G260400	Phvul.007G260400.2.p	PF00139,PF00069	PTHR27007,PTHR27007:SF56	KOG1187	2.7.11.1		GO:0030246,GO:0006468,GO:0005524,GO:0004672	AT5G06740.1		Concanavalin A-like lectin protein kinase family protein
451	Phvul.007G260500.1	37166663	Phvul.007G260500	Phvul.007G260500.1.p	PF00069,PF00139	PTHR27007,PTHR27007:SF56	KOG1187	2.7.11.1		GO:0006468,GO:0005524,GO:0004672,GO:0030246	AT5G06740.1		Concanavalin A-like lectin protein kinase family protein
452	Phvul.007G264500.1	37166581	Phvul.007G264500	Phvul.007G264500.1.p	PF00917			3.4.19.12		GO:0005515	AT5G06600.1	UBP12	ubiquitin-specific protease 12
453	Phvul.007G264800.1	37167595	Phvul.007G264800	Phvul.007G264800.1.p	PF02225,PF04389,PF04253	PTHR10404,PTHR10404:SF42	KOG2195	3.4.17.11	K01301		AT3G54720.1	AMP1,COP2,HPT,MFO1,PT	Peptidase M28 family protein
454	Phvul.007G265100.1	37167234	Phvul.007G265100	Phvul.007G265100.1.p	PF13499,PF07714	PTHR24349,PTHR24349:SF81	KOG0032	2.7.11.1	K13412	GO:0006468,GO:0004672	AT2G38910.1	CPK20	calcium-dependent protein kinase 20
455	Phvul.007G267200.1	37167007	Phvul.007G267200	Phvul.007G267200.1.p	PF05739,PF00804	PTHR19957,PTHR19957:SF69	KOG0810		K08486	GO:0005515,GO:0016020	AT3G11820.1	AT-SYR1,ATSYP121,ATSYR1,PEN1,SYP121,SYR1	syntaxin of plants 121
456	Phvul.007G268900.1	37167596	Phvul.007G268900	Phvul.007G268900.1.p	PF03168	PTHR31415,PTHR31415:SF4					AT3G11650.1	NHL2	NDR1/HIN1-like 2
457	Phvul.007G272700.1	37165175	Phvul.007G272700	Phvul.007G272700.1.p	PF13639	PTHR14155,PTHR14155:SF178	KOG1493			GO:0008270,GO:0005515	AT1G04360.1		RING/U-box superfamily protein
458	Phvul.007G273000.1	37164638	Phvul.007G273000	Phvul.007G273000.1.p	PF00847	PTHR31190,PTHR31190:SF15			K14516	GO:0006355,GO:0003700	AT3G23240.1	ATERF1,ERF1	ethylene response factor 1
459	Phvul.007G273400.1	37165462	Phvul.007G273400	Phvul.007G273400.1.p	PF00249	PTHR10641,PTHR10641:SF650	KOG0048		K09422		AT3G23250.1	ATMYB15,ATY19,MYB15	myb domain protein 15
460	Phvul.007G278900.1	37164145	Phvul.007G278900	Phvul.007G278900.1.p	PF13499	PTHR23050	KOG0027		K13448		AT3G22930.1	CML11	calmodulin-like 11
461	Phvul.007G279600.1	37165559	Phvul.007G279600	Phvul.007G279600.1.p	PF03822,PF00069	PTHR24343,PTHR24343:SF102	KOG0583	2.7.11.1		GO:0007165,GO:0006468,GO:0005524,GO:0004672	AT3G23000.1	ATSR2,ATSRPK1,CIPK7,PKS7,SnRK3.10	CBL-interacting protein kinase 7
462	Phvul.008G001900.1	37160755	Phvul.008G001900	Phvul.008G001900.1.p	PF02678,PF05726	PTHR13903,PTHR13903:SF8			K06911		AT2G43120.1		RmlC-like cupins superfamily protein
463	Phvul.008G003800.1	37158923	Phvul.008G003800	Phvul.008G003800.1.p	PF01161	PTHR11362,PTHR11362:SF9	KOG3346			GO:0048573,GO:0009909,GO:0008429	AT1G65480.1	FT	PEBP (phosphatidylethanolamine-binding protein) family protein
464	Phvul.008G011500.1	37158656	Phvul.008G011500	Phvul.008G011500.1.p	PF07649,PF03107	PTHR13871,PTHR13871:SF40				GO:0055114,GO:0047134	AT2G16050.1		Cysteine/Histidine-rich C1 domain family protein
465	Phvul.008G011800.1	37160972	Phvul.008G011800	Phvul.008G011800.1.p	PF03107	PTHR13871,PTHR13871:SF40					AT2G16050.1		Cysteine/Histidine-rich C1 domain family protein
466	Phvul.008G012000.1	37157781	Phvul.008G012000	Phvul.008G012000.1.p	PF13499	PTHR10891,PTHR10891:SF615		2.7.1.107			AT2G44310.1		Calcium-binding EF-hand family protein
467	Phvul.008G012200.1	37160187	Phvul.008G012200	Phvul.008G012200.1.p	PF04535	PTHR33573,PTHR33573:SF5					AT2G39518.1		Uncharacterised protein family (UPF0497)
468	Phvul.008G020750.1	37160787	Phvul.008G020750	Phvul.008G020750.1.p	PF00931,PF13855	PTHR23155,PTHR23155:SF497				GO:0043531,GO:0005515	AT4G26090.1	RPS2	NB-ARC domain-containing disease resistance protein
469	Phvul.008G022100.1	37159442	Phvul.008G022100	Phvul.008G022100.1.p	PF01536	PTHR11570,PTHR11570:SF4	KOG0788	4.1.1.50	K01611	GO:0008295,GO:0006597,GO:0004014	AT3G02470.4	SAMDC	S-adenosylmethionine decarboxylase
470	Phvul.008G028900.1	37157878	Phvul.008G028900	Phvul.008G028900.1.p	PF03214	PTHR31682,PTHR31682:SF3		5.4.99.30	K13379	GO:0030244,GO:0016866	AT5G15650.1	ATRGP2,RGP2	reversibly glycosylated polypeptide 2
471	Phvul.008G031100.1	37157967	Phvul.008G031100	Phvul.008G031100.1.p	PF00069	PTHR27003,PTHR27003:SF41	KOG1187	2.7.11.1		GO:0006468,GO:0005524,GO:0004672	AT3G51550.1	FER	Malectin/receptor-like protein kinase family protein
472	Phvul.008G032200.1	37158152	Phvul.008G032200	Phvul.008G032200.1.p	PF02458	PTHR31625,PTHR31625:SF5		2.3.1.115		GO:0016747	AT5G39090.1		HXXXD-type acyl-transferase family protein
473	Phvul.008G032400.1	37160795	Phvul.008G032400	Phvul.008G032400.1.p	PF02458	PTHR31625,PTHR31625:SF5		2.3.1.115		GO:0016747	AT3G29635.1		HXXXD-type acyl-transferase family protein
474	Phvul.008G033000.1	37160504	Phvul.008G033000	Phvul.008G033000.1.p	PF03639	PTHR31983		3.2.1.39	K01180	GO:0052862,GO:0052861,GO:0016998	AT5G15870.1		glycosyl hydrolase family 81 protein
475	Phvul.008G034000.1	37160010	Phvul.008G034000	Phvul.008G034000.1.p	PF00201	PTHR11926,PTHR11926:SF265		2.4.1.85		GO:0016758,GO:0008152	AT3G02100.1		UDP-Glycosyltransferase superfamily protein
476	Phvul.008G034100.1	37161348	Phvul.008G034100	Phvul.008G034100.1.p	PF00201	PTHR11926,PTHR11926:SF265		2.4.1.324		GO:0016758,GO:0008152	AT3G02100.1		UDP-Glycosyltransferase superfamily protein
477	Phvul.008G034300.1	37157773	Phvul.008G034300	Phvul.008G034300.1.p	PF00201	PTHR11926,PTHR11926:SF265		2.4.1.203		GO:0016758,GO:0008152	AT3G02100.1		UDP-Glycosyltransferase superfamily protein
478	Phvul.008G037300.1	37160332	Phvul.008G037300	Phvul.008G037300.1.p	PF13833	PTHR10891,PTHR10891:SF574			K02183		AT5G39670.1		Calcium-binding EF-hand family protein
479	Phvul.008G043400.1	37160665	Phvul.008G043400	Phvul.008G043400.1.p	PF08263,PF13855	PTHR27004,PTHR27004:SF3	KOG0472			GO:0005515	AT1G47890.1	AtRLP7,RLP7	receptor like protein 7
480	Phvul.008G044400.1	37157825	Phvul.008G044400	Phvul.008G044400.1.p	PF13855,PF00069	PTHR27000,PTHR27000:SF64	KOG1187	2.7.11.1		GO:0005515,GO:0006468,GO:0005524,GO:0004672	AT4G08850.1		Leucine-rich repeat receptor-like protein kinase family protein
481	Phvul.008G044900.1	37161349	Phvul.008G044900	Phvul.008G044900.1.p	PF00004,PF14363	PTHR23070,PTHR23070:SF44			K08900	GO:0005524	AT5G40010.1	AATP1	AAA-ATPase 1
482	Phvul.008G045200.1	37159256	Phvul.008G045200	Phvul.008G045200.1.p	PF00560,PF13855,PF00069	PTHR27000	KOG1187	2.7.11.1		GO:0005515,GO:0006468,GO:0005524,GO:0004672	AT4G08850.1		Leucine-rich repeat receptor-like protein kinase family protein
483	Phvul.008G049700.1	37159754	Phvul.008G049700	Phvul.008G049700.1.p	PF13962	PTHR24177,PTHR24177:SF14					AT5G51160.1		Ankyrin repeat family protein
484	Phvul.008G050700.1	37161536	Phvul.008G050700	Phvul.008G050700.1.p	PF08263,PF07714	PTHR27000,PTHR27000:SF10	KOG1187	2.7.11.1		GO:0006468,GO:0004672	AT5G48380.1	BIR1	BAK1-interacting receptor-like kinase 1
485	Phvul.008G054300.1	37161431	Phvul.008G054300	Phvul.008G054300.1.p	PF13350	PTHR31126,PTHR31126:SF19	KOG1572	3.1.3.48	K18045		AT3G02800.1		Tyrosine phosphatase family protein
486	Phvul.008G055200.1	37158823	Phvul.008G055200	Phvul.008G055200.1.p	PF03547	PTHR31752,PTHR31752:SF2			K13947	GO:0055085,GO:0016021	AT5G16530.1	PIN5	Auxin efflux carrier family protein
487	Phvul.008G076600.1	37158135	Phvul.008G076600	Phvul.008G076600.1.p	PF01370	PTHR10366,PTHR10366:SF425	KOG1502	1.1.1.348		GO:0050662,GO:0003824	AT2G45400.1	BEN1	NAD(P)-binding Rossmann-fold superfamily protein
488	Phvul.008G088500.1	37160201	Phvul.008G088500	Phvul.008G088500.1.p	PF04525	PTHR31087,PTHR31087:SF11					AT5G01750.2		Protein of unknown function (DUF567)
489	Phvul.008G088700.2	37158585	Phvul.008G088700	Phvul.008G088700.2.p	PF04525	PTHR31087,PTHR31087:SF11					AT5G01750.2		Protein of unknown function (DUF567)
490	Phvul.008G088800.2	37157660	Phvul.008G088800	Phvul.008G088800.2.p	PF04525	PTHR31087,PTHR31087:SF11					AT5G01750.1		Protein of unknown function (DUF567)
491	Phvul.008G088901.1	37161260	Phvul.008G088901	Phvul.008G088901.1.p
492	Phvul.008G090300.1	37160838	Phvul.008G090300	Phvul.008G090300.1.p	PF03106	PTHR31221,PTHR31221:SF1			K13424	GO:0043565,GO:0006355,GO:0003700	AT2G38470.1	ATWRKY33,WRKY33	WRKY DNA-binding protein 33
493	Phvul.008G094400.1	37159760	Phvul.008G094400	Phvul.008G094400.1.p	PF03514	PTHR31636,PTHR31636:SF42					AT5G66770.1		GRAS family transcription factor
494	Phvul.008G094500.1	37160260	Phvul.008G094500	Phvul.008G094500.1.p	PF00069,PF00139	PTHR27007,PTHR27007:SF43	KOG1187	2.7.11.1		GO:0006468,GO:0005524,GO:0004672,GO:0030246	AT5G01550.1	LECRKA4.2	lectin receptor kinase a4.1
495	Phvul.008G109300.1	37160236	Phvul.008G109300	Phvul.008G109300.1.p	PF00560,PF13855	PTHR27004,PTHR27004:SF11	KOG0472	2.7.11.1		GO:0005515	AT1G74170.1	AtRLP13,RLP13	receptor like protein 13
496	Phvul.008G117000.2	37160182	Phvul.008G117000	Phvul.008G117000.2.p	PF08659	PTHR24322,PTHR24322:SF593	KOG0725	1.1.1.206			AT2G29260.1		NAD(P)-binding Rossmann-fold superfamily protein
497	Phvul.008G123900.1	37161186	Phvul.008G123900	Phvul.008G123900.1.p	PF13774,PF00957	PTHR21136,PTHR21136:SF108	KOG0859			GO:0016192,GO:0016021	AT1G04760.1	ATVAMP726,VAMP726	vesicle-associated membrane protein 726
498	Phvul.008G124900.1	37157937	Phvul.008G124900	Phvul.008G124900.1.p	PF08276,PF00954,PF01453,PF00069	PTHR27002,PTHR27002:SF136	KOG1187	2.7.11.1		GO:0048544,GO:0006468,GO:0005524,GO:0004672	AT2G19130.1		S-locus lectin protein kinase family protein
499	Phvul.008G139900.1	37160908	Phvul.008G139900	Phvul.008G139900.1.p
500	Phvul.008G140113.1	37159551	Phvul.008G140113	Phvul.008G140113.1.p
501	Phvul.008G140500.1	37160837	Phvul.008G140500	Phvul.008G140500.1.p	PF00201	PTHR11926,PTHR11926:SF381		2.4.1.218	K08237	GO:0016758,GO:0008152	AT4G01070.1	GT72B1,UGT72B1	UDP-Glycosyltransferase superfamily protein
502	Phvul.008G140800.1	37159343	Phvul.008G140800	Phvul.008G140800.1.p	PF00201	PTHR11926,PTHR11926:SF381		2.4.1.218	K08237	GO:0016758,GO:0008152	AT4G01070.1	GT72B1,UGT72B1	UDP-Glycosyltransferase superfamily protein
503	Phvul.008G146000.1	37160219	Phvul.008G146000	Phvul.008G146000.1.p	PF00560,PF08263,PF13855,PF00069	PTHR27000,PTHR27000:SF143	KOG1187	2.7.11.1		GO:0005515,GO:0006468,GO:0005524,GO:0004672	AT4G08850.1		Leucine-rich repeat receptor-like protein kinase family protein
504	Phvul.008G149600.1	37161162	Phvul.008G149600	Phvul.008G149600.1.p	PF01490	PTHR22950,PTHR22950:SF298	KOG1303				AT5G40780.1	LHT1	lysine histidine transporter 1
505	Phvul.008G149800.1	37159741	Phvul.008G149800	Phvul.008G149800.1.p	PF03222	PTHR22950,PTHR22950:SF235	KOG1303			GO:0003333	AT5G40780.1	LHT1	lysine histidine transporter 1
506	Phvul.008G150313.1	37161102	Phvul.008G150313	Phvul.008G150313.1.p	PF00497,PF00060	PTHR18966,PTHR18966:SF202				GO:0016020,GO:0004970	AT2G29120.1	ATGLR2.7,GLR2.7	glutamate receptor 2.7
507	Phvul.008G152700.1	37159731	Phvul.008G152700	Phvul.008G152700.1.p
508	Phvul.008G164300.1	37158494	Phvul.008G164300	Phvul.008G164300.1.p	PF13855,PF07714,PF12819	PTHR27003,PTHR27003:SF105	KOG1187	2.7.11.1,2.7.10.1		GO:0005515,GO:0006468,GO:0004672	AT4G29990.1		Leucine-rich repeat transmembrane protein kinase protein
509	Phvul.008G167350.1	37159178	Phvul.008G167350	Phvul.008G167350.1.p	PF00664,PF00005	PTHR24223,PTHR24223:SF245	KOG0058	3.6.3.44		GO:0055085,GO:0042626,GO:0016021,GO:0006810,GO:0005524,GO:0016887	AT3G13080.1	ATMRP3,MRP3	multidrug resistance-associated protein 3
510	Phvul.008G169600.1	37159382	Phvul.008G169600	Phvul.008G169600.1.p	PF00155	PTHR11751,PTHR11751:SF376	KOG0257	2.6.1.83	K10206	GO:0030170,GO:0009058	AT2G13810.1	ALD1	AGD2-like defense response protein 1
511	Phvul.008G169900.1	37161402	Phvul.008G169900	Phvul.008G169900.1.p		PTHR34950,PTHR34950:SF1
512	Phvul.008G172400.1	37158198	Phvul.008G172400	Phvul.008G172400.1.p	PF02358	PTHR10788,PTHR10788:SF25		3.1.3.12	K01087	GO:0005992,GO:0003824	AT5G10100.1		Haloacid dehalogenase-like hydrolase (HAD) superfamily protein
513	Phvul.008G176200.1	37161017	Phvul.008G176200	Phvul.008G176200.1.p	PF01474	PTHR21337,PTHR21337:SF7		2.5.1.54	K01626	GO:0009073,GO:0003849	AT1G22410.1		Class-II DAHP synthetase family protein
514	Phvul.008G185700.1	37161502	Phvul.008G185700	Phvul.008G185700.1.p	PF03106	PTHR31282,PTHR31282:SF37				GO:0043565,GO:0006355,GO:0003700	AT3G56400.1	ATWRKY70,WRKY70	WRKY DNA-binding protein 70
515	Phvul.008G192800.1	37161464	Phvul.008G192800	Phvul.008G192800.1.p	PF03106	PTHR31221,PTHR31221:SF37				GO:0043565,GO:0006355,GO:0003700	AT4G18170.1	ATWRKY28,WRKY28	WRKY DNA-binding protein 28
516	Phvul.008G193900.1	37158911	Phvul.008G193900	Phvul.008G193900.1.p	PF00026	PTHR13683,PTHR13683:SF250	KOG1339	3.4.23.12		GO:0006508,GO:0004190	AT3G59080.1		Eukaryotic aspartyl protease family protein
517	Phvul.008G194600.1	37158242	Phvul.008G194600	Phvul.008G194600.1.p	PF02365	PTHR31719,PTHR31719:SF5				GO:0006355,GO:0003677	AT2G43000.1	anac042,NAC042	NAC domain containing protein 42
518	Phvul.008G207300.1	37158401	Phvul.008G207300	Phvul.008G207300.1.p	PF03168	PTHR31852,PTHR31852:SF0					AT2G27080.2		Late embryogenesis abundant (LEA) hydroxyproline-rich glycoprotein family
519	Phvul.008G210400.1	37159643	Phvul.008G210400	Phvul.008G210400.1.p	PF08263,PF00560,PF13855	PTHR27004,PTHR27004:SF1	KOG0472			GO:0005515	AT1G45616.1	AtRLP6,RLP6	receptor like protein 6
520	Phvul.008G211200.1	37160574	Phvul.008G211200	Phvul.008G211200.1.p	PF01476,PF07714	PTHR27001,PTHR27001:SF12	KOG1187	2.7.11.1	K13429	GO:0006468,GO:0004672	AT3G21630.1	CERK1,LYSM RLK1	chitin elicitor receptor kinase 1
521	Phvul.008G216200.1	37158082	Phvul.008G216200	Phvul.008G216200.1.p		PTHR22814,PTHR22814:SF34					AT3G07600.1		Heavy metal transport/detoxification superfamily protein
522	Phvul.008G223100.1	37159922	Phvul.008G223100	Phvul.008G223100.1.p	PF14226	PTHR34945,PTHR34945:SF1	KOG0143	1.14.11.13			AT3G11150.1		2-oxoglutarate (2OG) and Fe(II)-dependent oxygenase superfamily protein
523	Phvul.008G224900.1	37159784	Phvul.008G224900	Phvul.008G224900.1.p	PF08263,PF00069,PF13855	PTHR27000,PTHR27000:SF153	KOG1187	2.7.11.1		GO:0006468,GO:0005524,GO:0004672,GO:0005515	AT3G47570.1		Leucine-rich repeat protein kinase family protein
524	Phvul.008G225000.1	37159304	Phvul.008G225000	Phvul.008G225000.1.p	PF08263,PF00069,PF13855	PTHR27000,PTHR27000:SF153	KOG1187	2.7.11.1		GO:0006468,GO:0005524,GO:0004672,GO:0005515	AT3G47570.1		Leucine-rich repeat protein kinase family protein
525	Phvul.008G232700.1	37159726	Phvul.008G232700	Phvul.008G232700.1.p	PF00168	PTHR10774,PTHR10774:SF58	KOG1030			GO:0005515	AT3G55470.2		Calcium-dependent lipid-binding (CaLB domain) family protein
526	Phvul.008G235100.1	37159029	Phvul.008G235100	Phvul.008G235100.1.p	PF13833,PF13499	PTHR10891,PTHR10891:SF573	KOG0027		K13448		AT1G18210.1		Calcium-binding EF-hand family protein
527	Phvul.008G236500.1	37159460	Phvul.008G236500	Phvul.008G236500.1.p	PF00249	PTHR10641,PTHR10641:SF503	KOG0048		K09422		AT1G66230.1	AtMYB20,MYB20	myb domain protein 20
528	Phvul.008G238200.1	37161155	Phvul.008G238200	Phvul.008G238200.1.p
529	Phvul.008G251700.1	37160318	Phvul.008G251700	Phvul.008G251700.1.p	PF03106	PTHR31221,PTHR31221:SF20				GO:0043565,GO:0006355,GO:0003700	AT4G26440.1	ATWRKY34,MSP3,WRKY34	WRKY DNA-binding protein 34
530	Phvul.008G252101.1	37159338	Phvul.008G252101	Phvul.008G252101.1.p		PTHR31221,PTHR31221:SF20
531	Phvul.008G254400.1	37161419	Phvul.008G254400	Phvul.008G254400.1.p		PTHR31717,PTHR31717:SF11					AT3G21150.1	BBX32	B-box 32
532	Phvul.008G273801.1	37161226	Phvul.008G273801	Phvul.008G273801.1.p	PF00560	PTHR27004,PTHR27004:SF1	KOG4579			GO:0005515	AT3G24982.1	ATRLP40,RLP40	receptor like protein 40
533	Phvul.008G273900.1	37159007	Phvul.008G273900	Phvul.008G273900.1.p	PF08263,PF00560,PF13855	PTHR27004,PTHR27004:SF1	KOG0472			GO:0005515	AT2G15080.2	AtRLP19,RLP19	receptor like protein 19
534	Phvul.008G274100.1	37159271	Phvul.008G274100	Phvul.008G274100.1.p	PF08263,PF13855	PTHR27004,PTHR27004:SF1	KOG0472			GO:0005515	AT4G13920.1	AtRLP50,RLP50	receptor like protein 50
535	Phvul.008G274400.1	37160970	Phvul.008G274400	Phvul.008G274400.1.p	PF02678,PF05726	PTHR13903,PTHR13903:SF5			K06911		AT1G50590.1		RmlC-like cupins superfamily protein
536	Phvul.008G282300.1	37158587	Phvul.008G282300	Phvul.008G282300.1.p		PTHR22814,PTHR22814:SF34	KOG1603				AT3G20180.1		Copper transport protein family
537	Phvul.008G282800.1	37158839	Phvul.008G282800	Phvul.008G282800.1.p	PF03222	PTHR22950,PTHR22950:SF228	KOG1303			GO:0003333	AT5G23810.1	AAP7	amino acid permease 7
538	Phvul.008G287300.1	37159411	Phvul.008G287300	Phvul.008G287300.1.p	PF00248	PTHR11732,PTHR11732:SF220	KOG1577	2.3.1.170			AT1G59960.1		NAD(P)-linked oxidoreductase superfamily protein
539	Phvul.008G287800.1	37158964	Phvul.008G287800	Phvul.008G287800.1.p	PF00307	PTHR19961,PTHR19961:SF25				GO:0005515	AT5G35700.1	FIM2	fimbrin-like protein 2
540	Phvul.008G288500.1	37158528	Phvul.008G288500	Phvul.008G288500.1.p	PF03109	PTHR10566,PTHR10566:SF50	KOG1235	3.6.3.46			AT3G07700.1		Protein kinase superfamily protein
541	Phvul.008G288700.1	37160513	Phvul.008G288700	Phvul.008G288700.1.p	PF00293	PTHR13994,PTHR13994:SF15	KOG0648	3.6.1.22,3.6.1.53,3.6.1.13		GO:0016787	AT5G47650.1	ATNUDT2,ATNUDX2,NUDT2	nudix hydrolase homolog 2
542	Phvul.008G289200.2	37158963	Phvul.008G289200	Phvul.008G289200.2.p		PTHR34947,PTHR34947:SF1					AT2G04515.1
543	Phvul.009G017500.1	37148589	Phvul.009G017500	Phvul.009G017500.1.p	PF11961,PF05003	PTHR31730,PTHR31730:SF5					AT1G30755.1		Protein of unknown function (DUF668)
544	Phvul.009G028500.1	37148667	Phvul.009G028500	Phvul.009G028500.1.p	PF01740,PF00916	PTHR11814,PTHR11814:SF109			K17470	GO:0016021,GO:0015116,GO:0008272,GO:0055085,GO:0016020,GO:0008271	AT1G22150.1	SULTR1;3	sulfate transporter 1;3
545	Phvul.009G028800.1	37150340	Phvul.009G028800	Phvul.009G028800.1.p	PF04570	PTHR33059,PTHR33059:SF4					AT1G78020.1		Protein of unknown function (DUF581)
546	Phvul.009G029200.1	37151414	Phvul.009G029200	Phvul.009G029200.1.p	PF00650	PTHR10174,PTHR10174:SF148	KOG1470				AT1G22180.2		Sec14p-like phosphatidylinositol transfer family protein
547	Phvul.009G030000.1	37151428	Phvul.009G030000	Phvul.009G030000.1.p	PF00085,PF13371,PF07719,PF13414	PTHR22904,PTHR22904:SF360	KOG0548		K09527	GO:0045454	AT5G65160.1		tetratricopeptide repeat (TPR)-containing protein
548	Phvul.009G032900.1	37152023	Phvul.009G032900	Phvul.009G032900.1.p		PTHR34046,PTHR34046:SF3					AT1G35210.1
549	Phvul.009G042800.1	37148980	Phvul.009G042800	Phvul.009G042800.1.p		PTHR37758					AT5G05220.1
550	Phvul.009G044400.1	37151892	Phvul.009G044400	Phvul.009G044400.1.p	PF08100,PF00891	PTHR11746,PTHR11746:SF106	KOG3178	2.1.1.68	K05279,K13066	GO:0046983,GO:0008171	AT5G54160.1	ATOMT1,OMT1	O-methyltransferase 1
551	Phvul.009G046900.1	37148961	Phvul.009G046900	Phvul.009G046900.1.p	PF00560,PF08263,PF13855,PF07714	PTHR27000,PTHR27000:SF153	KOG1187	2.7.11.1		GO:0005515,GO:0006468,GO:0004672	AT3G47570.1		Leucine-rich repeat protein kinase family protein
552	Phvul.009G048600.1	37151550	Phvul.009G048600	Phvul.009G048600.1.p	PF14363,PF00004	PTHR23070,PTHR23070:SF13	KOG0743		K08900	GO:0005524	AT2G46620.1		P-loop containing nucleoside triphosphate hydrolases superfamily protein
553	Phvul.009G053500.1	37149811	Phvul.009G053500	Phvul.009G053500.1.p	PF00069,PF04755	PTHR24056,PTHR24056:SF181	KOG0594	2.7.11.1		GO:0006468,GO:0005524,GO:0004672	AT5G53450.1	ORG1	OBP3-responsive gene 1
554	Phvul.009G059000.1	37149767	Phvul.009G059000	Phvul.009G059000.1.p	PF01370	PTHR10366,PTHR10366:SF391				GO:0050662,GO:0003824	AT4G39230.1		NmrA-like negative transcriptional regulator family protein
555	Phvul.009G061350.1	37151342	Phvul.009G061350	Phvul.009G061350.1.p	PF00069	PTHR27005,PTHR27005:SF16	KOG1187	2.7.11.1		GO:0006468,GO:0005524,GO:0004672	AT2G23450.2		Protein kinase superfamily protein
556	Phvul.009G061450.1	37151672	Phvul.009G061450	Phvul.009G061450.1.p	PF00067	PTHR24298,PTHR24298:SF111	KOG0156			GO:0055114,GO:0020037,GO:0016705,GO:0005506	AT4G31940.1	CYP82C4	cytochrome P450, family 82, subfamily C, polypeptide 4
557	Phvul.009G066300.1	37150900	Phvul.009G066300	Phvul.009G066300.1.p	PF02458	PTHR31896				GO:0016747	AT5G42830.1		HXXXD-type acyl-transferase family protein
558	Phvul.009G066400.2	37148718	Phvul.009G066400	Phvul.009G066400.2.p	PF02458	PTHR31896		2.3.1.133		GO:0016747	AT5G42830.1		HXXXD-type acyl-transferase family protein
559	Phvul.009G068100.1	37148699	Phvul.009G068100	Phvul.009G068100.1.p	PF00954,PF01453,PF00069	PTHR27002,PTHR27002:SF136	KOG1187	2.7.11.1		GO:0048544,GO:0006468,GO:0005524,GO:0004672	AT2G19130.1		S-locus lectin protein kinase family protein
560	Phvul.009G071200.1	37149295	Phvul.009G071200	Phvul.009G071200.1.p	PF00514	PTHR23315,PTHR23315:SF64		6.3.2.19		GO:0005515	AT3G01400.1		ARM repeat superfamily protein
561	Phvul.009G096400.1	37151114	Phvul.009G096400	Phvul.009G096400.1.p		PTHR37210,PTHR37210:SF2					AT2G25625.1
562	Phvul.009G101600.1	37151405	Phvul.009G101600	Phvul.009G101600.1.p		PTHR33320,PTHR33320:SF9					AT5G10695.1
563	Phvul.009G118800.1	37150117	Phvul.009G118800	Phvul.009G118800.1.p	PF05278	PTHR21704,PTHR21704:SF19					AT4G35110.3		Arabidopsis phospholipase-like protein (PEARLI 4) family
564	Phvul.009G124000.1	37150373	Phvul.009G124000	Phvul.009G124000.1.p	PF00892	PTHR31218,PTHR31218:SF38				GO:0016021,GO:0016020,GO:0022857	AT4G08290.1		nodulin MtN21 /EamA-like transporter family protein
565	Phvul.009G130600.1	37150640	Phvul.009G130600	Phvul.009G130600.1.p	PF00036,PF13202	PTHR10891,PTHR10891:SF530	KOG0027		K13448	GO:0005509	AT1G21550.1		Calcium-binding EF-hand family protein
566	Phvul.009G131900.1	37150713	Phvul.009G131900	Phvul.009G131900.1.p	PF07645,PF13947,PF07714	PTHR27005,PTHR27005:SF32	KOG1187	2.7.11.1,2.7.10.2		GO:0005509,GO:0030247,GO:0006468,GO:0004672	AT1G21270.1	WAK2	wall-associated kinase 2
567	Phvul.009G132400.1	37149162	Phvul.009G132400	Phvul.009G132400.1.p		PTHR34193,PTHR34193:SF1					AT1G76980.1
568	Phvul.009G137500.1	37151641	Phvul.009G137500	Phvul.009G137500.1.p	PF03106	PTHR32096,PTHR32096:SF20				GO:0043565,GO:0006355,GO:0003700	AT4G23810.1	ATWRKY53,WRKY53	WRKY family transcription factor
569	Phvul.009G142200.1	37150078	Phvul.009G142200	Phvul.009G142200.1.p		PTHR33599,PTHR33599:SF4
570	Phvul.009G148200.1	37149016	Phvul.009G148200	Phvul.009G148200.1.p	PF04564	PTHR22849,PTHR22849:SF20		6.3.2.19		GO:0016567,GO:0004842	AT5G64660.1	ATCMPG2,CMPG2	CYS, MET, PRO, and GLY protein 2
571	Phvul.009G153700.3	37150450	Phvul.009G153700	Phvul.009G153700.3.p	PF01490	PTHR22950,PTHR22950:SF310	KOG1303				AT5G09220.1	AAP2	amino acid permease 2
572	Phvul.009G155800.2	37149435	Phvul.009G155800	Phvul.009G155800.2.p		PTHR34193,PTHR34193:SF1					AT1G21390.1	emb2170	embryo defective 2170
573	Phvul.009G158200.1	37150120	Phvul.009G158200	Phvul.009G158200.1.p	PF00249	PTHR10641,PTHR10641:SF643	KOG0048		K09422		AT4G09460.1	AtMYB6,MYB6	myb domain protein 6
574	Phvul.009G158600.1	37150966	Phvul.009G158600	Phvul.009G158600.1.p	PF02519	PTHR31374,PTHR31374:SF55			K14488	GO:0009733	AT5G66260.1		SAUR-like auxin-responsive protein family
575	Phvul.009G159100.1	37149720	Phvul.009G159100	Phvul.009G159100.1.p		PTHR35485,PTHR35485:SF1					AT3G59880.1
576	Phvul.009G159300.1	37149331	Phvul.009G159300	Phvul.009G159300.1.p	PF02861,PF07728,PF00004,PF10431	PTHR11638,PTHR11638:SF118			K03696	GO:0019538,GO:0016887,GO:0005524	AT5G51070.1	CLPD,ERD1,SAG15	Clp ATPase
577	Phvul.009G166200.1	37151126	Phvul.009G166200	Phvul.009G166200.1.p		PTHR14237		2.8.1.9			AT2G23520.1		Pyridoxal phosphate (PLP)-dependent transferases superfamily protein
578	Phvul.009G173900.1	37151919	Phvul.009G173900	Phvul.009G173900.1.p
579	Phvul.009G184300.1	37151875	Phvul.009G184300	Phvul.009G184300.1.p	PF07887	PTHR31713,PTHR31713:SF11				GO:0006950,GO:0005516	AT2G24300.2		Calmodulin-binding protein
580	Phvul.009G194300.1	37149698	Phvul.009G194300	Phvul.009G194300.1.p	PF12695	PTHR12277,PTHR12277:SF53					AT4G31020.1		alpha/beta-Hydrolases superfamily protein
581	Phvul.009G197500.1	37150865	Phvul.009G197500	Phvul.009G197500.1.p	PF00717	PTHR10806,PTHR10806:SF7	KOG3342	3.4.21.89	K13280	GO:0016020,GO:0008233,GO:0006465	AT1G52600.1		Peptidase S24/S26A/S26B/S26C family protein
582	Phvul.009G199700.1	37149945	Phvul.009G199700	Phvul.009G199700.1.p	PF00249	PTHR31003,PTHR31003:SF3					AT2G03500.1		Homeodomain-like superfamily protein
583	Phvul.009G210100.1	37151002	Phvul.009G210100	Phvul.009G210100.1.p	PF00481	PTHR13832,PTHR13832:SF299	KOG0698	3.1.3.16	K14803	GO:0003824,GO:0006470,GO:0004722	AT2G25620.1	AtDBP1,DBP1	DNA-binding protein phosphatase 1
584	Phvul.009G210900.1	37149028	Phvul.009G210900	Phvul.009G210900.1.p	PF03547	PTHR31752,PTHR31752:SF4			K13947	GO:0055085,GO:0016021	AT1G77110.1	PIN6	Auxin efflux carrier family protein
585	Phvul.009G213000.1	37149546	Phvul.009G213000	Phvul.009G213000.1.p	PF14531,PF03822	PTHR24343,PTHR24343:SF136	KOG0583	2.7.11.1		GO:0007165	AT1G30270.1	ATCIPK23,CIPK23,LKS1,SnRK3.23	CBL-interacting protein kinase 23
586	Phvul.009G220700.1	37149814	Phvul.009G220700	Phvul.009G220700.1.p	PF03106	PTHR31429,PTHR31429:SF5				GO:0043565,GO:0006355,GO:0003700	AT1G62300.1	ATWRKY6,WRKY6	WRKY family transcription factor
587	Phvul.009G231600.1	37150338	Phvul.009G231600	Phvul.009G231600.1.p	PF00010	PTHR12565,PTHR12565:SF180				GO:0046983	AT5G56960.1		basic helix-loop-helix (bHLH) DNA-binding family protein
588	Phvul.009G240622.1	37150114	Phvul.009G240622	Phvul.009G240622.1.p	PF13637,PF13962	PTHR24177,PTHR24177:SF33	KOG4412				AT3G54070.1		Ankyrin repeat family protein
589	Phvul.009G240666.1	37149993	Phvul.009G240666	Phvul.009G240666.1.p	PF12796,PF13962	PTHR24177,PTHR24177:SF33					AT3G54070.1		Ankyrin repeat family protein
590	Phvul.009G240688.1	37149321	Phvul.009G240688	Phvul.009G240688.1.p
591	Phvul.009G240750.1	37151343	Phvul.009G240750	Phvul.009G240750.1.p
592	Phvul.009G241900.1	37149032	Phvul.009G241900	Phvul.009G241900.1.p	PF05678	PTHR33179,PTHR33179:SF1					AT5G65170.1		VQ motif-containing protein
593	Phvul.009G242800.1	37150142	Phvul.009G242800	Phvul.009G242800.1.p	PF12708	PTHR33928,PTHR33928:SF2		3.2.1.15			AT4G20050.1	QRT3	Pectin lyase-like superfamily protein
594	Phvul.009G243600.1	37149912	Phvul.009G243600	Phvul.009G243600.1.p	PF13906,PF13520	PTHR11785,PTHR11785:SF267	KOG1286			GO:0016020,GO:0015171,GO:0003333	AT2G34960.1	CAT5	cationic amino acid transporter 5
595	Phvul.009G244100.1	37148572	Phvul.009G244100	Phvul.009G244100.1.p	PF00067	PTHR24298,PTHR24298:SF61				GO:0055114,GO:0020037,GO:0016705,GO:0005506	AT4G37340.1	CYP81D3	cytochrome P450, family 81, subfamily D, polypeptide 3
596	Phvul.009G244900.1	37149816	Phvul.009G244900	Phvul.009G244900.1.p	PF13704	PTHR21461,PTHR21461:SF12					AT5G44670.1		Domain of unknown function (DUF23)
597	Phvul.009G250400.1	37151157	Phvul.009G250400	Phvul.009G250400.1.p	PF13639	PTHR14155,PTHR14155:SF99			K19041	GO:0008270,GO:0005515	AT3G16720.1	ATL2,TL2	TOXICOS EN LEVADURA 2
598	Phvul.009G253300.1	37151952	Phvul.009G253300	Phvul.009G253300.1.p	PF04833	PTHR31052,PTHR31052:SF3				GO:0031225,GO:0016049,GO:0010215	AT4G16120.1	ATSEB1,COBL7,SEB1	COBRA-like protein-7 precursor
599	Phvul.009G262300.1	37149543	Phvul.009G262300	Phvul.009G262300.1.p	PF00657	PTHR22835,PTHR22835:SF262				GO:0016788	AT1G53920.1	GLIP5	GDSL-motif lipase 5
600	Phvul.010G001300.1	37142489	Phvul.010G001300	Phvul.010G001300.1.p	PF00201	PTHR11926,PTHR11926:SF220	KOG1192	2.4.1.323		GO:0016758,GO:0008152	AT1G22340.1	AtUGT85A7,UGT85A7	UDP-glucosyl transferase 85A7
601	Phvul.010G003300.1	37142891	Phvul.010G003300	Phvul.010G003300.1.p	PF03140	PTHR31549,PTHR31549:SF12					AT3G60470.1		Plant protein of unknown function (DUF247)
602	Phvul.010G003400.1	37142888	Phvul.010G003400	Phvul.010G003400.1.p
603	Phvul.010G006000.1	37143787	Phvul.010G006000	Phvul.010G006000.1.p	PF06521	PTHR33649,PTHR33649:SF4					AT3G54040.1		PAR1 protein
604	Phvul.010G010400.1	37142367	Phvul.010G010400	Phvul.010G010400.1.p	PF00173	PTHR19359,PTHR19359:SF26	KOG0537				AT2G32720.1	ATCB5-B,B5 #4,CB5-B	cytochrome B5 isoform B
605	Phvul.010G012700.1	37143678	Phvul.010G012700	Phvul.010G012700.1.p	PF00067	PTHR24298,PTHR24298:SF121	KOG0156	1.14.13.152	K00512	GO:0055114,GO:0020037,GO:0016705,GO:0005506	AT2G45550.1	CYP76C4	cytochrome P450, family 76, subfamily C, polypeptide 4
606	Phvul.010G012800.1	37144047	Phvul.010G012800	Phvul.010G012800.1.p	PF00005,PF00664	PTHR24221,PTHR24221:SF205		3.6.3.44	K05658	GO:0016887,GO:0005524,GO:0055085,GO:0042626,GO:0016021,GO:0006810	AT3G62150.1	PGP21	P-glycoprotein 21
607	Phvul.010G016401.1	37143004	Phvul.010G016401	Phvul.010G016401.1.p		PTHR34670,PTHR34670:SF3					AT5G02090.1
608	Phvul.010G016600.2	37142197	Phvul.010G016600	Phvul.010G016600.2.p	PF00248	PTHR11732,PTHR11732:SF223					AT2G37770.2		NAD(P)-linked oxidoreductase superfamily protein
609	Phvul.010G017100.1	37143879	Phvul.010G017100	Phvul.010G017100.1.p	PF00248	PTHR11732,PTHR11732:SF223	KOG1577				AT2G37770.2		NAD(P)-linked oxidoreductase superfamily protein
610	Phvul.010G032000.1	37142844	Phvul.010G032000	Phvul.010G032000.1.p	PF01453,PF00069	PTHR27002,PTHR27002:SF64	KOG1187	2.7.11.1		GO:0006468,GO:0005524,GO:0004672	AT5G60900.1	RLK1	receptor-like protein kinase 1
611	Phvul.010G033600.1	37143778	Phvul.010G033600	Phvul.010G033600.1.p	PF03226	PTHR13848,PTHR13848:SF11	KOG3399				AT4G27745.1		Yippee family putative zinc-binding protein
612	Phvul.010G040400.1	37143409	Phvul.010G040400	Phvul.010G040400.1.p	PF00005,PF00664	PTHR24223,PTHR24223:SF165		3.6.3.44		GO:0016887,GO:0005524,GO:0055085,GO:0042626,GO:0016021,GO:0006810	AT3G60160.1	ATMRP9,MRP9	multidrug resistance-associated protein 9
613	Phvul.010G040900.1	37144048	Phvul.010G040900	Phvul.010G040900.1.p	PF02212,PF00350,PF01031	PTHR11566,PTHR11566:SF80				GO:0005525,GO:0003924	AT3G60190.1	ADL1E,ADL4,ADLP2,DL1E,DRP1E,EDR3	DYNAMIN-like 1E
614	Phvul.010G044900.1	37142873	Phvul.010G044900	Phvul.010G044900.1.p
615	Phvul.010G045100.1	37144057	Phvul.010G045100	Phvul.010G045100.1.p
616	Phvul.010G045200.1	37143936	Phvul.010G045200	Phvul.010G045200.1.p
617	Phvul.010G049200.1	37143776	Phvul.010G049200	Phvul.010G049200.1.p	PF02298	PTHR33021,PTHR33021:SF35				GO:0009055	AT2G32300.1	UCC1	uclacyanin 1
618	Phvul.010G057300.1	37143876	Phvul.010G057300	Phvul.010G057300.1.p	PF00954,PF01453,PF00069	PTHR27002,PTHR27002:SF136	KOG1187	2.7.11.1		GO:0048544,GO:0006468,GO:0005524,GO:0004672	AT2G19130.1		S-locus lectin protein kinase family protein
619	Phvul.010G062500.1	37143913	Phvul.010G062500	Phvul.010G062500.1.p	PF03106	PTHR31221,PTHR31221:SF1			K13424	GO:0043565,GO:0006355,GO:0003700	AT2G38470.1	ATWRKY33,WRKY33	WRKY DNA-binding protein 33
620	Phvul.010G063400.2	37143611	Phvul.010G063400	Phvul.010G063400.2.p	PF03018	PTHR21495,PTHR21495:SF77					AT5G49040.1		Disease resistance-responsive (dirigent-like protein) family protein
621	Phvul.010G063600.1	37142480	Phvul.010G063600	Phvul.010G063600.1.p	PF03018	PTHR21495,PTHR21495:SF77					AT5G49040.1		Disease resistance-responsive (dirigent-like protein) family protein
622	Phvul.010G063800.1	37143647	Phvul.010G063800	Phvul.010G063800.1.p	PF03018	PTHR21495,PTHR21495:SF77					AT1G55210.2		Disease resistance-responsive (dirigent-like protein) family protein
623	Phvul.010G063900.1	37143511	Phvul.010G063900	Phvul.010G063900.1.p	PF03018	PTHR21495,PTHR21495:SF77					AT5G49040.1		Disease resistance-responsive (dirigent-like protein) family protein
624	Phvul.010G068700.1	37142182	Phvul.010G068700	Phvul.010G068700.1.p	PF00223	PTHR30128,PTHR30128:SF8		1.97.1.12	K02689	GO:0016021,GO:0015979,GO:0009579,GO:0009522	ATCG00350.1		Photosystem I, PsaA/PsaB protein
625	Phvul.010G068800.1	37144200	Phvul.010G068800	Phvul.010G068800.1.p	PF00223			1.97.1.12	K02689	GO:0016021,GO:0015979,GO:0009579,GO:0009522	ATCG00350.1		Photosystem I, PsaA/PsaB protein
626	Phvul.010G068900.1	37143818	Phvul.010G068900	Phvul.010G068900.1.p	PF00253	PTHR19836			K02954	GO:0006412,GO:0005840,GO:0005622,GO:0003735	ATCG00330.1		chloroplast ribosomal protein S14
627	Phvul.010G070250.1	37144233	Phvul.010G070250	Phvul.010G070250.1.p	PF05659	PTHR36766,PTHR36766:SF1
628	Phvul.010G073800.1	37142889	Phvul.010G073800	Phvul.010G073800.1.p	PF07731,PF07732,PF00394	PTHR11709,PTHR11709:SF103		1.10.3.2	K05909	GO:0055114,GO:0016491,GO:0005507	AT2G38080.1	ATLMCO4,IRX12,LAC4,LMCO4	Laccase/Diphenol oxidase family protein
629	Phvul.010G089900.1	37142947	Phvul.010G089900	Phvul.010G089900.1.p		PTHR32246,PTHR32246:SF20
630	Phvul.010G090000.1	37144241	Phvul.010G090000	Phvul.010G090000.1.p	PF00168	PTHR32246,PTHR32246:SF20				GO:0005515	AT3G61190.1	BAP1	BON association protein 1
631	Phvul.010G096100.1	37143075	Phvul.010G096100	Phvul.010G096100.1.p	PF05686	PTHR12203,PTHR12203:SF28		2.4.2.26			AT2G45830.1	DTA2	downstream target of AGL15 2
632	Phvul.010G096600.1	37144168	Phvul.010G096600	Phvul.010G096600.1.p	PF00646	PTHR32212,PTHR32212:SF60				GO:0005515	AT2G26860.1		FBD, F-box and Leucine Rich Repeat domains containing protein
633	Phvul.010G096700.1	37142255	Phvul.010G096700	Phvul.010G096700.1.p		PTHR33191
634	Phvul.010G096800.1	37142685	Phvul.010G096800	Phvul.010G096800.1.p		PTHR33191
635	Phvul.010G096900.1	37143519	Phvul.010G096900	Phvul.010G096900.1.p	PF00646	PTHR32212,PTHR32212:SF60				GO:0005515	AT5G41630.1		F-box/RNI-like superfamily protein
636	Phvul.010G112600.1	37143404	Phvul.010G112600	Phvul.010G112600.1.p	PF01764	PTHR21493,PTHR21493:SF124				GO:0006629	AT3G61680.1		alpha/beta-Hydrolases superfamily protein
637	Phvul.010G115900.1	37143387	Phvul.010G115900	Phvul.010G115900.1.p	PF03226	PTHR13848,PTHR13848:SF14	KOG3399				AT4G27745.1		Yippee family putative zinc-binding protein
638	Phvul.010G116000.1	37143443	Phvul.010G116000	Phvul.010G116000.1.p	PF13833	PTHR10891,PTHR10891:SF624	KOG0028				AT2G46600.1		Calcium-binding EF-hand family protein
639	Phvul.010G120200.1	37142471	Phvul.010G120200	Phvul.010G120200.1.p	PF08100,PF00891	PTHR11746,PTHR11746:SF103	KOG3178	2.1.1.111	K13066	GO:0046983,GO:0008171	AT5G54160.1	ATOMT1,OMT1	O-methyltransferase 1
640	Phvul.010G122600.1	37142932	Phvul.010G122600	Phvul.010G122600.1.p	PF13639	PTHR14155,PTHR14155:SF99				GO:0008270,GO:0005515	AT1G72310.1	ATL3	RING/U-box superfamily protein
641	Phvul.010G128900.1	37142812	Phvul.010G128900	Phvul.010G128900.1.p	PF00067	PTHR24298,PTHR24298:SF51		1.14.13.21		GO:0055114,GO:0020037,GO:0016705,GO:0005506	AT5G07990.1	CYP75B1,D501,TT7	Cytochrome P450 superfamily protein
642	Phvul.010G129000.1	37144185	Phvul.010G129000	Phvul.010G129000.1.p	PF07714	PTHR27001,PTHR27001:SF227	KOG1187	2.7.11.1		GO:0006468,GO:0004672	AT2G05940.1		Protein kinase superfamily protein
643	Phvul.010G129100.1	37142469	Phvul.010G129100	Phvul.010G129100.1.p	PF01966,PF04607	PTHR21262,PTHR21262:SF14		2.7.6.5		GO:0015969	AT1G54130.1	AT-RSH3,ATRSH3,RSH3	RELA/SPOT homolog 3
644	Phvul.010G134000.1	37144094	Phvul.010G134000	Phvul.010G134000.1.p	PF13962	PTHR24177,PTHR24177:SF17					AT3G13950.1
645	Phvul.010G134700.1	37144307	Phvul.010G134700	Phvul.010G134700.1.p	PF01477,PF00305	PTHR11771,PTHR11771:SF48		1.13.11.58	K15718	GO:0005515,GO:0055114,GO:0046872,GO:0016702	AT1G55020.1	ATLOX1,LOX1	lipoxygenase 1
646	Phvul.010G137800.1	37143152	Phvul.010G137800	Phvul.010G137800.1.p	PF08244,PF00251	PTHR31953,PTHR31953:SF16		3.2.1.26	K01193		AT3G13790.1	ATBFRUCT1,ATCWINV1	Glycosyl hydrolases family 32 protein
647	Phvul.010G148300.1	37142228	Phvul.010G148300	Phvul.010G148300.1.p	PF13193,PF00501	PTHR24095,PTHR24095:SF52	KOG1176	6.2.1.3	K18660	GO:0008152,GO:0003824	AT3G16170.1		AMP-dependent synthetase and ligase family protein
648	Phvul.010G155100.1	37142540	Phvul.010G155100	Phvul.010G155100.1.p		PTHR33564,PTHR33564:SF1					AT1G52565.1
649	Phvul.010G155900.1	37142256	Phvul.010G155900	Phvul.010G155900.1.p	PF02298	PTHR33021,PTHR33021:SF5				GO:0009055	AT5G20230.1	ATBCB,BCB,SAG14	blue-copper-binding protein
650	Phvul.010G156000.1	37143985	Phvul.010G156000	Phvul.010G156000.1.p	PF04525	PTHR31087,PTHR31087:SF2					AT3G15810.1		Protein of unknown function (DUF567)
651	Phvul.010G158700.1	37143693	Phvul.010G158700	Phvul.010G158700.1.p	PF00847	PTHR31677,PTHR31677:SF3				GO:0006355,GO:0003700	AT1G80580.1		Integrase-type DNA-binding superfamily protein
652	Phvul.010G161100.2	37143568	Phvul.010G161100	Phvul.010G161100.2.p	PF03106	PTHR31429,PTHR31429:SF3				GO:0043565,GO:0006355,GO:0003700	AT1G80840.1	ATWRKY40,WRKY40	WRKY DNA-binding protein 40
653	Phvul.010G162700.1	37142849	Phvul.010G162700	Phvul.010G162700.1.p	PF02458	PTHR31642,PTHR31642:SF11		2.3.1.133	K13065	GO:0016747	AT5G48930.1	HCT	hydroxycinnamoyl-CoA shikimate/quinate hydroxycinnamoyl transferase
654	Phvul.011G005800.1	37156392	Phvul.011G005800	Phvul.011G005800.1.p	PF01486,PF00319	PTHR11945,PTHR11945:SF152	KOG0014			GO:0006355,GO:0005634,GO:0003700,GO:0046983,GO:0003677	AT1G71692.1	AGL12,XAL1	AGAMOUS-like 12
655	Phvul.011G017100.1	37154990	Phvul.011G017100	Phvul.011G017100.1.p	PF08241	PTHR10108,PTHR10108:SF708	KOG1269	2.1.1.95	K05928	GO:0008168,GO:0008152	AT1G64970.1	G-TMT,TMT1,VTE4	gamma-tocopherol methyltransferase
656	Phvul.011G017200.1	37155565	Phvul.011G017200	Phvul.011G017200.1.p	PF08241	PTHR10108,PTHR10108:SF708	KOG1269	2.1.1.95	K05928	GO:0008168,GO:0008152	AT1G64970.1	G-TMT,TMT1,VTE4	gamma-tocopherol methyltransferase
657	Phvul.011G024700.1	37156658	Phvul.011G024700	Phvul.011G024700.1.p	PF02365	PTHR31989,PTHR31989:SF2				GO:0006355,GO:0003677	AT2G17040.1	anac036,NAC036	NAC domain containing protein 36
658	Phvul.011G025100.1	37157007	Phvul.011G025100	Phvul.011G025100.1.p	PF01490	PTHR22950,PTHR22950:SF299	KOG1303				AT1G47670.1		Transmembrane amino acid transporter family protein
659	Phvul.011G025200.1	37156171	Phvul.011G025200	Phvul.011G025200.1.p	PF03168	PTHR31852,PTHR31852:SF8					AT2G41990.1
660	Phvul.011G025700.1	37156849	Phvul.011G025700	Phvul.011G025700.1.p	PF00230	PTHR19139,PTHR19139:SF172	KOG0223		K09866	GO:0016020,GO:0006810,GO:0005215	AT3G61430.1	ATPIP1,PIP1,PIP1;1,PIP1A	plasma membrane intrinsic protein 1A
661	Phvul.011G029000.1	37155156	Phvul.011G029000	Phvul.011G029000.1.p	PF00067	PTHR24296,PTHR24296:SF3	KOG0157	1.14.15.3	K15402	GO:0055114,GO:0020037,GO:0016705,GO:0005506	AT5G23190.1	CYP86B1	cytochrome P450, family 86, subfamily B, polypeptide 1
662	Phvul.011G034800.1	37155435	Phvul.011G034800	Phvul.011G034800.1.p	PF06911	PTHR21068,PTHR21068:SF22					AT2G17840.1	ERD7	Senescence/dehydration-associated protein-related
663	Phvul.011G043200.1	37157248	Phvul.011G043200	Phvul.011G043200.1.p		PTHR33640,PTHR33640:SF3					AT5G66440.1
664	Phvul.011G048800.1	37156259	Phvul.011G048800	Phvul.011G048800.1.p	PF14009	PTHR33052,PTHR33052:SF21					AT3G50800.1
665	Phvul.011G060300.1	37154909	Phvul.011G060300	Phvul.011G060300.1.p	PF00201	PTHR11926,PTHR11926:SF102	KOG1192			GO:0016758,GO:0008152	AT3G46670.1	UGT76E11	UDP-glucosyl transferase 76E11
666	Phvul.011G063100.2	37157176	Phvul.011G063100	Phvul.011G063100.2.p	PF03514	PTHR31636,PTHR31636:SF62					AT2G29060.1		GRAS family transcription factor
667	Phvul.011G068100.1	37156956	Phvul.011G068100	Phvul.011G068100.1.p	PF00067	PTHR24298,PTHR24298:SF170	KOG0156			GO:0055114,GO:0020037,GO:0016705,GO:0005506	AT5G06900.1	CYP93D1	cytochrome P450, family 93, subfamily D, polypeptide 1
668	Phvul.011G068800.1	37154663	Phvul.011G068800	Phvul.011G068800.1.p	PF03081	PTHR12542,PTHR12542:SF17				GO:0006887,GO:0000145	AT5G59730.1	ATEXO70H7,EXO70H7	exocyst subunit exo70 family protein H7
669	Phvul.011G077900.1	37154742	Phvul.011G077900	Phvul.011G077900.1.p	PF00332	PTHR32227,PTHR32227:SF96		3.2.1.39		GO:0005975,GO:0004553	AT4G16260.1		Glycosyl hydrolase superfamily protein
670	Phvul.011G084500.1	37155606	Phvul.011G084500	Phvul.011G084500.1.p	PF00249	PTHR10641,PTHR10641:SF630	KOG0048		K09422		AT5G57620.1	AtMYB36,MYB36	myb domain protein 36
671	Phvul.011G088200.1	37155017	Phvul.011G088200	Phvul.011G088200.1.p	PF16488,PF08699,PF02170,PF16486,PF02171	PTHR22891,PTHR22891:SF40			K11593	GO:0005515,GO:0003676	AT2G27880.1	AGO5	Argonaute family protein
672	Phvul.011G090400.1	37155436	Phvul.011G090400	Phvul.011G090400.1.p	PF00800	PTHR21022,PTHR21022:SF5		4.2.1.91	K05359	GO:0009094,GO:0004664	AT1G08250.1	ADT6	arogenate dehydratase 6
673	Phvul.011G096300.1	37156451	Phvul.011G096300	Phvul.011G096300.1.p	PF12937	PTHR33736,PTHR33736:SF3				GO:0005515	AT2G27310.1		F-box family protein
674	Phvul.011G098100.1	37155593	Phvul.011G098100	Phvul.011G098100.1.p		PTHR31852,PTHR31852:SF40					AT3G52460.1		hydroxyproline-rich glycoprotein family protein
675	Phvul.011G098500.1	37156718	Phvul.011G098500	Phvul.011G098500.1.p	PF00070	PTHR22912	KOG2495	1.6.5.9		GO:0055114,GO:0016491	AT5G22140.1		FAD/NAD(P)-binding oxidoreductase family protein
676	Phvul.011G113700.1	37154947	Phvul.011G113700	Phvul.011G113700.1.p
677	Phvul.011G123401.1	37155206	Phvul.011G123401	Phvul.011G123401.1.p	PF10539	PTHR10857,PTHR10857:SF54					AT5G42050.1		DCD (Development and Cell Death) domain protein
678	Phvul.011G128115.1	37157119	Phvul.011G128115	Phvul.011G128115.1.p	PF00223	PTHR30128,PTHR30128:SF7			K02690	GO:0016021,GO:0015979,GO:0009579,GO:0009522	ATCG00340.1		Photosystem I, PsaA/PsaB protein
679	Phvul.011G132300.1	37155860	Phvul.011G132300	Phvul.011G132300.1.p		PTHR35420,PTHR35420:SF1
680	Phvul.011G136700.1	37154682	Phvul.011G136700	Phvul.011G136700.1.p	PF00201	PTHR11926,PTHR11926:SF356		2.4.1.297		GO:0016758,GO:0008152	AT5G54010.1		UDP-Glycosyltransferase superfamily protein
681	Phvul.011G147000.1	37156823	Phvul.011G147000	Phvul.011G147000.1.p	PF08276,PF00954,PF01453,PF07714	PTHR27002,PTHR27002:SF101	KOG1187	2.7.11.1		GO:0048544,GO:0006468,GO:0004672	AT4G27290.1		S-locus lectin protein kinase family protein
682	Phvul.011G147800.1	37155049	Phvul.011G147800	Phvul.011G147800.1.p	PF02365	PTHR31719,PTHR31719:SF34				GO:0006355,GO:0003677	AT4G27410.2	ANAC072,RD26	NAC (No Apical Meristem) domain transcriptional regulator superfamily protein
683	Phvul.011G150400.1	37156479	Phvul.011G150400	Phvul.011G150400.1.p	PF08276,PF00954,PF01453,PF07714	PTHR27002,PTHR27002:SF9	KOG1187	2.7.11.1		GO:0048544,GO:0006468,GO:0004672	AT4G27290.1		S-locus lectin protein kinase family protein
684	Phvul.011G151200.1	37154880	Phvul.011G151200	Phvul.011G151200.1.p	PF00201	PTHR11926,PTHR11926:SF253				GO:0016758,GO:0008152	AT1G73880.1	UGT89B1	UDP-glucosyl transferase 89B1
685	Phvul.011G158900.1	37155470	Phvul.011G158900	Phvul.011G158900.1.p	PF05678	PTHR33402,PTHR33402:SF6					AT1G28280.2		VQ motif-containing protein
686	Phvul.011G167300.1	37157132	Phvul.011G167300	Phvul.011G167300.1.p	PF00704	PTHR11177,PTHR11177:SF161		3.2.1.14	K01183	GO:0005975,GO:0004553	AT5G24090.1	ATCHIA,CHIA	chitinase A
687	Phvul.011G176950.1	37155191	Phvul.011G176950	Phvul.011G176950.1.p	PF00332	PTHR32227,PTHR32227:SF93		3.2.1.39		GO:0005975,GO:0004553	AT4G16260.1		Glycosyl hydrolase superfamily protein
688	Phvul.011G177000.1	37155070	Phvul.011G177000	Phvul.011G177000.1.p	PF00332	PTHR32227,PTHR32227:SF93		3.2.1.39		GO:0005975,GO:0004553	AT4G16260.1		Glycosyl hydrolase superfamily protein
689	Phvul.011G189900.1	37155941	Phvul.011G189900	Phvul.011G189900.1.p	PF00083	PTHR23504,PTHR23504:SF29	KOG2615			GO:0055085,GO:0022857,GO:0016021	AT5G13750.1	ZIFL1	zinc induced facilitator-like 1
690	Phvul.011G203450.1	37155891	Phvul.011G203450	Phvul.011G203450.1.p	PF05678	PTHR33624,PTHR33624:SF5					AT3G56710.1	SIB1	sigma factor binding protein 1
691	Phvul.011G214400.1	37155352	Phvul.011G214400	Phvul.011G214400.1.p	PF01453,PF00069	PTHR27002,PTHR27002:SF132	KOG1187	2.7.11.1		GO:0006468,GO:0005524,GO:0004672	AT5G60900.1	RLK1	receptor-like protein kinase 1
692	Phvul.L001078.1	37148473	Phvul.L001078	Phvul.L001078.1.p
693	Phvul.L001745.1	37157481	Phvul.L001745	Phvul.L001745.1.p	PF01439	PTHR33543				GO:0046872	AT3G09390.1	ATMT-1,ATMT-K,MT2A	metallothionein 2A
694	Phvul.L003043.1	37179018	Phvul.L003043	Phvul.L003043.1.p	PF13912	PTHR26374,PTHR26374:SF162					AT2G28710.1		C2H2-type zinc finger family protein
695	Phvul.L006743.1	37179016	Phvul.L006743	Phvul.L006743.1.p	PF03514	PTHR31636,PTHR31636:SF46					AT1G07530.1	ATGRAS2,GRAS2,SCL14	SCARECROW-like 14
696	Phvul.L008943.1	37179000	Phvul.L008943	Phvul.L008943.1.p	PF01554	PTHR11206,PTHR11206:SF128	KOG1347			GO:0055085,GO:0016020,GO:0015297,GO:0015238,GO:0006855	AT1G51340.2		MATE efflux family protein
