# Supplementary material for: Elevated temperatures cause loss of seed set in common bean (Phaseolus vulgaris L.) potentially through the disruption of source-sink relationships
Source: BMC Genomics. 2019 Apr 24;20:312. doi: 10.1186/s12864-019-5669-2 (PMC6480737; doi:10.1186/s12864-019-5669-2)
Supplement: Supplementary file 3 — List of core genes in the same order as the heatmap in Fig. 6. (XLSX 60 kb) [file 12864_2019_5669_MOESM3_ESM.xlsx]

## Sheet: Sheet1
	id	NY-105	Sacramento	Redhawk	Cluster in Figure 6
1	Phvul.004G021300.1	2.53324	2.53534	2.43523	U-1
2	Phvul.007G019600.1	2.53172	2.53248	2.4351	U-1
3	Phvul.009G164300.1	2.54135	2.53626	2.44669	U-1
4	Phvul.003G059800.1	2.52907	2.52047	2.42685	U-1
5	Phvul.008G041200.1	2.52203	2.51907	2.42533	U-1
6	Phvul.007G139200.1	2.52188	2.50032	2.42187	U-1
7	Phvul.003G005500.1	2.56697	2.54231	2.45466	U-1
8	Phvul.003G255700.1	2.55741	2.53885	2.44773	U-1
9	Phvul.008G108500.2	2.57208	2.55374	2.47213	U-1
10	Phvul.002G180700.1	2.49222	2.43763	2.38608	U-1
11	Phvul.001G025000.1	2.48527	2.43718	2.38019	U-1
12	Phvul.010G143000.2	2.47681	2.4312	2.37471	U-1
13	Phvul.011G216300.1	2.46872	2.42022	2.36312	U-1
14	Phvul.003G193000.1	2.51424	2.47364	2.42037	U-1
15	Phvul.006G201700.1	2.50412	2.46934	2.41639	U-1
16	Phvul.006G209500.1	2.49357	2.45381	2.4125	U-1
17	Phvul.007G179000.1	2.65716	2.67269	2.57836	U-1
18	Phvul.001G191900.1	2.64837	2.67197	2.56468	U-1
19	Phvul.001G058400.1	2.64355	2.66652	2.55018	U-1
20	Phvul.004G021500.1	2.63746	2.65912	2.54511	U-1
21	Phvul.009G247300.1	2.59786	2.59051	2.4893	U-1
22	Phvul.008G241300.1	2.59076	2.58609	2.47397	U-1
23	Phvul.006G059284.1	2.61159	2.63247	2.53113	U-1
24	Phvul.001G002700.1	2.7505	2.827	2.68762	U-1
25	Phvul.011G107700.1	2.74918	2.82619	2.68175	U-1
26	Phvul.009G058900.1	2.74579	2.81899	2.67495	U-1
27	Phvul.006G153200.1	2.73579	2.80875	2.67009	U-1
28	Phvul.006G218600.1	2.78239	2.83612	2.69247	U-1
29	Phvul.009G238500.1	2.67418	2.77297	2.60431	U-1
30	Phvul.010G107400.1	2.66617	2.76985	2.59908	U-1
31	Phvul.002G048500.1	2.67447	2.77505	2.62319	U-1
32	Phvul.008G122200.1	2.68355	2.80328	2.64614	U-1
33	Phvul.009G028200.2	2.67745	2.79107	2.63833	U-1
34	Phvul.011G111000.1	2.92254	2.96283	2.80319	U-1
35	Phvul.006G174700.1	2.91904	2.95464	2.8027	U-1
36	Phvul.009G247200.1	2.91139	2.93894	2.79431	U-1
37	Phvul.011G189100.1	2.87489	2.92709	2.79275	U-1
38	Phvul.011G183900.1	2.84416	2.91358	2.77184	U-1
39	Phvul.009G207500.2	2.82234	2.89037	2.75894	U-1
40	Phvul.011G183766.1	2.82106	2.88482	2.69489	U-1
41	Phvul.008G226200.1	2.96312	3.01884	2.87811	U-1
42	Phvul.010G063300.1	2.96212	2.9957	2.86734	U-1
43	Phvul.008G219100.1	2.95145	2.98357	2.86497	U-1
44	Phvul.002G307800.1	2.94693	2.97289	2.85976	U-1
45	Phvul.005G129400.1	2.98767	3.06307	2.96592	U-1
46	Phvul.005G129200.1	2.97305	3.03225	2.95601	U-1
47	Phvul.011G013600.1	3.05931	3.11618	2.98668	U-1
48	Phvul.009G129001.1	3.04581	3.10622	2.98135	U-1
49	Phvul.011G201700.1	3.03075	3.09128	2.97659	U-1
50	Phvul.008G142500.1	3.10595	3.13819	3.05332	U-1
51	Phvul.009G186300.1	3.07105	3.13433	3.01507	U-1
52	Phvul.004G013500.3	3.26851	3.23468	3.09991	U-1
53	Phvul.004G048700.1	3.26123	3.22932	3.0972	U-1
54	Phvul.001G128800.2	3.22547	3.22411	3.082	U-1
55	Phvul.008G005600.1	3.16731	3.21916	3.07346	U-1
56	Phvul.006G170700.1	3.14263	3.17448	3.06491	U-1
57	Phvul.005G049700.1	3.3986	3.34785	3.19129	U-1
58	Phvul.002G012200.1	3.39618	3.34409	3.16156	U-1
59	Phvul.009G182800.1	3.3666	3.3405	3.15419	U-1
60	Phvul.003G256000.1	3.35831	3.33353	3.13238	U-1
61	Phvul.010G057200.1	3.59079	3.77031	3.40691	U-1
62	Phvul.007G060900.1	3.55461	3.7141	3.3964	U-1
63	Phvul.008G270900.1	3.54667	3.67818	3.33236	U-1
64	Phvul.001G201400.1	3.52805	3.66484	3.29206	U-1
65	Phvul.008G253400.1	3.77164	3.80268	3.49523	U-1
66	Phvul.001G029600.1	3.69731	3.78098	3.46257	U-1
67	Phvul.005G156900.1	3.44513	3.6138	3.22314	U-1
68	Phvul.005G074000.1	3.43551	3.58343	3.21928	U-1
69	Phvul.003G236200.1	3.46246	3.63985	3.25463	U-1
70	Phvul.003G101900.1	3.42941	3.54261	3.21146	U-1
71	Phvul.002G070114.1	3.42155	3.53711	3.19136	U-1
72	Phvul.001G067300.1	3.95312	3.86913	3.82152	U-1
73	Phvul.002G021400.1	3.91241	3.82564	3.7796	U-1
74	Phvul.006G162700.1	3.89194	3.81027	3.6727	U-1
75	Phvul.009G001200.1	3.85122	3.81018	3.65487	U-1
76	Phvul.011G183400.1	4.08006	3.96236	3.86627	U-1
77	Phvul.L003646.1	4.00851	3.92284	3.84169	U-1
78	Phvul.011G110800.1	4.23001	4.05996	4.041	U-1
79	Phvul.005G034000.1	4.22639	4.05695	4.00531	U-1
80	Phvul.001G203600.1	4.24453	4.11603	4.08407	U-1
81	Phvul.008G040800.1	4.22292	4.04573	3.94828	U-1
82	Phvul.007G023700.1	4.19445	4.04024	3.90467	U-1
83	Phvul.006G128700.1	4.31611	4.30887	4.30076	U-1
84	Phvul.006G046000.1	4.3126	4.22277	4.22867	U-1
85	Phvul.006G111300.1	4.43139	4.37692	4.31151	U-1
86	Phvul.001G061000.1	4.64672	4.65073	4.62969	U-1
87	Phvul.004G054600.1	4.55985	4.57325	4.58766	U-1
88	Phvul.008G229100.1	4.7139	4.77427	4.66349	U-1
89	Phvul.003G151700.1	4.46356	4.57298	4.46022	U-1
90	Phvul.011G201700.2	4.45868	4.55039	4.45614	U-1
91	Phvul.009G046500.1	5.37968	5.82649	5.22882	U-1
92	Phvul.007G090100.2	5.32266	5.569	4.8587	U-1
93	Phvul.009G050700.1	5.17108	5.30494	4.82043	U-1
94	Phvul.002G313700.1	4.94226	5.19809	4.72747	U-1
95	Phvul.003G102000.1	5.38278	6.19281	5.84109	U-1
96	Phvul.001G199700.1	2.16119	1.96614	1.93852	U-2
97	Phvul.002G032500.1	2.15759	1.96377	1.92855	U-2
98	Phvul.006G069300.1	2.14437	1.9621	1.92847	U-2
99	Phvul.008G021100.1	2.18506	1.96812	1.94372	U-2
100	Phvul.003G240800.1	2.12627	1.94075	1.89421	U-2
101	Phvul.007G259500.1	2.1258	1.92506	1.8907	U-2
102	Phvul.007G102900.1	2.13881	1.95394	1.89423	U-2
103	Phvul.005G034800.1	2.09738	1.92372	1.885	U-2
104	Phvul.003G035400.1	2.09709	1.92158	1.87519	U-2
105	Phvul.001G219800.1	2.08424	1.91399	1.85329	U-2
106	Phvul.005G105900.1	2.04965	1.91388	1.84824	U-2
107	Phvul.005G002400.1	2.04956	1.91335	1.83916	U-2
108	Phvul.006G164100.1	2.04372	1.89558	1.83638	U-2
109	Phvul.003G040401.1	1.91951	1.83153	1.7749	U-2
110	Phvul.004G121900.1	1.91689	1.83139	1.77362	U-2
111	Phvul.008G019500.1	1.92406	1.83686	1.77652	U-2
112	Phvul.001G013200.1	1.95548	1.84266	1.77819	U-2
113	Phvul.002G304400.1	1.93791	1.83687	1.77811	U-2
114	Phvul.009G245800.1	1.91489	1.80948	1.76933	U-2
115	Phvul.001G221300.1	1.90417	1.79784	1.76398	U-2
116	Phvul.009G032100.1	2.0084	1.87586	1.81504	U-2
117	Phvul.L001744.1	2.00464	1.87454	1.81472	U-2
118	Phvul.003G182600.1	2.0013	1.87417	1.81025	U-2
119	Phvul.006G216700.2	2.01629	1.8953	1.81997	U-2
120	Phvul.003G035401.1	1.99103	1.85113	1.80894	U-2
121	Phvul.007G135800.1	1.97251	1.84812	1.79518	U-2
122	Phvul.005G177800.2	1.76552	1.69291	1.62298	U-2
123	Phvul.008G196600.1	1.76141	1.69247	1.62114	U-2
124	Phvul.007G147400.1	1.76907	1.69438	1.63897	U-2
125	Phvul.001G071600.1	1.75527	1.68667	1.61071	U-2
126	Phvul.001G202600.1	1.75417	1.6798	1.6064	U-2
127	Phvul.011G164800.1	1.74258	1.67733	1.60595	U-2
128	Phvul.003G010700.1	1.78274	1.72784	1.654	U-2
129	Phvul.009G161600.2	1.77806	1.72507	1.65008	U-2
130	Phvul.008G224600.1	1.77731	1.71069	1.64889	U-2
131	Phvul.005G129300.2	1.7728	1.70852	1.64051	U-2
132	Phvul.007G169700.1	1.69039	1.66158	1.59954	U-2
133	Phvul.001G037000.1	1.68692	1.65921	1.59699	U-2
134	Phvul.008G147700.1	1.7122	1.67625	1.60557	U-2
135	Phvul.001G255700.1	1.6759	1.63313	1.59282	U-2
136	Phvul.003G005100.1	1.65389	1.62996	1.57999	U-2
137	Phvul.003G260300.1	1.84835	1.79705	1.75406	U-2
138	Phvul.003G282500.1	1.8476	1.79254	1.75133	U-2
139	Phvul.009G247400.1	1.83606	1.78765	1.74902	U-2
140	Phvul.009G184800.1	1.82929	1.78219	1.74002	U-2
141	Phvul.003G111200.1	1.81775	1.7618	1.71118	U-2
142	Phvul.001G085300.1	1.81762	1.76036	1.70812	U-2
143	Phvul.005G159400.1	1.82011	1.7677	1.71142	U-2
144	Phvul.008G015900.1	1.82315	1.77428	1.72495	U-2
145	Phvul.002G295500.2	1.80798	1.75657	1.68182	U-2
146	Phvul.008G268800.2	1.8011	1.7541	1.67648	U-2
147	Phvul.002G061600.1	1.81141	1.75807	1.69301	U-2
148	Phvul.001G013900.1	1.7963	1.75304	1.65896	U-2
149	Phvul.011G056500.1	1.78497	1.74436	1.65511	U-2
150	Phvul.002G215500.1	2.27961	2.09255	2.02074	U-2
151	Phvul.007G142700.1	2.27958	2.08739	2.02052	U-2
152	Phvul.001G244800.1	2.27169	2.07796	2.00884	U-2
153	Phvul.011G048600.1	2.26648	2.07344	2.0012	U-2
154	Phvul.001G156900.1	2.28319	2.12251	2.04811	U-2
155	Phvul.003G230100.1	2.28137	2.11837	2.04277	U-2
156	Phvul.005G061700.1	2.28115	2.11694	2.02797	U-2
157	Phvul.008G005900.1	2.31281	2.16051	2.10226	U-2
158	Phvul.003G036000.1	2.31271	2.15298	2.09755	U-2
159	Phvul.003G062300.1	2.30471	2.1456	2.0884	U-2
160	Phvul.006G098400.1	2.29622	2.13768	2.08755	U-2
161	Phvul.003G286300.1	2.31428	2.16815	2.12919	U-2
162	Phvul.010G144100.1	2.25171	2.06807	1.96414	U-2
163	Phvul.003G246900.1	2.24706	2.05545	1.95976	U-2
164	Phvul.003G292100.1	2.21272	2.00465	1.95916	U-2
165	Phvul.011G215600.1	2.20697	2.00353	1.94723	U-2
166	Phvul.002G249800.1	2.33135	2.22021	2.21623	U-2
167	Phvul.010G000300.2	2.32542	2.20585	2.21593	U-2
168	Phvul.002G072900.1	2.32467	2.20507	2.20008	U-2
169	Phvul.007G233100.1	2.33812	2.24797	2.25777	U-2
170	Phvul.011G017700.1	2.33315	2.2435	2.234	U-2
171	Phvul.001G199600.1	2.36783	2.28448	2.27081	U-2
172	Phvul.009G232500.1	2.36095	2.28422	2.26924	U-2
173	Phvul.004G107800.1	2.37143	2.31313	2.29187	U-2
174	Phvul.011G110900.1	2.45982	2.38635	2.32559	U-2
175	Phvul.003G064500.1	2.45601	2.3775	2.32405	U-2
176	Phvul.009G207500.1	2.45994	2.40358	2.33084	U-2
177	Phvul.011G025500.1	2.4051	2.35139	2.29959	U-2
178	Phvul.003G113400.1	2.40412	2.34868	2.29559	U-2
179	Phvul.010G143000.1	2.40643	2.36197	2.30136	U-2
180	Phvul.003G273400.1	1.48944	1.45632	1.44796	U-3
181	Phvul.010G027450.1	1.48849	1.45551	1.44761	U-3
182	Phvul.003G226600.1	1.48563	1.45293	1.44028	U-3
183	Phvul.011G059700.1	1.49286	1.46765	1.45071	U-3
184	Phvul.005G130000.1	1.49108	1.46347	1.44844	U-3
185	Phvul.002G067200.1	1.48111	1.45023	1.41898	U-3
186	Phvul.009G202300.1	1.46546	1.44742	1.40881	U-3
187	Phvul.009G185632.1	1.4639	1.43812	1.40212	U-3
188	Phvul.010G145500.1	1.45651	1.43158	1.3974	U-3
189	Phvul.002G090100.1	1.45568	1.43068	1.39355	U-3
190	Phvul.002G006500.1	1.44583	1.41384	1.38379	U-3
191	Phvul.007G145900.1	1.44266	1.4135	1.37291	U-3
192	Phvul.001G222900.1	1.43258	1.40629	1.37165	U-3
193	Phvul.002G254900.1	1.42685	1.39818	1.36006	U-3
194	Phvul.002G292300.1	1.55195	1.53427	1.4772	U-3
195	Phvul.007G110800.1	1.53472	1.53418	1.47655	U-3
196	Phvul.009G084900.1	1.51911	1.52438	1.47458	U-3
197	Phvul.006G144300.1	1.51589	1.52376	1.4745	U-3
198	Phvul.008G209600.2	1.50726	1.50928	1.46837	U-3
199	Phvul.007G208800.1	1.50431	1.49983	1.45835	U-3
200	Phvul.008G209600.1	1.49701	1.48643	1.45788	U-3
201	Phvul.003G263400.1	1.62862	1.60606	1.52499	U-3
202	Phvul.005G108300.1	1.62391	1.60195	1.52188	U-3
203	Phvul.011G134200.1	1.62042	1.59646	1.51867	U-3
204	Phvul.009G020700.3	1.64598	1.61588	1.55863	U-3
205	Phvul.008G201900.1	1.64172	1.60849	1.55537	U-3
206	Phvul.002G025400.1	1.57163	1.55376	1.48193	U-3
207	Phvul.009G045100.1	1.5698	1.54868	1.48	U-3
208	Phvul.007G099500.2	1.57441	1.55682	1.49533	U-3
209	Phvul.008G012700.1	1.59037	1.58786	1.51738	U-3
210	Phvul.006G212600.1	1.57474	1.57817	1.50467	U-3
211	Phvul.010G159000.1	1.31086	1.26683	1.16633	U-3
212	Phvul.008G113800.1	1.30943	1.26337	1.16606	U-3
213	Phvul.004G005400.1	1.30509	1.25967	1.15978	U-3
214	Phvul.003G135200.1	1.30188	1.25961	1.15824	U-3
215	Phvul.006G069200.1	1.29136	1.25797	1.15607	U-3
216	Phvul.006G213300.1	1.27792	1.25429	1.15411	U-3
217	Phvul.006G093933.1	1.32085	1.28573	1.21183	U-3
218	Phvul.005G123700.1	1.31949	1.28061	1.21166	U-3
219	Phvul.008G205700.4	1.31781	1.27659	1.1972	U-3
220	Phvul.001G118300.2	1.31138	1.2717	1.18698	U-3
221	Phvul.002G316100.1	1.33946	1.30224	1.24568	U-3
222	Phvul.007G197700.1	1.3394	1.30164	1.24141	U-3
223	Phvul.003G012400.1	1.33305	1.29626	1.23819	U-3
224	Phvul.009G107700.1	1.33021	1.29601	1.23067	U-3
225	Phvul.010G010900.1	1.32974	1.29213	1.22739	U-3
226	Phvul.009G004700.1	1.34842	1.31038	1.25318	U-3
227	Phvul.010G134900.1	1.3458	1.30477	1.25159	U-3
228	Phvul.007G157200.2	1.35164	1.3161	1.25343	U-3
229	Phvul.003G139400.1	1.41993	1.38679	1.30846	U-3
230	Phvul.005G085000.3	1.41756	1.38561	1.30523	U-3
231	Phvul.009G177800.1	1.41617	1.38523	1.30056	U-3
232	Phvul.003G288600.1	1.40808	1.38195	1.29482	U-3
233	Phvul.009G042100.1	1.40294	1.37776	1.2936	U-3
234	Phvul.003G226900.1	1.42208	1.38811	1.33237	U-3
235	Phvul.009G262100.1	1.42088	1.38767	1.32069	U-3
236	Phvul.007G239400.1	1.42339	1.39368	1.34513	U-3
237	Phvul.009G034400.1	1.39914	1.37096	1.28765	U-3
238	Phvul.008G169300.1	1.39864	1.36913	1.28625	U-3
239	Phvul.003G185300.1	1.39257	1.36906	1.28476	U-3
240	Phvul.001G057200.1	1.38765	1.3653	1.28311	U-3
241	Phvul.003G271400.1	1.38658	1.35604	1.27551	U-3
242	Phvul.010G026000.1	1.3843	1.35257	1.27265	U-3
243	Phvul.008G132000.1	1.38136	1.34949	1.26769	U-3
244	Phvul.001G038400.1	1.12673	1.15333	1.07557	U-3
245	Phvul.005G087318.1	1.11943	1.1532	1.07289	U-3
246	Phvul.003G091400.1	1.11928	1.1455	1.07015	U-3
247	Phvul.003G045300.2	1.11891	1.14511	1.06606	U-3
248	Phvul.005G061600.1	1.14259	1.16154	1.09085	U-3
249	Phvul.011G173200.1	1.14103	1.16045	1.08956	U-3
250	Phvul.003G228800.1	1.13507	1.15629	1.08736	U-3
251	Phvul.004G025000.2	1.10546	1.14078	1.06018	U-3
252	Phvul.009G190300.1	1.10032	1.13505	1.05486	U-3
253	Phvul.002G306100.1	1.08689	1.12974	1.0541	U-3
254	Phvul.009G094100.1	1.15695	1.18114	1.10729	U-3
255	Phvul.011G011800.1	1.15008	1.17728	1.1066	U-3
256	Phvul.009G260300.1	1.14929	1.16902	1.10072	U-3
257	Phvul.002G290600.2	1.14707	1.16339	1.09613	U-3
258	Phvul.010G011000.1	1.17367	1.19125	1.11266	U-3
259	Phvul.007G157200.1	1.17244	1.18971	1.11249	U-3
260	Phvul.003G192800.1	1.16193	1.18918	1.11222	U-3
261	Phvul.L001750.1	1.25557	1.23845	1.14868	U-3
262	Phvul.005G151100.1	1.25283	1.23747	1.1465	U-3
263	Phvul.003G293800.1	1.25704	1.24425	1.15282	U-3
264	Phvul.004G091200.1	1.25259	1.22844	1.14444	U-3
265	Phvul.007G096900.1	1.24733	1.22523	1.1432	U-3
266	Phvul.003G098300.1	1.2393	1.22003	1.14141	U-3
267	Phvul.010G147900.1	1.2225	1.21158	1.12903	U-3
268	Phvul.011G193300.2	1.22048	1.21101	1.12307	U-3
269	Phvul.005G061801.1	1.22453	1.21436	1.13437	U-3
270	Phvul.003G096700.1	1.20467	1.20801	1.11935	U-3
271	Phvul.009G204000.1	1.19445	1.19131	1.11687	U-3
272	Phvul.007G204400.1	1.07925	1.10725	1.05357	U-3
273	Phvul.008G114733.1	1.07818	1.10563	1.05272	U-3
274	Phvul.003G149300.1	1.07227	1.10529	1.05113	U-3
275	Phvul.001G039400.1	1.05949	1.07872	1.04775	U-3
276	Phvul.001G054400.1	1.05606	1.07266	1.04147	U-3
277	Phvul.004G157300.1	1.06956	1.08018	1.05002	U-3
278	Phvul.004G063800.2	1.0416	1.05195	1.04049	U-3
279	Phvul.008G005500.1	1.0396	1.05016	1.03491	U-3
280	Phvul.008G067400.1	1.03392	1.03297	1.02286	U-3
281	Phvul.008G164500.2	1.02148	1.02689	1.01314	U-3
282	Phvul.011G118100.1	1.01803	1.00931	1.00768	U-3
283	Phvul.011G113400.1	1.00526	1.00713	1.00139	U-3
284	Phvul.006G197200.1	-9.70566	-8.14729	-5.51544	D-1
285	Phvul.005G109000.1	-8.17661	-8.06725	-5.42681	D-1
286	Phvul.011G176950.1	-7.84678	-7.57153	-5.40793	D-1
287	Phvul.008G216200.1	-8.02882	-7.72598	-5.40919	D-1
288	Phvul.008G185700.1	-7.48877	-7.41299	-5.06364	D-1
289	Phvul.008G274100.1	-7.62663	-7.44793	-5.16683	D-1
290	Phvul.009G240688.1	-7.44571	-7.16412	-4.98161	D-1
291	Phvul.004G088400.1	-7.23343	-6.94772	-4.92371	D-1
292	Phvul.008G287300.1	-7.25073	-7.0003	-4.94831	D-1
293	Phvul.008G044900.1	-6.87951	-6.48374	-4.64388	D-1
294	Phvul.008G140113.1	-6.90695	-6.63379	-4.69349	D-1
295	Phvul.006G078300.1	-6.91615	-6.74633	-4.79364	D-1
296	Phvul.006G188500.1	-6.92338	-6.80208	-4.81253	D-1
297	Phvul.003G247500.1	-7.06382	-6.8332	-4.88896	D-1
298	Phvul.001G128500.1	-7.07195	-6.88972	-4.89481	D-1
299	Phvul.004G155201.1	-6.60147	-6.3971	-4.62927	D-1
300	Phvul.002G294900.1	-6.5572	-6.33322	-4.40494	D-1
301	Phvul.010G003400.1	-6.58922	-6.37084	-4.50791	D-1
302	Phvul.001G039900.1	-6.19858	-6.02073	-4.03977	D-1
303	Phvul.001G042200.1	-6.21219	-6.03556	-4.06817	D-1
304	Phvul.009G066300.1	-6.23975	-6.04153	-4.07332	D-1
305	Phvul.001G036600.1	-6.26488	-6.11631	-4.21653	D-1
306	Phvul.008G273900.1	-6.30378	-6.11767	-4.26237	D-1
307	Phvul.007G273000.1	-6.33534	-6.12028	-4.32795	D-1
308	Phvul.004G116600.1	-6.37179	-6.13676	-4.34048	D-1
309	Phvul.004G155300.1	-6.39163	-6.15378	-4.36698	D-1
310	Phvul.008G011500.1	-6.40074	-6.15925	-4.3847	D-1
311	Phvul.005G163100.1	-5.8997	-5.84323	-3.80298	D-2
312	Phvul.004G155100.1	-5.91086	-5.87912	-3.85971	D-2
313	Phvul.002G268100.1	-5.95485	-5.89058	-3.86056	D-2
314	Phvul.008G011800.1	-5.98332	-5.90475	-3.9575	D-2
315	Phvul.007G211600.1	-5.98801	-5.9196	-3.96516	D-2
316	Phvul.002G286600.1	-6.02968	-5.9493	-3.98191	D-2
317	Phvul.003G136400.1	-6.04157	-5.96866	-4.00723	D-2
318	Phvul.010G063900.1	-5.89783	-5.70373	-3.77939	D-2
319	Phvul.002G083900.1	-5.86185	-5.64688	-3.68282	D-2
320	Phvul.003G022500.1	-5.88095	-5.65199	-3.72366	D-2
321	Phvul.001G070000.1	-5.80441	-5.61002	-3.57218	D-2
322	Phvul.011G147800.1	-5.82557	-5.6318	-3.59669	D-2
323	Phvul.006G197100.1	-5.70831	-5.54619	-3.53669	D-2
324	Phvul.004G101500.1	-5.74634	-5.56871	-3.53757	D-2
325	Phvul.010G012700.1	-5.76713	-5.57291	-3.55171	D-2
326	Phvul.004G085676.1	-5.08146	-5.13648	-3.28373	D-2
327	Phvul.006G074600.1	-5.00643	-5.04029	-3.24234	D-2
328	Phvul.008G139900.1	-5.00808	-5.04555	-3.26335	D-2
329	Phvul.007G048600.1	-4.97226	-4.99576	-3.21843	D-2
330	Phvul.003G020200.2	-4.9746	-5.02078	-3.22297	D-2
331	Phvul.001G226200.1	-4.98708	-5.02093	-3.23012	D-2
332	Phvul.002G265400.1	-4.90882	-4.83861	-3.19132	D-2
333	Phvul.001G177800.1	-4.91192	-4.85986	-3.19323	D-2
334	Phvul.011G203450.1	-4.94132	-4.87626	-3.20406	D-2
335	Phvul.007G040900.1	-4.96405	-4.88887	-3.20695	D-2
336	Phvul.010G112600.1	-4.9668	-4.9087	-3.2141	D-2
337	Phvul.002G114400.1	-4.81051	-4.73965	-3.13739	D-2
338	Phvul.009G066400.2	-4.83696	-4.75382	-3.14202	D-2
339	Phvul.001G226000.1	-4.8683	-4.80315	-3.18401	D-2
340	Phvul.011G068100.1	-4.89374	-4.80895	-3.18709	D-2
341	Phvul.002G032866.1	-4.84422	-4.78459	-3.14713	D-2
342	Phvul.006G179300.1	-4.84763	-4.79546	-3.16302	D-2
343	Phvul.005G009500.1	-4.84844	-4.79597	-3.1724	D-2
344	Phvul.006G210900.1	-5.56817	-5.48965	-3.50531	D-2
345	Phvul.010G120200.1	-5.6164	-5.53841	-3.51662	D-2
346	Phvul.009G240750.1	-5.45658	-5.43188	-3.46092	D-2
347	Phvul.011G167300.1	-5.46054	-5.43905	-3.46194	D-2
348	Phvul.008G169600.1	-5.4716	-5.45837	-3.49668	D-2
349	Phvul.005G162100.1	-5.51615	-5.46046	-3.50053	D-2
350	Phvul.001G145900.1	-5.25199	-5.13681	-3.29946	D-2
351	Phvul.002G004000.1	-5.25665	-5.14605	-3.33646	D-2
352	Phvul.010G155100.1	-5.27472	-5.14857	-3.35505	D-2
353	Phvul.001G040600.1	-5.33601	-5.16306	-3.37086	D-2
354	Phvul.006G179200.1	-5.34786	-5.22459	-3.37497	D-2
355	Phvul.003G022400.1	-5.34812	-5.25532	-3.3827	D-2
356	Phvul.005G108900.1	-5.40708	-5.36976	-3.419	D-2
357	Phvul.003G020100.1	-5.40796	-5.3845	-3.43808	D-2
358	Phvul.009G042800.1	-5.35016	-5.28873	-3.38579	D-2
359	Phvul.008G232700.1	-5.39003	-5.33148	-3.40756	D-2
360	Phvul.008G012000.1	-5.37669	-5.30193	-3.38675	D-2
361	Phvul.009G142200.1	-5.38444	-5.31061	-3.38737	D-2
362	Phvul.001G040400.1	-4.79482	-4.62175	-3.11573	D-2
363	Phvul.004G040200.1	-4.79876	-4.63342	-3.1218	D-2
364	Phvul.011G077900.1	-4.74412	-4.61376	-3.10149	D-2
365	Phvul.001G177700.2	-4.68881	-4.61055	-3.07793	D-2
366	Phvul.003G005000.1	-4.69692	-4.61301	-3.09556	D-2
367	Phvul.011G214400.1	-4.65336	-4.60309	-3.05641	D-2
368	Phvul.L001078.1	-4.61608	-4.60096	-3.03656	D-2
369	Phvul.002G204500.1	-4.6235	-4.60147	-3.04091	D-2
370	Phvul.007G267200.1	-4.54355	-4.55161	-3.01428	D-2
371	Phvul.003G192000.1	-4.53747	-4.53536	-3.00637	D-2
372	Phvul.007G150500.1	-4.52212	-4.52781	-3.00016	D-2
373	Phvul.009G096400.1	-4.52265	-4.53044	-3.00427	D-2
374	Phvul.009G131900.1	-4.56	-4.5838	-3.03601	D-2
375	Phvul.011G132300.1	-4.55896	-4.56913	-3.0356	D-2
376	Phvul.010G137800.1	-4.55545	-4.55838	-3.0296	D-2
377	Phvul.008G123900.1	-4.55821	-4.55975	-3.03224	D-2
378	Phvul.008G288700.1	-4.34041	-4.381	-2.87101	D-2
379	Phvul.004G025900.1	-4.31493	-4.36484	-2.85446	D-2
380	Phvul.007G108500.1	-4.32235	-4.37805	-2.86067	D-2
381	Phvul.010G090000.1	-4.3032	-4.34042	-2.85146	D-2
382	Phvul.010G063600.1	-4.29467	-4.30108	-2.81084	D-2
383	Phvul.004G099100.1	-4.29838	-4.32066	-2.82206	D-2
384	Phvul.004G155900.1	-4.30142	-4.32736	-2.83017	D-2
385	Phvul.010G134700.1	-4.30291	-4.32858	-2.83054	D-2
386	Phvul.011G150400.1	-4.39007	-4.4004	-2.87374	D-2
387	Phvul.007G264500.1	-4.40811	-4.40504	-2.8771	D-2
388	Phvul.009G032900.1	-4.43853	-4.4433	-2.90297	D-2
389	Phvul.005G166500.1	-4.43422	-4.42866	-2.88432	D-2
390	Phvul.010G063800.1	-4.43591	-4.43262	-2.89162	D-2
391	Phvul.008G236500.1	-4.45063	-4.46169	-2.93146	D-2
392	Phvul.010G089900.1	-4.4584	-4.48897	-2.94098	D-2
393	Phvul.004G024700.1	-4.48285	-4.49312	-2.94177	D-2
394	Phvul.003G020300.2	-4.51816	-4.51793	-2.97336	D-2
395	Phvul.006G086200.1	-4.48494	-4.51194	-2.9505	D-2
396	Phvul.008G238200.1	-4.49564	-4.51614	-2.9552	D-2
397	Phvul.007G048500.1	-4.08639	-4.09234	-2.65424	D-2
398	Phvul.005G026700.1	-4.12175	-4.11022	-2.67739	D-2
399	Phvul.008G150313.1	-4.13586	-4.11147	-2.68022	D-2
400	Phvul.006G137300.1	-4.16537	-4.11605	-2.70847	D-2
401	Phvul.001G124800.1	-4.16869	-4.11772	-2.71529	D-2
402	Phvul.008G076600.1	-4.17287	-4.13312	-2.7203	D-2
403	Phvul.001G172100.1	-4.18183	-4.13881	-2.72418	D-2
404	Phvul.010G045200.1	-4.26135	-4.23265	-2.77703	D-2
405	Phvul.010G040400.1	-4.26856	-4.23709	-2.78046	D-2
406	Phvul.008G033000.1	-4.28169	-4.24916	-2.79032	D-2
407	Phvul.004G044900.1	-4.28339	-4.2623	-2.79907	D-2
408	Phvul.003G047900.1	-4.29433	-4.26363	-2.79975	D-2
409	Phvul.008G055200.1	-4.19289	-4.18352	-2.7643	D-2
410	Phvul.007G008600.1	-4.18653	-4.14898	-2.741	D-2
411	Phvul.011G025100.1	-4.18827	-4.16515	-2.74748	D-2
412	Phvul.007G070400.1	-4.2086	-4.22952	-2.77677	D-2
413	Phvul.006G056600.1	-4.19346	-4.21561	-2.76958	D-2
414	Phvul.008G210400.1	-4.19552	-4.21986	-2.76997	D-2
415	Phvul.008G282300.1	-3.77906	-3.80143	-2.46676	D-2
416	Phvul.005G036132.1	-3.77979	-3.82048	-2.46687	D-2
417	Phvul.008G172400.1	-3.79027	-3.88622	-2.48412	D-2
418	Phvul.002G215000.1	-3.78062	-3.85178	-2.46969	D-2
419	Phvul.009G155800.2	-3.78199	-3.86145	-2.47665	D-2
420	Phvul.001G164900.1	-3.85674	-3.89882	-2.51207	D-2
421	Phvul.006G058700.1	-3.85013	-3.89724	-2.4862	D-2
422	Phvul.003G147000.1	-3.85486	-3.89861	-2.48648	D-2
423	Phvul.001G183300.1	-3.88653	-3.95676	-2.53427	D-2
424	Phvul.004G162500.1	-3.87044	-3.93195	-2.53342	D-2
425	Phvul.001G040700.1	-3.85856	-3.92392	-2.51553	D-2
426	Phvul.007G258300.1	-3.86554	-3.9262	-2.52174	D-2
427	Phvul.010G134000.1	-3.93544	-3.96958	-2.54097	D-2
428	Phvul.004G142600.1	-3.93778	-3.98544	-2.54295	D-2
429	Phvul.001G194600.1	-3.9466	-3.98832	-2.543	D-2
430	Phvul.008G140800.1	-3.99557	-4.00327	-2.57697	D-2
431	Phvul.008G088700.2	-3.97132	-3.98977	-2.54359	D-2
432	Phvul.007G264800.1	-3.98857	-3.9917	-2.55056	D-2
433	Phvul.001G249600.1	-3.99043	-3.99265	-2.55929	D-2
434	Phvul.001G040000.1	-3.99554	-3.99307	-2.55953	D-2
435	Phvul.003G214350.1	-4.05321	-4.07084	-2.60532	D-2
436	Phvul.005G136700.1	-4.07872	-4.08171	-2.61802	D-2
437	Phvul.010G006000.1	-4.05058	-4.04228	-2.60332	D-2
438	Phvul.008G003800.1	-4.0452	-4.03158	-2.59304	D-2
439	Phvul.008G037300.1	-4.04721	-4.03454	-2.59558	D-2
440	Phvul.002G046500.2	-4.0196	-4.02613	-2.58291	D-2
441	Phvul.002G258600.1	-4.03193	-4.03046	-2.59149	D-2
442	Phvul.004G098000.1	-4.02487	-4.02814	-2.58894	D-2
443	Phvul.007G123958.1	-4.0262	-4.02898	-2.59024	D-2
444	Phvul.003G143900.1	-2.68426	-2.72379	-1.91561	D-3
445	Phvul.005G102500.1	-2.69693	-2.73156	-1.91971	D-3
446	Phvul.008G045200.1	-2.67995	-2.71376	-1.91341	D-3
447	Phvul.004G148600.1	-2.67503	-2.7073	-1.91094	D-3
448	Phvul.003G107600.1	-2.67739	-2.70817	-1.91192	D-3
449	Phvul.003G107100.1	-2.69786	-2.75618	-1.92361	D-3
450	Phvul.011G136700.1	-2.70613	-2.75843	-1.92596	D-3
451	Phvul.003G161500.1	-2.71678	-2.77881	-1.94668	D-3
452	Phvul.010G057300.1	-2.71338	-2.76068	-1.94385	D-3
453	Phvul.003G261900.1	-2.71494	-2.76663	-1.9446	D-3
454	Phvul.007G073800.1	-2.82301	-2.87502	-2.00536	D-3
455	Phvul.006G178800.1	-2.83592	-2.87682	-2.00992	D-3
456	Phvul.001G155150.1	-2.8424	-2.87746	-2.01067	D-3
457	Phvul.008G043400.1	-2.78876	-2.85962	-1.98801	D-3
458	Phvul.001G019300.1	-2.81134	-2.87266	-1.99937	D-3
459	Phvul.002G252100.1	-2.80793	-2.86369	-1.9944	D-3
460	Phvul.005G164500.1	-2.8113	-2.86425	-1.99617	D-3
461	Phvul.001G069264.1	-2.76845	-2.82519	-1.9774	D-3
462	Phvul.008G034100.1	-2.77365	-2.82584	-1.97741	D-3
463	Phvul.011G029000.1	-2.77384	-2.82628	-1.97849	D-3
464	Phvul.003G174500.1	-2.78134	-2.832	-1.98165	D-3
465	Phvul.002G044700.1	-2.78537	-2.83498	-1.98637	D-3
466	Phvul.003G071900.1	-2.78635	-2.83764	-1.98754	D-3
467	Phvul.009G253300.1	-2.72303	-2.79182	-1.94852	D-3
468	Phvul.009G241900.1	-2.73331	-2.79467	-1.95745	D-3
469	Phvul.001G192000.1	-2.75014	-2.79762	-1.95808	D-3
470	Phvul.002G272400.2	-2.7537	-2.80161	-1.96295	D-3
471	Phvul.009G101600.1	-2.75692	-2.80185	-1.96724	D-3
472	Phvul.002G298300.1	-2.76596	-2.81584	-1.97563	D-3
473	Phvul.009G244100.1	-2.75838	-2.80945	-1.9676	D-3
474	Phvul.001G117900.1	-2.7598	-2.81408	-1.97023	D-3
475	Phvul.003G024200.1	-2.89786	-2.91439	-2.01845	D-3
476	Phvul.003G084600.1	-2.90687	-2.91949	-2.02829	D-3
477	Phvul.002G257500.2	-2.86297	-2.88138	-2.01264	D-3
478	Phvul.004G147500.1	-2.87276	-2.90105	-2.01518	D-3
479	Phvul.001G155201.1	-2.88329	-2.90371	-2.01725	D-3
480	Phvul.001G100500.1	-2.88855	-2.90942	-2.01833	D-3
481	Phvul.004G124700.1	-2.94691	-2.94523	-2.03582	D-3
482	Phvul.002G215100.1	-2.92144	-2.92093	-2.03052	D-3
483	Phvul.003G117100.1	-2.92613	-2.9366	-2.03144	D-3
484	Phvul.002G047500.2	-2.92637	-2.94055	-2.03292	D-3
485	Phvul.010G096600.1	-2.94764	-2.96706	-2.03742	D-3
486	Phvul.007G029800.1	-2.94886	-2.96811	-2.03866	D-3
487	Phvul.008G211200.1	-2.94897	-2.97553	-2.04628	D-3
488	Phvul.009G046900.1	-2.95024	-2.98139	-2.05055	D-3
489	Phvul.003G166700.1	-3.09073	-3.13933	-2.11047	D-3
490	Phvul.001G069001.1	-3.04137	-3.09441	-2.08875	D-3
491	Phvul.006G107900.1	-3.04285	-3.09826	-2.08876	D-3
492	Phvul.002G160700.1	-3.0448	-3.09942	-2.09065	D-3
493	Phvul.003G175100.1	-3.0817	-3.10607	-2.10367	D-3
494	Phvul.004G025800.2	-3.0873	-3.11062	-2.10556	D-3
495	Phvul.010G096100.1	-3.06257	-3.09974	-2.09114	D-3
496	Phvul.009G231600.1	-3.06939	-3.10497	-2.09411	D-3
497	Phvul.004G110200.2	-3.07069	-3.10553	-2.09525	D-3
498	Phvul.011G025700.1	-3.00833	-3.08512	-2.08692	D-3
499	Phvul.009G130600.1	-2.99708	-3.05378	-2.07961	D-3
500	Phvul.007G092000.1	-3.00041	-3.06484	-2.08169	D-3
501	Phvul.006G080600.1	-3.00612	-3.07065	-2.08234	D-3
502	Phvul.001G040800.1	-2.967	-2.99683	-2.05274	D-3
503	Phvul.001G067400.1	-2.97479	-3.01541	-2.06144	D-3
504	Phvul.008G225000.1	-2.97586	-3.03233	-2.06171	D-3
505	Phvul.009G242800.1	-2.97664	-3.04005	-2.06194	D-3
506	Phvul.010G012800.1	-2.98349	-3.04856	-2.06532	D-3
507	Phvul.004G096200.1	-2.9841	-3.04901	-2.07548	D-3
508	Phvul.001G194700.1	-3.63579	-3.52309	-2.34005	D-3
509	Phvul.L003043.1	-3.58943	-3.49827	-2.31305	D-3
510	Phvul.011G098100.1	-3.61248	-3.52108	-2.33191	D-3
511	Phvul.006G084900.3	-3.60324	-3.50515	-2.32628	D-3
512	Phvul.010G129000.1	-3.60855	-3.50795	-2.33069	D-3
513	Phvul.001G069600.1	-3.53839	-3.48507	-2.2894	D-3
514	Phvul.006G001500.1	-3.53989	-3.4868	-2.29448	D-3
515	Phvul.006G137100.1	-3.54729	-3.49179	-2.29763	D-3
516	Phvul.008G094400.1	-3.55509	-3.49358	-2.30106	D-3
517	Phvul.010G032000.1	-3.48223	-3.44418	-2.2592	D-3
518	Phvul.005G087100.1	-3.48827	-3.46123	-2.26073	D-3
519	Phvul.002G260800.1	-3.49041	-3.47524	-2.26818	D-3
520	Phvul.007G272700.1	-3.50425	-3.47704	-2.26862	D-3
521	Phvul.003G256600.1	-3.51455	-3.47727	-2.26935	D-3
522	Phvul.007G043000.1	-3.51481	-3.4804	-2.28039	D-3
523	Phvul.011G068800.1	-3.51887	-3.48219	-2.28579	D-3
524	Phvul.010G096700.1	-3.6967	-3.74298	-2.42086	D-3
525	Phvul.001G040300.1	-3.68672	-3.70257	-2.41319	D-3
526	Phvul.005G116501.1	-3.69427	-3.70588	-2.41779	D-3
527	Phvul.008G088901.1	-3.75798	-3.74858	-2.43165	D-3
528	Phvul.003G020300.1	-3.75169	-3.74536	-2.42218	D-3
529	Phvul.008G289200.2	-3.75574	-3.74706	-2.42329	D-3
530	Phvul.001G216000.1	-3.76045	-3.755	-2.44874	D-3
531	Phvul.010G070250.1	-3.76062	-3.76269	-2.45622	D-3
532	Phvul.006G176920.1	-3.76954	-3.7709	-2.45843	D-3
533	Phvul.010G096900.1	-3.77115	-3.78252	-2.46103	D-3
534	Phvul.001G103600.1	-3.66139	-3.59548	-2.36999	D-3
535	Phvul.010G096800.1	-3.63657	-3.56313	-2.34123	D-3
536	Phvul.011G017200.1	-3.64162	-3.57078	-2.34274	D-3
537	Phvul.007G039800.1	-3.6423	-3.58393	-2.34503	D-3
538	Phvul.007G071000.1	-3.64272	-3.58956	-2.34955	D-3
539	Phvul.010G044900.1	-3.67778	-3.65819	-2.41221	D-3
540	Phvul.007G170600.1	-3.6811	-3.66682	-2.41234	D-3
541	Phvul.010G045100.1	-3.66238	-3.62236	-2.38282	D-3
542	Phvul.007G134700.1	-3.6716	-3.62352	-2.3851	D-3
543	Phvul.004G134600.1	-3.67468	-3.62801	-2.40656	D-3
544	Phvul.003G030000.2	-3.67471	-3.63223	-2.40899	D-3
545	Phvul.004G081900.2	-3.20409	-3.21231	-2.15736	D-3
546	Phvul.008G207300.1	-3.20668	-3.21923	-2.1599	D-3
547	Phvul.005G184500.1	-3.21531	-3.22072	-2.1614	D-3
548	Phvul.007G008500.1	-3.21621	-3.23076	-2.16383	D-3
549	Phvul.011G060300.1	-3.21647	-3.23097	-2.16425	D-3
550	Phvul.010G003300.1	-3.218	-3.24222	-2.16635	D-3
551	Phvul.011G177000.1	-3.22113	-3.24269	-2.17481	D-3
552	Phvul.003G149700.1	-3.23156	-3.24303	-2.1761	D-3
553	Phvul.005G116551.1	-3.23743	-3.24866	-2.17651	D-3
554	Phvul.004G119700.1	-3.23848	-3.25117	-2.17902	D-3
555	Phvul.001G033700.2	-3.17153	-3.17821	-2.14036	D-3
556	Phvul.002G052600.1	-3.17939	-3.18346	-2.14346	D-3
557	Phvul.008G031100.1	-3.20288	-3.19483	-2.1516	D-3
558	Phvul.006G212500.1	-3.18988	-3.18841	-2.14559	D-3
559	Phvul.002G153100.1	-3.19212	-3.19222	-2.15111	D-3
560	Phvul.001G105400.1	-3.14704	-3.17621	-2.13338	D-3
561	Phvul.002G319000.1	-3.13908	-3.17059	-2.12686	D-3
562	Phvul.002G275000.1	-3.1426	-3.17454	-2.12907	D-3
563	Phvul.001G102300.1	-3.1265	-3.14332	-2.11397	D-3
564	Phvul.007G278900.1	-3.13631	-3.1621	-2.12032	D-3
565	Phvul.002G251400.1	-3.12968	-3.15556	-2.11842	D-3
566	Phvul.005G173600.1	-3.13008	-3.15691	-2.11854	D-3
567	Phvul.009G210900.1	-3.30287	-3.30789	-2.20625	D-3
568	Phvul.006G102300.1	-3.30854	-3.32002	-2.21006	D-3
569	Phvul.010G049200.1	-3.31029	-3.33299	-2.21335	D-3
570	Phvul.010G033600.1	-3.24602	-3.26933	-2.18162	D-3
571	Phvul.004G048000.1	-3.2555	-3.27437	-2.19414	D-3
572	Phvul.004G134300.1	-3.26239	-3.2749	-2.19445	D-3
573	Phvul.008G288500.1	-3.27047	-3.29067	-2.19755	D-3
574	Phvul.001G095600.1	-3.28589	-3.29174	-2.19781	D-3
575	Phvul.010G162700.1	-3.29264	-3.29901	-2.20087	D-3
576	Phvul.006G170200.1	-3.38004	-3.37646	-2.22774	D-3
577	Phvul.001G185500.1	-3.38604	-3.38597	-2.23183	D-3
578	Phvul.006G056500.1	-3.34264	-3.34334	-2.21436	D-3
579	Phvul.008G044400.1	-3.35272	-3.35945	-2.22234	D-3
580	Phvul.006G030200.1	-3.35521	-3.35984	-2.22253	D-3
581	Phvul.001G258900.1	-3.3656	-3.36279	-2.22396	D-3
582	Phvul.009G262300.1	-3.36601	-3.3728	-2.22632	D-3
583	Phvul.005G024800.1	-3.42103	-3.39531	-2.23605	D-3
584	Phvul.007G252500.1	-3.42449	-3.40282	-2.23751	D-3
585	Phvul.003G251000.1	-3.42804	-3.41267	-2.2395	D-3
586	Phvul.007G189000.1	-3.43153	-3.41564	-2.24807	D-3
587	Phvul.001G202200.1	-3.45187	-3.43838	-2.25819	D-3
588	Phvul.008G034000.1	-3.43316	-3.42503	-2.25141	D-3
589	Phvul.007G066300.1	-3.43707	-3.42988	-2.25217	D-3
590	Phvul.001G011800.1	-3.44262	-3.43221	-2.2523	D-3
591	Phvul.011G113700.1	-2.21852	-2.2091	-1.6599	D-4
592	Phvul.004G029900.1	-2.22606	-2.21227	-1.66156	D-4
593	Phvul.003G192600.1	-2.24669	-2.22762	-1.66278	D-4
594	Phvul.007G111200.2	-2.23165	-2.2242	-1.66208	D-4
595	Phvul.007G101900.1	-2.2385	-2.22538	-1.66246	D-4
596	Phvul.011G088200.1	-2.25457	-2.22971	-1.67307	D-4
597	Phvul.002G297300.1	-2.26331	-2.23374	-1.67463	D-4
598	Phvul.004G118000.1	-2.26705	-2.24707	-1.69613	D-4
599	Phvul.002G221200.1	-2.26427	-2.23651	-1.68163	D-4
600	Phvul.011G025200.1	-2.26692	-2.24015	-1.68381	D-4
601	Phvul.003G217100.1	-2.19401	-2.18251	-1.64997	D-4
602	Phvul.009G148200.1	-2.19072	-2.17819	-1.64591	D-4
603	Phvul.005G036200.1	-2.19162	-2.18032	-1.6481	D-4
604	Phvul.001G017000.1	-2.20734	-2.19484	-1.6544	D-4
605	Phvul.010G016401.1	-2.21004	-2.1993	-1.65511	D-4
606	Phvul.009G118800.1	-2.19724	-2.19045	-1.6504	D-4
607	Phvul.004G123700.1	-2.20302	-2.19186	-1.65133	D-4
608	Phvul.005G182100.1	-2.20316	-2.19416	-1.65192	D-4
609	Phvul.004G099900.1	-2.15745	-2.17066	-1.63507	D-4
610	Phvul.011G024700.1	-2.15776	-2.17593	-1.63994	D-4
611	Phvul.006G003300.1	-2.16645	-2.17648	-1.64158	D-4
612	Phvul.010G062500.1	-2.17732	-2.17713	-1.64211	D-4
613	Phvul.004G085076.1	-2.14531	-2.14385	-1.6021	D-4
614	Phvul.002G318200.1	-2.14778	-2.14668	-1.60376	D-4
615	Phvul.005G036000.1	-2.15079	-2.15382	-1.61328	D-4
616	Phvul.007G273400.1	-2.15364	-2.16012	-1.61365	D-4
617	Phvul.006G197300.1	-2.1551	-2.16267	-1.61901	D-4
618	Phvul.005G184400.1	-2.15709	-2.16468	-1.62382	D-4
619	Phvul.001G075600.1	-1.98427	-1.99188	-1.52622	D-4
620	Phvul.011G098500.1	-1.99026	-1.99274	-1.52691	D-4
621	Phvul.001G035800.1	-1.99236	-1.99321	-1.52864	D-4
622	Phvul.004G115200.1	-2.00431	-1.99492	-1.5324	D-4
623	Phvul.010G161100.2	-2.00861	-1.99851	-1.53245	D-4
624	Phvul.011G043200.1	-2.01096	-2.00103	-1.53309	D-4
625	Phvul.006G207033.1	-2.03024	-2.00704	-1.53551	D-4
626	Phvul.006G090200.1	-2.03702	-2.01872	-1.5357	D-4
627	Phvul.004G159500.1	-2.03733	-2.02004	-1.54179	D-4
628	Phvul.001G066400.1	-2.04986	-2.02433	-1.54592	D-4
629	Phvul.004G056700.1	-2.05137	-2.0254	-1.55004	D-4
630	Phvul.008G224900.1	-2.05695	-2.02821	-1.55545	D-4
631	Phvul.009G250400.1	-2.05194	-2.02792	-1.55472	D-4
632	Phvul.003G257900.1	-2.05401	-2.0281	-1.55477	D-4
633	Phvul.005G164100.1	-2.1134	-2.09606	-1.58796	D-4
634	Phvul.001G240500.1	-2.11625	-2.09956	-1.5884	D-4
635	Phvul.001G033500.1	-2.11722	-2.1088	-1.59096	D-4
636	Phvul.007G161100.1	-2.11986	-2.11439	-1.59216	D-4
637	Phvul.002G040100.1	-2.12357	-2.11642	-1.59286	D-4
638	Phvul.003G268600.2	-2.13506	-2.12747	-1.59762	D-4
639	Phvul.001G135600.1	-2.13608	-2.12981	-1.60069	D-4
640	Phvul.005G038400.1	-2.13001	-2.1208	-1.59337	D-4
641	Phvul.003G104400.1	-2.13017	-2.12491	-1.59678	D-4
642	Phvul.004G117600.1	-2.13119	-2.1267	-1.59735	D-4
643	Phvul.004G084688.1	-2.05938	-2.04874	-1.55819	D-4
644	Phvul.009G244900.1	-2.05995	-2.05318	-1.56109	D-4
645	Phvul.005G173000.1	-2.06039	-2.05893	-1.56905	D-4
646	Phvul.007G044500.1	-2.0631	-2.06497	-1.56922	D-4
647	Phvul.003G140200.1	-2.08028	-2.06688	-1.57216	D-4
648	Phvul.001G169300.1	-2.08384	-2.06707	-1.57446	D-4
649	Phvul.004G115600.1	-2.0854	-2.07841	-1.57511	D-4
650	Phvul.003G221000.1	-2.08879	-2.08237	-1.57667	D-4
651	Phvul.004G100014.1	-2.09875	-2.09468	-1.58101	D-4
652	Phvul.003G055800.1	-2.10034	-2.09571	-1.58583	D-4
653	Phvul.008G001900.1	-2.09434	-2.09101	-1.58024	D-4
654	Phvul.008G273801.1	-2.09085	-2.08797	-1.57746	D-4
655	Phvul.008G022100.1	-2.09207	-2.08838	-1.57882	D-4
656	Phvul.005G100600.1	-2.27478	-2.26092	-1.69776	D-4
657	Phvul.008G194600.1	-2.28395	-2.26188	-1.69927	D-4
658	Phvul.006G115300.1	-2.28648	-2.26646	-1.70615	D-4
659	Phvul.003G244600.1	-2.28825	-2.27341	-1.71084	D-4
660	Phvul.007G210700.1	-2.29103	-2.27363	-1.71138	D-4
661	Phvul.001G251300.1	-2.30195	-2.27704	-1.71492	D-4
662	Phvul.004G024800.1	-2.30806	-2.28453	-1.71953	D-4
663	Phvul.009G220700.1	-2.35356	-2.32879	-1.73409	D-4
664	Phvul.008G088500.1	-2.33586	-2.32651	-1.73277	D-4
665	Phvul.004G107100.1	-2.33606	-2.32671	-1.73368	D-4
666	Phvul.002G188800.1	-2.31929	-2.2926	-1.72374	D-4
667	Phvul.008G094500.1	-2.31616	-2.28509	-1.72023	D-4
668	Phvul.009G210100.1	-2.31841	-2.28648	-1.72147	D-4
669	Phvul.001G230600.1	-2.32427	-2.30064	-1.72427	D-4
670	Phvul.003G158600.1	-2.32972	-2.30192	-1.73047	D-4
671	Phvul.001G212300.1	-2.33093	-2.30486	-1.73056	D-4
672	Phvul.008G149800.1	-2.33214	-2.30608	-1.73193	D-4
673	Phvul.009G053500.1	-2.39943	-2.40664	-1.76445	D-4
674	Phvul.003G147700.1	-2.39945	-2.42321	-1.76599	D-4
675	Phvul.011G084500.1	-2.40403	-2.42657	-1.76683	D-4
676	Phvul.002G152400.1	-2.40837	-2.43113	-1.76817	D-4
677	Phvul.006G204200.1	-2.41293	-2.44035	-1.76933	D-4
678	Phvul.003G259800.1	-2.41459	-2.44997	-1.76939	D-4
679	Phvul.002G160600.1	-2.42064	-2.4507	-1.77649	D-4
680	Phvul.002G022100.1	-2.36158	-2.34373	-1.73864	D-4
681	Phvul.005G008800.1	-2.37368	-2.34669	-1.73899	D-4
682	Phvul.004G024900.1	-2.37903	-2.36793	-1.74116	D-4
683	Phvul.008G034300.1	-2.37402	-2.35656	-1.73903	D-4
684	Phvul.003G047200.2	-2.37888	-2.36099	-1.73957	D-4
685	Phvul.002G014700.1	-2.39517	-2.39396	-1.74859	D-4
686	Phvul.003G190400.1	-2.37918	-2.38149	-1.74453	D-4
687	Phvul.009G061350.1	-2.3803	-2.38514	-1.74546	D-4
688	Phvul.009G240666.1	-2.38596	-2.38693	-1.74729	D-4
689	Phvul.002G082300.1	-2.38695	-2.38752	-1.7476	D-4
690	Phvul.011G189900.1	-2.64703	-2.65197	-1.90362	D-4
691	Phvul.002G166000.1	-2.65429	-2.6523	-1.90838	D-4
692	Phvul.003G251200.1	-2.64061	-2.64701	-1.89951	D-4
693	Phvul.008G049700.1	-2.63393	-2.634	-1.89454	D-4
694	Phvul.007G242100.1	-2.6397	-2.63773	-1.89949	D-4
695	Phvul.003G168200.1	-2.61201	-2.63198	-1.89073	D-4
696	Phvul.005G164000.1	-2.59412	-2.61511	-1.88569	D-4
697	Phvul.010G155900.1	-2.59902	-2.62466	-1.89069	D-4
698	Phvul.001G209400.1	-2.59325	-2.58979	-1.88162	D-4
699	Phvul.005G020400.1	-2.58277	-2.58099	-1.87312	D-4
700	Phvul.003G239600.1	-2.58155	-2.57154	-1.87049	D-4
701	Phvul.008G149600.1	-2.58171	-2.57322	-1.87094	D-4
702	Phvul.001G071300.1	-2.47065	-2.48745	-1.79931	D-4
703	Phvul.004G142500.1	-2.47624	-2.48966	-1.80066	D-4
704	Phvul.010G156000.1	-2.48239	-2.50257	-1.81218	D-4
705	Phvul.009G199700.1	-2.48527	-2.50634	-1.8122	D-4
706	Phvul.004G155400.2	-2.45824	-2.4854	-1.79658	D-4
707	Phvul.006G158300.1	-2.45373	-2.47321	-1.78964	D-4
708	Phvul.008G254400.1	-2.4579	-2.47509	-1.79269	D-4
709	Phvul.007G039200.1	-2.44016	-2.46988	-1.78914	D-4
710	Phvul.008G109300.1	-2.42595	-2.46642	-1.78834	D-4
711	Phvul.006G002700.2	-2.4237	-2.4616	-1.78282	D-4
712	Phvul.003G146400.1	-2.42247	-2.45775	-1.77823	D-4
713	Phvul.003G042700.1	-2.42267	-2.45921	-1.7795	D-4
714	Phvul.004G077400.1	-2.53525	-2.54803	-1.85617	D-4
715	Phvul.006G086100.1	-2.54857	-2.54995	-1.85731	D-4
716	Phvul.009G159300.1	-2.55684	-2.55067	-1.85991	D-4
717	Phvul.008G028900.1	-2.56138	-2.56874	-1.86153	D-4
718	Phvul.002G148400.1	-2.56693	-2.57091	-1.86307	D-4
719	Phvul.008G193900.1	-2.56931	-2.57118	-1.86469	D-4
720	Phvul.008G088800.2	-2.51395	-2.5407	-1.83414	D-4
721	Phvul.011G090400.1	-2.51888	-2.54784	-1.84002	D-4
722	Phvul.003G088000.1	-2.52465	-2.54799	-1.84037	D-4
723	Phvul.010G116000.1	-2.51331	-2.52527	-1.82852	D-4
724	Phvul.006G142300.1	-2.49681	-2.51811	-1.82149	D-4
725	Phvul.003G201400.2	-2.50108	-2.52063	-1.8241	D-4
726	Phvul.002G067214.1	-2.50253	-2.521	-1.82719	D-4
727	Phvul.006G030900.1	-1.00084	-1.00051	-1.00125	D-5
728	Phvul.003G086000.1	-1.01489	-1.00456	-1.00562	D-5
729	Phvul.007G265100.1	-1.04637	-1.01164	-1.00657	D-5
730	Phvul.004G074700.1	-1.05296	-1.02139	-1.00682	D-5
731	Phvul.010G016600.2	-1.06461	-1.0243	-1.00784	D-5
732	Phvul.009G028800.1	-1.07251	-1.02694	-1.00923	D-5
733	Phvul.008G117000.2	-1.07651	-1.0408	-1.01272	D-5
734	Phvul.007G172500.1	-1.07936	-1.04561	-1.0129	D-5
735	Phvul.006G087600.1	-1.08094	-1.05233	-1.01588	D-5
736	Phvul.006G201100.1	-1.08414	-1.05475	-1.01835	D-5
737	Phvul.002G088000.1	-1.08672	-1.05606	-1.01867	D-5
738	Phvul.008G252101.1	-1.13268	-1.0633	-1.0203	D-5
739	Phvul.006G056200.1	-1.14654	-1.07356	-1.02155	D-5
740	Phvul.001G263800.1	-1.17196	-1.10445	-1.03451	D-5
741	Phvul.009G017500.1	-1.17294	-1.11035	-1.03477	D-5
742	Phvul.006G206000.1	-1.17764	-1.11396	-1.03523	D-5
743	Phvul.006G097700.1	-1.18134	-1.11693	-1.03615	D-5
744	Phvul.008G282800.1	-1.15679	-1.07503	-1.02192	D-5
745	Phvul.006G022800.1	-1.16168	-1.08004	-1.02503	D-5
746	Phvul.001G207500.1	-1.16233	-1.08118	-1.02598	D-5
747	Phvul.006G199300.1	-1.16272	-1.09432	-1.02613	D-5
748	Phvul.009G184300.1	-1.16697	-1.09576	-1.02689	D-5
749	Phvul.007G242200.1	-1.16728	-1.10047	-1.03092	D-5
750	Phvul.007G047500.3	-1.16767	-1.10108	-1.03303	D-5
751	Phvul.008G223100.1	-1.38972	-1.35492	-1.16196	D-5
752	Phvul.008G050700.1	-1.40026	-1.35661	-1.16291	D-5
753	Phvul.009G124000.1	-1.42062	-1.37133	-1.16805	D-5
754	Phvul.002G268900.1	-1.42711	-1.37345	-1.17072	D-5
755	Phvul.004G140800.1	-1.41254	-1.36741	-1.16587	D-5
756	Phvul.009G158200.1	-1.40405	-1.36325	-1.16499	D-5
757	Phvul.001G154500.1	-1.40607	-1.36483	-1.16581	D-5
758	Phvul.007G025200.1	-1.35909	-1.32481	-1.14162	D-5
759	Phvul.005G078500.1	-1.36556	-1.33515	-1.14397	D-5
760	Phvul.008G152700.1	-1.36304	-1.33032	-1.14166	D-5
761	Phvul.009G166200.1	-1.36427	-1.33059	-1.14314	D-5
762	Phvul.008G124900.1	-1.37843	-1.34629	-1.15746	D-5
763	Phvul.004G154800.1	-1.37876	-1.34934	-1.15888	D-5
764	Phvul.007G260500.1	-1.3751	-1.33944	-1.14999	D-5
765	Phvul.002G155800.1	-1.37035	-1.33761	-1.14432	D-5
766	Phvul.004G114700.1	-1.37147	-1.3393	-1.1457	D-5
767	Phvul.006G001100.1	-1.43418	-1.375	-1.17583	D-5
768	Phvul.010G001300.1	-1.44158	-1.38021	-1.18774	D-5
769	Phvul.007G026700.1	-1.43756	-1.3775	-1.18654	D-5
770	Phvul.001G105500.1	-1.43828	-1.3789	-1.18745	D-5
771	Phvul.001G238100.1	-1.45667	-1.40471	-1.20802	D-5
772	Phvul.005G005600.2	-1.45243	-1.39806	-1.2014	D-5
773	Phvul.007G206600.1	-1.45613	-1.399	-1.20274	D-5
774	Phvul.001G194060.1	-1.44828	-1.39267	-1.1949	D-5
775	Phvul.001G048050.1	-1.45075	-1.39448	-1.19773	D-5
776	Phvul.002G090000.1	-1.44511	-1.38461	-1.18867	D-5
777	Phvul.007G268900.1	-1.44527	-1.38796	-1.19118	D-5
778	Phvul.004G071700.1	-1.44571	-1.39036	-1.19281	D-5
779	Phvul.011G158900.1	-1.46149	-1.40643	-1.21515	D-5
780	Phvul.006G210100.2	-1.46493	-1.40887	-1.21987	D-5
781	Phvul.002G260000.1	-1.4656	-1.41194	-1.22054	D-5
782	Phvul.003G282300.2	-1.46814	-1.41543	-1.22324	D-5
783	Phvul.005G061200.1	-1.4721	-1.41628	-1.22536	D-5
784	Phvul.010G068700.1	-1.47291	-1.41703	-1.22596	D-5
785	Phvul.009G068100.1	-1.48904	-1.43152	-1.23504	D-5
786	Phvul.008G090300.1	-1.49211	-1.43581	-1.23536	D-5
787	Phvul.008G020750.1	-1.49508	-1.43821	-1.23537	D-5
788	Phvul.007G030900.1	-1.47816	-1.43106	-1.23468	D-5
789	Phvul.001G225000.1	-1.47755	-1.42539	-1.23427	D-5
790	Phvul.004G142700.1	-1.47545	-1.42372	-1.22942	D-5
791	Phvul.003G034200.1	-1.4774	-1.42474	-1.23003	D-5
792	Phvul.004G076400.1	-1.34977	-1.30476	-1.13133	D-5
793	Phvul.003G028200.1	-1.35642	-1.31143	-1.13809	D-5
794	Phvul.007G105600.1	-1.35462	-1.30711	-1.13507	D-5
795	Phvul.004G026000.1	-1.35551	-1.30846	-1.13688	D-5
796	Phvul.005G023400.1	-1.32722	-1.28227	-1.11857	D-5
797	Phvul.002G175900.1	-1.33053	-1.28608	-1.12175	D-5
798	Phvul.010G128900.1	-1.33577	-1.28765	-1.12241	D-5
799	Phvul.007G196900.1	-1.34147	-1.29045	-1.12278	D-5
800	Phvul.002G181500.1	-1.34678	-1.29615	-1.12786	D-5
801	Phvul.004G153800.1	-1.345	-1.29214	-1.12498	D-5
802	Phvul.010G010400.1	-1.34523	-1.29389	-1.12633	D-5
803	Phvul.011G005800.1	-1.31634	-1.27021	-1.10452	D-5
804	Phvul.007G191500.1	-1.31184	-1.26519	-1.10248	D-5
805	Phvul.003G047400.1	-1.31224	-1.26606	-1.1031	D-5
806	Phvul.001G031600.1	-1.31729	-1.27791	-1.10539	D-5
807	Phvul.002G167100.1	-1.32367	-1.27811	-1.1055	D-5
808	Phvul.009G137500.1	-1.32452	-1.27893	-1.10986	D-5
809	Phvul.009G132400.1	-1.27714	-1.24777	-1.09477	D-5
810	Phvul.002G222600.1	-1.27038	-1.24488	-1.09293	D-5
811	Phvul.001G237900.1	-1.27271	-1.24526	-1.09324	D-5
812	Phvul.007G214900.1	-1.29206	-1.2486	-1.09891	D-5
813	Phvul.011G034800.1	-1.29986	-1.25695	-1.09948	D-5
814	Phvul.004G096500.1	-1.30083	-1.26337	-1.09963	D-5
815	Phvul.006G112200.1	-1.30109	-1.26387	-1.09993	D-5
816	Phvul.008G287800.1	-1.20676	-1.15962	-1.06041	D-5
817	Phvul.001G033800.1	-1.21811	-1.17339	-1.06099	D-5
818	Phvul.007G212600.2	-1.18303	-1.12907	-1.03718	D-5
819	Phvul.007G088200.1	-1.18355	-1.13453	-1.04045	D-5
820	Phvul.009G243600.1	-1.18441	-1.13589	-1.04126	D-5
821	Phvul.002G002600.1	-1.19253	-1.13731	-1.04408	D-5
822	Phvul.010G148300.1	-1.19304	-1.1412	-1.04757	D-5
823	Phvul.002G329300.1	-1.19645	-1.14627	-1.05099	D-5
824	Phvul.010G063400.2	-1.19976	-1.15189	-1.05344	D-5
825	Phvul.001G105101.1	-1.24055	-1.22123	-1.08472	D-5
826	Phvul.005G011200.1	-1.24078	-1.22828	-1.08495	D-5
827	Phvul.004G114600.1	-1.24287	-1.22877	-1.0861	D-5
828	Phvul.009G071200.1	-1.24324	-1.23342	-1.08956	D-5
829	Phvul.007G171100.1	-1.24537	-1.23714	-1.08981	D-5
830	Phvul.002G270300.1	-1.24861	-1.23879	-1.09142	D-5
831	Phvul.002G293600.1	-1.25043	-1.24166	-1.09168	D-5
832	Phvul.009G029200.1	-1.23709	-1.20489	-1.07221	D-5
833	Phvul.011G096300.1	-1.23801	-1.20774	-1.07236	D-5
834	Phvul.005G064200.1	-1.23909	-1.20805	-1.0785	D-5
835	Phvul.010G068900.1	-1.23912	-1.21123	-1.08024	D-5
836	Phvul.002G011400.1	-1.23939	-1.21424	-1.08212	D-5
837	Phvul.010G017100.1	-1.21888	-1.18593	-1.06288	D-5
838	Phvul.009G028500.1	-1.21991	-1.19125	-1.06388	D-5
839	Phvul.001G239300.1	-1.22114	-1.19207	-1.06682	D-5
840	Phvul.007G251200.1	-1.22626	-1.19683	-1.0676	D-5
841	Phvul.008G054300.1	-1.23277	-1.19792	-1.07079	D-5
842	Phvul.009G197500.1	-1.23386	-1.20336	-1.07217	D-5
843	Phvul.010G129100.1	-1.89396	-1.88186	-1.48025	D-6
844	Phvul.008G012200.1	-1.90678	-1.8884	-1.48069	D-6
845	Phvul.005G123600.1	-1.91439	-1.896	-1.48332	D-6
846	Phvul.009G048600.1	-1.92046	-1.89665	-1.48393	D-6
847	Phvul.001G218500.1	-1.92346	-1.91778	-1.49557	D-6
848	Phvul.003G011000.1	-1.9242	-1.91863	-1.49635	D-6
849	Phvul.001G086400.1	-1.9222	-1.91539	-1.49017	D-6
850	Phvul.004G099500.1	-1.92111	-1.91114	-1.48846	D-6
851	Phvul.006G065900.1	-1.92188	-1.91187	-1.48889	D-6
852	Phvul.005G121600.1	-1.97914	-1.96681	-1.52175	D-6
853	Phvul.009G159100.1	-1.96959	-1.94729	-1.51666	D-6
854	Phvul.004G021800.2	-1.97803	-1.95564	-1.51739	D-6
855	Phvul.009G194300.1	-1.94382	-1.92504	-1.50212	D-6
856	Phvul.005G057500.1	-1.9322	-1.92269	-1.50097	D-6
857	Phvul.005G164200.1	-1.93462	-1.92386	-1.50101	D-6
858	Phvul.008G235100.1	-1.95046	-1.94021	-1.50928	D-6
859	Phvul.008G032400.1	-1.94403	-1.93604	-1.50403	D-6
860	Phvul.005G019300.1	-1.94664	-1.94002	-1.50469	D-6
861	Phvul.002G309100.1	-1.95996	-1.94184	-1.51025	D-6
862	Phvul.004G095900.1	-1.96096	-1.94281	-1.51541	D-6
863	Phvul.009G059000.1	-1.96137	-1.94682	-1.51569	D-6
864	Phvul.007G049100.1	-1.87918	-1.87716	-1.47804	D-6
865	Phvul.004G110400.1	-1.86968	-1.87523	-1.47321	D-6
866	Phvul.002G149300.1	-1.87269	-1.8759	-1.47616	D-6
867	Phvul.010G068800.1	-1.85802	-1.85465	-1.45955	D-6
868	Phvul.001G242400.1	-1.86196	-1.85624	-1.4598	D-6
869	Phvul.L008943.1	-1.86491	-1.86055	-1.47175	D-6
870	Phvul.011G147000.1	-1.86684	-1.86208	-1.4722	D-6
871	Phvul.003G295000.1	-1.86759	-1.86339	-1.47302	D-6
872	Phvul.001G160600.1	-1.83804	-1.83791	-1.44496	D-6
873	Phvul.005G097500.1	-1.8422	-1.83814	-1.45523	D-6
874	Phvul.001G182300.1	-1.84228	-1.84296	-1.45568	D-6
875	Phvul.011G128115.1	-1.84409	-1.84509	-1.45717	D-6
876	Phvul.008G140500.1	-1.82823	-1.80842	-1.43022	D-6
877	Phvul.003G024600.1	-1.83394	-1.81096	-1.43707	D-6
878	Phvul.003G237400.1	-1.83793	-1.82436	-1.43882	D-6
879	Phvul.008G192800.1	-1.83499	-1.81965	-1.4373	D-6
880	Phvul.006G023100.1	-1.83508	-1.82265	-1.43843	D-6
881	Phvul.005G135200.1	-1.74299	-1.73251	-1.3892	D-6
882	Phvul.006G101200.1	-1.74409	-1.73253	-1.39328	D-6
883	Phvul.001G157900.1	-1.75945	-1.74076	-1.39863	D-6
884	Phvul.007G220400.1	-1.755	-1.73439	-1.39697	D-6
885	Phvul.003G170800.1	-1.7554	-1.73673	-1.39783	D-6
886	Phvul.010G073800.1	-1.7759	-1.76196	-1.40214	D-6
887	Phvul.001G036900.1	-1.7766	-1.76858	-1.40314	D-6
888	Phvul.004G139700.1	-1.76042	-1.74889	-1.39881	D-6
889	Phvul.003G160800.1	-1.76649	-1.74998	-1.39896	D-6
890	Phvul.007G031000.1	-1.77452	-1.75228	-1.40089	D-6
891	Phvul.006G053800.1	-1.77553	-1.7526	-1.4013	D-6
892	Phvul.010G158700.1	-1.77564	-1.75311	-1.40203	D-6
893	Phvul.007G087500.1	-1.78499	-1.7859	-1.41589	D-6
894	Phvul.005G093000.1	-1.79104	-1.78991	-1.41647	D-6
895	Phvul.008G274400.1	-1.77759	-1.77543	-1.40368	D-6
896	Phvul.007G219500.2	-1.7842	-1.78001	-1.40403	D-6
897	Phvul.002G223400.1	-1.78428	-1.78329	-1.40569	D-6
898	Phvul.001G229500.1	-1.78451	-1.78503	-1.40677	D-6
899	Phvul.001G087100.1	-1.81082	-1.80528	-1.4272	D-6
900	Phvul.003G149500.2	-1.8158	-1.80692	-1.42839	D-6
901	Phvul.003G160900.1	-1.8198	-1.80842	-1.42898	D-6
902	Phvul.001G024500.1	-1.79507	-1.80096	-1.41967	D-6
903	Phvul.005G019501.1	-1.79785	-1.80102	-1.42178	D-6
904	Phvul.006G001200.1	-1.7999	-1.80146	-1.42551	D-6
905	Phvul.004G122300.1	-1.80119	-1.80305	-1.42645	D-6
906	Phvul.005G096200.1	-1.69349	-1.67479	-1.36526	D-6
907	Phvul.003G140500.1	-1.6892	-1.67015	-1.35683	D-6
908	Phvul.011G063100.2	-1.69218	-1.67073	-1.35763	D-6
909	Phvul.008G169900.1	-1.69537	-1.70109	-1.37037	D-6
910	Phvul.011G151200.1	-1.70956	-1.70492	-1.37263	D-6
911	Phvul.002G318300.1	-1.71068	-1.70735	-1.37366	D-6
912	Phvul.001G024200.1	-1.7218	-1.70976	-1.37413	D-6
913	Phvul.007G209000.1	-1.72697	-1.71181	-1.37833	D-6
914	Phvul.003G165200.1	-1.72781	-1.71618	-1.38069	D-6
915	Phvul.003G115800.2	-1.73496	-1.72241	-1.3874	D-6
916	Phvul.006G119100.1	-1.73093	-1.71875	-1.38141	D-6
917	Phvul.006G186300.1	-1.73232	-1.71922	-1.38463	D-6
918	Phvul.008G032200.1	-1.62512	-1.59604	-1.3286	D-6
919	Phvul.007G279600.1	-1.62897	-1.60337	-1.32947	D-6
920	Phvul.008G176200.1	-1.62939	-1.62311	-1.33487	D-6
921	Phvul.003G224000.1	-1.63548	-1.62376	-1.33532	D-6
922	Phvul.006G155000.1	-1.64575	-1.62837	-1.33775	D-6
923	Phvul.004G164200.1	-1.64908	-1.62903	-1.3393	D-6
924	Phvul.002G311700.1	-1.65561	-1.63869	-1.34318	D-6
925	Phvul.009G061450.1	-1.6495	-1.63333	-1.34142	D-6
926	Phvul.007G096300.1	-1.65204	-1.63671	-1.34184	D-6
927	Phvul.009G240622.1	-1.66111	-1.65662	-1.34937	D-6
928	Phvul.001G182900.1	-1.65843	-1.64675	-1.34712	D-6
929	Phvul.009G153700.3	-1.66021	-1.64979	-1.34915	D-6
930	Phvul.005G110200.1	-1.6676	-1.66141	-1.35039	D-6
931	Phvul.002G036100.1	-1.67213	-1.66179	-1.35076	D-6
932	Phvul.009G044400.1	-1.67662	-1.6637	-1.35138	D-6
933	Phvul.001G147800.2	-1.68009	-1.66702	-1.35247	D-6
934	Phvul.011G123401.1	-1.56953	-1.54028	-1.29042	D-6
935	Phvul.010G115900.1	-1.57301	-1.54243	-1.29221	D-6
936	Phvul.006G142600.1	-1.57451	-1.54425	-1.29249	D-6
937	Phvul.L001745.1	-1.58809	-1.54431	-1.2964	D-6
938	Phvul.001G182800.1	-1.58923	-1.54768	-1.29758	D-6
939	Phvul.L006743.1	-1.58987	-1.55055	-1.29973	D-6
940	Phvul.008G164300.1	-1.59221	-1.55266	-1.2999	D-6
941	Phvul.011G017100.1	-1.60003	-1.56534	-1.31476	D-6
942	Phvul.007G151900.1	-1.59534	-1.55786	-1.30703	D-6
943	Phvul.008G146000.1	-1.5989	-1.56238	-1.31204	D-6
944	Phvul.002G235600.1	-1.59667	-1.56055	-1.30913	D-6
945	Phvul.003G251300.2	-1.59732	-1.56076	-1.31014	D-6
946	Phvul.004G107001.1	-1.60473	-1.57421	-1.32484	D-6
947	Phvul.001G031400.1	-1.60703	-1.58065	-1.32514	D-6
948	Phvul.008G251700.1	-1.61652	-1.5897	-1.32629	D-6
949	Phvul.001G210500.1	-1.61098	-1.58664	-1.32518	D-6
950	Phvul.008G167350.1	-1.61348	-1.58674	-1.32558	D-6
951	Phvul.007G138800.1	-1.54324	-1.49377	-1.27062	D-6
952	Phvul.007G159000.1	-1.54585	-1.50005	-1.27389	D-6
953	Phvul.005G118900.1	-1.55153	-1.51333	-1.27687	D-6
954	Phvul.002G057500.1	-1.55189	-1.51592	-1.27957	D-6
955	Phvul.004G155500.1	-1.54782	-1.50884	-1.27588	D-6
956	Phvul.010G040900.1	-1.54711	-1.50575	-1.27537	D-6
957	Phvul.009G213000.1	-1.5477	-1.50591	-1.27544	D-6
958	Phvul.010G122600.1	-1.56096	-1.53025	-1.28344	D-6
959	Phvul.002G124500.1	-1.56333	-1.53299	-1.2858	D-6
960	Phvul.007G260400.2	-1.56679	-1.53466	-1.28683	D-6
961	Phvul.001G171500.1	-1.5543	-1.52587	-1.27972	D-6
962	Phvul.007G050400.1	-1.55462	-1.52594	-1.28018	D-6
963	Phvul.002G265100.1	-1.55749	-1.52658	-1.28051	D-6
964	Phvul.001G145300.1	-1.55772	-1.52875	-1.28174	D-6
965	Phvul.002G222100.1	-1.52172	-1.47743	-1.26009	D-6
966	Phvul.003G123566.1	-1.52562	-1.47903	-1.2605	D-6
967	Phvul.007G146300.1	-1.5268	-1.48175	-1.26171	D-6
968	Phvul.006G059800.1	-1.53697	-1.48287	-1.26316	D-6
969	Phvul.003G247601.1	-1.53699	-1.48622	-1.26416	D-6
970	Phvul.002G010000.1	-1.53879	-1.48813	-1.26568	D-6
971	Phvul.004G104100.1	-1.5209	-1.46527	-1.2593	D-6
972	Phvul.009G158600.1	-1.51692	-1.45593	-1.24695	D-6
973	Phvul.001G037700.1	-1.51859	-1.45891	-1.25017	D-6
974	Phvul.001G264066.1	-1.51979	-1.46006	-1.25033	D-6
975	Phvul.011G048800.1	-1.50015	-1.44355	-1.2375	D-6
976	Phvul.009G030000.1	-1.50277	-1.44506	-1.23764	D-6
977	Phvul.003G124400.1	-1.50846	-1.44935	-1.2439	D-6
978	Phvul.009G173900.1	-1.51031	-1.45297	-1.24527	D-6
979	Phvul.001G167400.1	-1.51112	-1.45392	-1.2468	D-6
