# Supplementary material for: Elevated temperatures cause loss of seed set in common bean (Phaseolus vulgaris L.) potentially through the disruption of source-sink relationships
Source: BMC Genomics. 2019 Apr 24;20:312. doi: 10.1186/s12864-019-5669-2 (PMC6480737; doi:10.1186/s12864-019-5669-2)
Supplement: Supplementary file 4 — List of genes that differentially expressed under the heat stress conditions and just detected in tolerant genotypes (Sacramento and NY-105). (XLSX 1518 kb) [file 12864_2019_5669_MOESM4_ESM.xlsx]

## Sheet: Upregulated genes in tolerant
	id	#pacId	locusName	peptideName	Pfam	Panther	KOG	ec	KO	GO	Best-hit-arabi-name	arabi-symbol	arabi-defline
1	Phvul.001G003400.1	37170187	Phvul.001G003400	Phvul.001G003400.1.p	PF13639	PTHR14155,PTHR14155:SF77			K19037	GO:0008270,GO:0005515	AT5G42200.1		RING/U-box superfamily protein
2	Phvul.001G013300.1	37169516	Phvul.001G013300	Phvul.001G013300.1.p	PF00646,PF14299	PTHR32278,PTHR32278:SF2				GO:0005515	AT2G02360.1	AtPP2-B10,PP2-B10	phloem protein 2-B10
3	Phvul.001G013400.2	37169708	Phvul.001G013400	Phvul.001G013400.2.p	PF00646,PF14299	PTHR32278,PTHR32278:SF2				GO:0005515	AT2G02360.1	AtPP2-B10,PP2-B10	phloem protein 2-B10
4	Phvul.001G027200.1	37169614	Phvul.001G027200	Phvul.001G027200.1.p	PF01459	PTHR11743,PTHR11743:SF32	KOG3126		K15040	GO:0055085,GO:0005741	AT5G67500.1	ATVDAC2,VDAC2	voltage dependent anion channel 2
5	Phvul.001G050400.1	37169742	Phvul.001G050400	Phvul.001G050400.1.p
6	Phvul.001G068400.1	37169799	Phvul.001G068400	Phvul.001G068400.1.p	PF12854,PF13041,PF01535	PTHR24015,PTHR24015:SF379					AT2G35030.1		Pentatricopeptide repeat (PPR) superfamily protein
7	Phvul.001G089400.1	37168952	Phvul.001G089400	Phvul.001G089400.1.p	PF01535,PF13041	PTHR24015,PTHR24015:SF351					AT5G14080.1		Tetratricopeptide repeat (TPR)-like superfamily protein
8	Phvul.001G107500.1	37170191	Phvul.001G107500	Phvul.001G107500.1.p	PF00291	PTHR10314,PTHR10314:SF90	KOG1252	2.5.1.47	K01738		AT3G03630.1	CS26	cysteine synthase 26
9	Phvul.001G110100.1	37169988	Phvul.001G110100	Phvul.001G110100.1.p		PTHR11122,PTHR11122:SF18	KOG1594				AT1G64770.1	NDF2,NDH45	NDH-dependent cyclic electron flow 1
10	Phvul.001G110400.1	37171084	Phvul.001G110400	Phvul.001G110400.1.p	PF04410	PTHR23237			K11128	GO:0042254,GO:0001522,GO:0031429	AT3G03920.1		H/ACA ribonucleoprotein complex, subunit Gar1/Naf1 protein
11	Phvul.001G118200.2	37168604	Phvul.001G118200	Phvul.001G118200.2.p	PF13414,PF00254	PTHR10516,PTHR10516:SF312	KOG0543	5.2.1.8	K09571	GO:0006457	AT5G48570.1	ATFKBP65,FKBP65,ROF2	FKBP-type peptidyl-prolyl cis-trans isomerase family protein
12	Phvul.001G119100.2	37170249	Phvul.001G119100	Phvul.001G119100.2.p	PF01789	PTHR31407,PTHR31407:SF14		1.10.3.9		GO:0019898,GO:0015979,GO:0009654,GO:0009523,GO:0005509	AT3G56650.1		Mog1/PsbP/DUF1795-like photosystem II reaction center PsbP family protein
13	Phvul.001G140200.1	37169792	Phvul.001G140200	Phvul.001G140200.1.p	PF06398,PF00168	PTHR10024,PTHR10024:SF243	KOG1030			GO:0005515	AT3G57880.1		Calcium-dependent lipid-binding (CaLB domain) plant phosphoribosyltransferase family protein
14	Phvul.001G146000.1	37168753	Phvul.001G146000	Phvul.001G146000.1.p	PF12854,PF13041,PF01535	PTHR24015,PTHR24015:SF878					AT2G22410.1	SLO1	SLOW GROWTH 1
15	Phvul.001G149100.1	37170857	Phvul.001G149100	Phvul.001G149100.1.p	PF08137	PTHR33102,PTHR33102:SF11					AT3G63088.1	DVL14,RTFL14	ROTUNDIFOLIA like 14
16	Phvul.001G167800.1	37168674	Phvul.001G167800	Phvul.001G167800.1.p	PF00294	PTHR10584,PTHR10584:SF190	KOG2947,KOG2855	2.7.1.15			AT4G28706.3		pfkB-like carbohydrate kinase family protein
17	Phvul.001G180700.1	37170707	Phvul.001G180700	Phvul.001G180700.1.p		PTHR36737,PTHR36737:SF1					AT2G36835.1
18	Phvul.001G181100.1	37169043	Phvul.001G181100	Phvul.001G181100.1.p	PF00230	PTHR19139,PTHR19139:SF52	KOG0223		K09873	GO:0016020,GO:0006810,GO:0005215	AT2G36830.1	GAMMA-TIP,GAMMA-TIP1,TIP1;1	gamma tonoplast intrinsic protein
19	Phvul.001G187700.1	37168223	Phvul.001G187700	Phvul.001G187700.1.p	PF14510,PF08370,PF00005,PF01061	PTHR19241,PTHR19241:SF261		3.6.3.25		GO:0016887,GO:0005524,GO:0016020	AT2G36380.1	ATPDR6,PDR6	pleiotropic drug resistance 6
20	Phvul.001G189300.1	37170657	Phvul.001G189300	Phvul.001G189300.1.p	PF12697	PTHR10992,PTHR10992:SF740		3.7.1.8,3.7.1.17			AT5G22460.2		alpha/beta-Hydrolases superfamily protein
21	Phvul.001G221600.2	37170302	Phvul.001G221600	Phvul.001G221600.2.p	PF14432,PF01535,PF13041	PTHR24015					AT2G22070.1		pentatricopeptide (PPR) repeat-containing protein
22	Phvul.001G228800.1	37171015	Phvul.001G228800	Phvul.001G228800.1.p		PTHR33538,PTHR33538:SF2					AT5G55490.1	ATGEX1,GEX1	gamete expressed protein 1
23	Phvul.001G242100.1	37168703	Phvul.001G242100	Phvul.001G242100.1.p	PF00504	PTHR21649,PTHR21649:SF32			K08915	GO:0016020,GO:0009765	AT2G40100.1	LHCB4.3	light harvesting complex photosystem II
24	Phvul.001G242200.1	37168077	Phvul.001G242200	Phvul.001G242200.1.p	PF00067	PTHR24286,PTHR24286:SF44	KOG0157		K09588	GO:0055114,GO:0020037,GO:0016705,GO:0005506	AT5G05690.1	CBB3,CPD,CYP90,CYP90A,CYP90A1,DWF3	Cytochrome P450 superfamily protein
25	Phvul.001G244700.1	37168348	Phvul.001G244700	Phvul.001G244700.1.p	PF03195	PTHR31301,PTHR31301:SF24					AT3G11090.1	LBD21	LOB domain-containing protein 21
26	Phvul.001G250200.1	37170681	Phvul.001G250200	Phvul.001G250200.1.p	PF00026	PTHR13683,PTHR13683:SF303	KOG1339	3.4.23.12		GO:0006508,GO:0004190	AT5G10080.1		Eukaryotic aspartyl protease family protein
27	Phvul.002G004400.1	37177297	Phvul.002G004400	Phvul.002G004400.1.p	PF13041,PF01535	PTHR24015,PTHR24015:SF461					AT1G32415.1		pentatricopeptide (PPR) repeat-containing protein
28	Phvul.002G012100.1	37176330	Phvul.002G012100	Phvul.002G012100.1.p	PF10343	PTHR21314,PTHR21314:SF0	KOG2524
29	Phvul.002G022400.1	37178778	Phvul.002G022400	Phvul.002G022400.1.p	PF01535,PF13041	PTHR24015,PTHR24015:SF655					AT3G50420.1		Pentatricopeptide repeat (PPR) superfamily protein
30	Phvul.002G024100.1	37178160	Phvul.002G024100	Phvul.002G024100.1.p	PF01535,PF13041	PTHR24015,PTHR24015:SF864					AT2G22410.1	SLO1	SLOW GROWTH 1
31	Phvul.002G027600.2	37174957	Phvul.002G027600	Phvul.002G027600.2.p	PF01535,PF13041	PTHR24015,PTHR24015:SF95					AT5G39350.1		Tetratricopeptide repeat (TPR)-like superfamily protein
32	Phvul.002G032000.1	37175955	Phvul.002G032000	Phvul.002G032000.1.p	PF12854,PF01535,PF13041	PTHR24015,PTHR24015:SF545					AT5G66520.1		Tetratricopeptide repeat (TPR)-like superfamily protein
33	Phvul.002G036600.1	37175755	Phvul.002G036600	Phvul.002G036600.1.p	PF14432,PF01535	PTHR24015,PTHR24015:SF916					AT1G71420.1		Tetratricopeptide repeat (TPR)-like superfamily protein
34	Phvul.002G043500.1	37174928	Phvul.002G043500	Phvul.002G043500.1.p	PF14432,PF01535,PF13041	PTHR24015,PTHR24015:SF670					AT3G22690.2
35	Phvul.002G048700.1	37176886	Phvul.002G048700	Phvul.002G048700.1.p	PF04043,PF01095	PTHR31707,PTHR31707:SF32		3.1.1.11	K01051	GO:0004857,GO:0042545,GO:0030599,GO:0005618	AT1G11580.1	ATPMEPCRA,PMEPCRA	methylesterase PCR A
36	Phvul.002G072500.1	37175279	Phvul.002G072500	Phvul.002G072500.1.p		PTHR13833,PTHR13833:SF42					AT1G70280.2		NHL domain-containing protein
37	Phvul.002G076400.1	37178227	Phvul.002G076400	Phvul.002G076400.1.p	PF01471,PF00413	PTHR10201,PTHR10201:SF140		3.4.24.22		GO:0031012,GO:0008270,GO:0006508,GO:0004222	AT1G70170.1	MMP	matrix metalloproteinase
38	Phvul.002G093000.1	37178746	Phvul.002G093000	Phvul.002G093000.1.p	PF00226	PTHR24078					AT1G71000.1		Chaperone DnaJ-domain superfamily protein
39	Phvul.002G116000.1	37175870	Phvul.002G116000	Phvul.002G116000.1.p	PF02042	PTHR32002,PTHR32002:SF13					AT4G35590.1		RWP-RK domain-containing protein
40	Phvul.002G133300.1	37177807	Phvul.002G133300	Phvul.002G133300.1.p	PF00271,PF00270	PTHR24031,PTHR24031:SF320		3.6.4.13	K14811	GO:0005524,GO:0003676	AT1G31970.1	STRS1	DEA(D/H)-box RNA helicase family protein
41	Phvul.002G161800.1	37176899	Phvul.002G161800	Phvul.002G161800.1.p	PF12681	PTHR31071					AT1G64185.1		Lactoylglutathione lyase / glyoxalase I family protein
42	Phvul.002G162600.1	37176530	Phvul.002G162600	Phvul.002G162600.1.p	PF06376	PTHR33374,PTHR33374:SF2					AT2G46330.1	AGP16,ATAGP16	arabinogalactan protein 16
43	Phvul.002G169000.1	37178159	Phvul.002G169000	Phvul.002G169000.1.p		PTHR37206,PTHR37206:SF2
44	Phvul.002G170300.2	37174508	Phvul.002G170300	Phvul.002G170300.2.p	PF03330,PF01357	PTHR31867					AT2G03090.1	ATEXP15,ATEXPA15,ATHEXP ALPHA 1.3,EXP15,EXPA15	expansin A15
45	Phvul.002G171000.1	37174879	Phvul.002G171000	Phvul.002G171000.1.p	PF04770	PTHR31948,PTHR31948:SF8					AT5G39760.1	AtHB23,HB23	homeobox protein 23
46	Phvul.002G179400.1	37176239	Phvul.002G179400	Phvul.002G179400.1.p		PTHR35101,PTHR35101:SF1					AT1G30260.1
47	Phvul.002G199000.1	37178846	Phvul.002G199000	Phvul.002G199000.1.p	PF08031,PF01565	PTHR32448,PTHR32448:SF11		1.3.3.8		GO:0055114,GO:0050660,GO:0016491	AT1G30760.1		FAD-binding Berberine family protein
48	Phvul.002G212900.1	37177891	Phvul.002G212900	Phvul.002G212900.1.p	PF12689	PTHR17901,PTHR17901:SF14	KOG4549	3.1.3.48	K17619	GO:0016791	AT2G14110.1		Haloacid dehalogenase-like hydrolase (HAD) superfamily protein
49	Phvul.002G219400.1	37177039	Phvul.002G219400	Phvul.002G219400.1.p	PF01535,PF13041	PTHR24015,PTHR24015:SF773					AT1G55890.1		Tetratricopeptide repeat (TPR)-like superfamily protein
50	Phvul.002G221600.1	37177538	Phvul.002G221600	Phvul.002G221600.1.p	PF05189,PF01137	PTHR11096,PTHR11096:SF1	KOG3980	6.5.1.4	K11108	GO:0006396	AT5G22100.1		RNA cyclase family protein
51	Phvul.002G223300.1	37178591	Phvul.002G223300	Phvul.002G223300.1.p	PF00657	PTHR22835,PTHR22835:SF219		3.2.1.51		GO:0016788	AT5G14450.1		GDSL-like Lipase/Acylhydrolase superfamily protein
52	Phvul.002G233900.1	37176241	Phvul.002G233900	Phvul.002G233900.1.p	PF14432,PF01535,PF13041	PTHR24015,PTHR24015:SF46					AT2G33760.1		Pentatricopeptide repeat (PPR) superfamily protein
53	Phvul.002G237800.1	37177479	Phvul.002G237800	Phvul.002G237800.1.p	PF14432,PF01535,PF13041	PTHR24015,PTHR24015:SF264					AT5G44230.1		Pentatricopeptide repeat (PPR) superfamily protein
54	Phvul.002G238000.1	37175275	Phvul.002G238000	Phvul.002G238000.1.p		PTHR34669,PTHR34669:SF2					AT4G28590.1
55	Phvul.002G249000.1	37174501	Phvul.002G249000	Phvul.002G249000.1.p	PF13812,PF01535,PF13041	PTHR24015,PTHR24015:SF860					AT2G13600.1		Pentatricopeptide repeat (PPR) superfamily protein
56	Phvul.002G264000.1	37177032	Phvul.002G264000	Phvul.002G264000.1.p	PF01535,PF13041	PTHR24015,PTHR24015:SF604					AT4G19191.1		Tetratricopeptide repeat (TPR)-like superfamily protein
57	Phvul.002G283400.1	37175222	Phvul.002G283400	Phvul.002G283400.1.p	PF00069	PTHR24056,PTHR24056:SF214		2.7.11.22,2.7.11.23	K08819	GO:0006468,GO:0005524,GO:0004672	AT5G50860.1		Protein kinase superfamily protein
58	Phvul.002G290400.1	37177878	Phvul.002G290400	Phvul.002G290400.1.p	PF00230	PTHR19139,PTHR19139:SF169	KOG0223		K09872	GO:0016020,GO:0006810,GO:0005215	AT4G00430.1	PIP1;4,PIP1E,TMP-C	plasma membrane intrinsic protein 1;4
59	Phvul.002G322600.1	37178631	Phvul.002G322600	Phvul.002G322600.1.p	PF01535,PF13041,PF14432	PTHR24015,PTHR24015:SF75					AT3G23330.1		Tetratricopeptide repeat (TPR)-like superfamily protein
60	Phvul.003G000200.1	37145880	Phvul.003G000200	Phvul.003G000200.1.p	PF01535,PF13041	PTHR24015,PTHR24015:SF662					AT5G56310.1		Pentatricopeptide repeat (PPR) superfamily protein
61	Phvul.003G001226.1	37145482	Phvul.003G001226	Phvul.003G001226.1.p	PF14432,PF13812,PF01535,PF13041	PTHR24015,PTHR24015:SF732					AT2G13600.1		Pentatricopeptide repeat (PPR) superfamily protein
62	Phvul.003G007300.1	37145892	Phvul.003G007300	Phvul.003G007300.1.p	PF03000	PTHR32370,PTHR32370:SF15					AT3G19850.1		Phototropic-responsive NPH3 family protein
63	Phvul.003G009700.1	37147614	Phvul.003G009700	Phvul.003G009700.1.p	PF01535,PF13041	PTHR24015,PTHR24015:SF269					AT3G48810.1		Pentatricopeptide repeat (PPR) superfamily protein
64	Phvul.003G022800.1	37145633	Phvul.003G022800	Phvul.003G022800.1.p	PF11805	PTHR36891,PTHR36891:SF1
65	Phvul.003G035500.1	37144585	Phvul.003G035500	Phvul.003G035500.1.p	PF00847	PTHR31190,PTHR31190:SF17				GO:0006355,GO:0003700	AT1G68550.1		Integrase-type DNA-binding superfamily protein
66	Phvul.003G040700.1	37147294	Phvul.003G040700	Phvul.003G040700.1.p	PF00294	PTHR10584,PTHR10584:SF155	KOG2855	2.7.1.4			AT1G69200.1	FLN2	fructokinase-like 2
67	Phvul.003G046700.1	37145383	Phvul.003G046700	Phvul.003G046700.1.p	PF08699,PF02170,PF16486,PF02171	PTHR22891,PTHR22891:SF9			K11593	GO:0005515,GO:0003676	AT1G69440.1	AGO7,ZIP	Argonaute family protein
68	Phvul.003G050000.1	37145987	Phvul.003G050000	Phvul.003G050000.1.p	PF08241	PTHR12176,PTHR12176:SF18	KOG2352	3.4.24.71		GO:0008168,GO:0008152	AT2G31740.1		S-adenosyl-L-methionine-dependent methyltransferases superfamily protein
69	Phvul.003G076000.1	37146497	Phvul.003G076000	Phvul.003G076000.1.p	PF00854	PTHR11654,PTHR11654:SF177				GO:0016020,GO:0006810,GO:0005215	AT1G59740.1		Major facilitator superfamily protein
70	Phvul.003G080200.1	37145430	Phvul.003G080200	Phvul.003G080200.1.p	PF08640	PTHR23271	KOG2396		K14557		AT4G28200.1
71	Phvul.003G084700.2	37145351	Phvul.003G084700	Phvul.003G084700.2.p	PF00514	PTHR23315,PTHR23315:SF129		6.3.2.19		GO:0005515	AT4G16490.1		ARM repeat superfamily protein
72	Phvul.003G103200.2	37146969	Phvul.003G103200	Phvul.003G103200.2.p	PF13812,PF01535,PF13041	PTHR24015,PTHR24015:SF117					AT4G15720.1		Tetratricopeptide repeat (TPR)-like superfamily protein
73	Phvul.003G104500.1	37147497	Phvul.003G104500	Phvul.003G104500.1.p	PF03657	PTHR23415,PTHR23415:SF4	KOG3492		K07565		AT4G15770.1		RNA binding
74	Phvul.003G122600.1	37147236	Phvul.003G122600	Phvul.003G122600.1.p	PF00005,PF00664	PTHR24221,PTHR24221:SF205		3.6.3.44	K05658	GO:0016887,GO:0005524,GO:0055085,GO:0042626,GO:0016021,GO:0006810	AT2G47000.1	ABCB4,ATPGP4,MDR4,PGP4	ATP binding cassette subfamily B4
75	Phvul.003G172100.1	37145448	Phvul.003G172100	Phvul.003G172100.1.p	PF01928	PTHR34948,PTHR34948:SF1		3.6.1.25,3.6.1.3			AT2G11890.1		adenylate cyclases
76	Phvul.003G184100.1	37145754	Phvul.003G184100	Phvul.003G184100.1.p		PTHR37251					AT5G08040.1	TOM5	mitochondrial import receptor subunit TOM5 homolog
77	Phvul.003G188300.1	37144894	Phvul.003G188300	Phvul.003G188300.1.p	PF13812,PF01535,PF13041	PTHR24015,PTHR24015:SF620					AT5G61370.1		Pentatricopeptide repeat (PPR) superfamily protein
78	Phvul.003G193800.1	37147690	Phvul.003G193800	Phvul.003G193800.1.p	PF00690,PF00702,PF00122	PTHR24093,PTHR24093:SF264		3.6.3.6	K01535	GO:0046872,GO:0000166	AT5G62670.1	AHA11,HA11	H(+)-ATPase 11
79	Phvul.003G197200.1	37146829	Phvul.003G197200	Phvul.003G197200.1.p	PF00730	PTHR10359,PTHR10359:SF31	KOG1918	4.2.99.18	K10773	GO:0006284	AT3G47830.1		DNA glycosylase superfamily protein
80	Phvul.003G203000.1	37147097	Phvul.003G203000	Phvul.003G203000.1.p	PF14365,PF03080	PTHR31589,PTHR31589:SF20					AT5G50150.1		Protein of Unknown Function (DUF239)
81	Phvul.003G205300.1	37147624	Phvul.003G205300	Phvul.003G205300.1.p	PF01535,PF13041	PTHR24015,PTHR24015:SF795					AT3G48250.1		Pentatricopeptide repeat (PPR) superfamily protein
82	Phvul.003G207500.1	37147121	Phvul.003G207500	Phvul.003G207500.1.p	PF13177	PTHR11669,PTHR11669:SF3	KOG0989	2.7.7.7			AT4G24790.2		AAA-type ATPase family protein
83	Phvul.003G208800.1	37145353	Phvul.003G208800	Phvul.003G208800.1.p	PF14418,PF12872,PF01936	PTHR14379,PTHR14379:SF6				GO:0010468,GO:0005777	AT5G09840.1		Putative endonuclease or glycosyl hydrolase
84	Phvul.003G217800.1	37144860	Phvul.003G217800	Phvul.003G217800.1.p	PF07731,PF00394,PF07732	PTHR11709,PTHR11709:SF82		1.10.3.3		GO:0055114,GO:0016491,GO:0005507	AT4G12420.2	SKU5	Cupredoxin superfamily protein
85	Phvul.003G237000.1	37145908	Phvul.003G237000	Phvul.003G237000.1.p
86	Phvul.003G240500.1	37147543	Phvul.003G240500	Phvul.003G240500.1.p	PF02984,PF00134	PTHR10177,PTHR10177:SF216	KOG0656		K14505	GO:0005634	AT5G67260.1	CYCD3;2	CYCLIN D3;2
87	Phvul.003G245700.1	37147889	Phvul.003G245700	Phvul.003G245700.1.p	PF14389,PF04784	PTHR23054,PTHR23054:SF19					AT4G37080.2		Protein of unknown function, DUF547
88	Phvul.003G246600.1	37144982	Phvul.003G246600	Phvul.003G246600.1.p	PF01386,PF14693	PTHR33284,PTHR33284:SF2			K02897	GO:0008097,GO:0006412,GO:0005840,GO:0003735	AT5G66860.1		Ribosomal protein L25/Gln-tRNA synthetase, anti-codon-binding domain
89	Phvul.003G250300.1	37147273	Phvul.003G250300	Phvul.003G250300.1.p	PF00076	PTHR24012				GO:0003676	AT3G08000.1		RNA-binding (RRM/RBD/RNP motifs) family protein
90	Phvul.003G252300.1	37148060	Phvul.003G252300	Phvul.003G252300.1.p	PF07228	PTHR12320,PTHR12320:SF16	KOG1379	3.1.3.16		GO:0003824	AT4G16580.1		Protein phosphatase 2C family protein
91	Phvul.003G252500.1	37146298	Phvul.003G252500	Phvul.003G252500.1.p	PF00083	PTHR23500,PTHR23500:SF154	KOG0254			GO:0055085,GO:0022857,GO:0016021	AT2G18480.1		Major facilitator superfamily protein
92	Phvul.003G270200.1	37145066	Phvul.003G270200	Phvul.003G270200.1.p	PF14383,PF14309	PTHR40836,PTHR40836:SF1					AT2G17550.1
93	Phvul.003G273000.1	37145305	Phvul.003G273000	Phvul.003G273000.1.p	PF07683,PF02492	PTHR13748,PTHR13748:SF40	KOG2743				AT1G80480.1	PTAC17	plastid transcriptionally active 17
94	Phvul.003G276400.1	37147561	Phvul.003G276400	Phvul.003G276400.1.p	PF01294	PTHR11722,PTHR11722:SF1	KOG3295		K02873	GO:0006412,GO:0005840,GO:0005622,GO:0003735	AT3G49010.2	ATBBC1,BBC1,RSU2	breast basic conserved 1
95	Phvul.003G277700.1	37144779	Phvul.003G277700	Phvul.003G277700.1.p	PF13639	PTHR14155,PTHR14155:SF153	KOG1493			GO:0008270,GO:0005515	AT5G45290.1		RING/U-box superfamily protein
96	Phvul.003G293100.1	37147190	Phvul.003G293100	Phvul.003G293100.1.p	PF01535,PF13041	PTHR24015,PTHR24015:SF904					AT4G02750.1		Tetratricopeptide repeat (TPR)-like superfamily protein
97	Phvul.003G296900.1	37144697	Phvul.003G296900	Phvul.003G296900.1.p		PTHR34057,PTHR34057:SF4					AT3G59670.1
98	Phvul.004G011100.1	37161570	Phvul.004G011100	Phvul.004G011100.1.p	PF03726,PF00575,PF03725,PF01138	PTHR11252,PTHR11252:SF3		2.7.7.8	K00962	GO:0006396,GO:0003723,GO:0000175,GO:0003676,GO:0006402,GO:0004654	AT5G14580.1		polyribonucleotide nucleotidyltransferase, putative
99	Phvul.004G013900.1	37161817	Phvul.004G013900	Phvul.004G013900.1.p	PF00657	PTHR22835,PTHR22835:SF239		3.2.1.51		GO:0016788	AT5G14450.1		GDSL-like Lipase/Acylhydrolase superfamily protein
100	Phvul.004G035400.1	37162479	Phvul.004G035400	Phvul.004G035400.1.p	PF08154,PF00400	PTHR19855	KOG0313		K14863	GO:0005515	AT5G15550.1		Transducin/WD40 repeat-like superfamily protein
101	Phvul.004G041900.1	37162615	Phvul.004G041900	Phvul.004G041900.1.p		PTHR37760,PTHR37760:SF1					AT5G15802.1
102	Phvul.004G049000.1	37162655	Phvul.004G049000	Phvul.004G049000.1.p	PF14416,PF13839	PTHR32285,PTHR32285:SF13					AT5G15900.1	TBL19	TRICHOME BIREFRINGENCE-LIKE 19
103	Phvul.004G055400.1	37163477	Phvul.004G055400	Phvul.004G055400.1.p	PF13855,PF07714	PTHR27003,PTHR27003:SF39	KOG1187	2.7.11.1		GO:0005515,GO:0006468,GO:0004672	AT5G14210.1		Leucine-rich repeat protein kinase family protein
104	Phvul.004G073450.1	37163736	Phvul.004G073450	Phvul.004G073450.1.p	PF12338,PF00101	PTHR31262,PTHR31262:SF4		4.1.1.39	K01602		AT5G38430.1		Ribulose bisphosphate carboxylase (small chain) family protein
105	Phvul.004G127800.1	37163661	Phvul.004G127800	Phvul.004G127800.1.p	PF01535,PF14432,PF13041	PTHR24015,PTHR24015:SF786					AT5G66520.1		Tetratricopeptide repeat (TPR)-like superfamily protein
106	Phvul.004G151100.1	37161939	Phvul.004G151100	Phvul.004G151100.1.p	PF00641	PTHR23111,PTHR23111:SF40	KOG4198			GO:0008270	AT1G48570.1		zinc finger (Ran-binding) family protein
107	Phvul.004G153700.1	37163120	Phvul.004G153700	Phvul.004G153700.1.p	PF13041,PF01535	PTHR24015,PTHR24015:SF689					AT5G66520.1		Tetratricopeptide repeat (TPR)-like superfamily protein
108	Phvul.004G164900.1	37163442	Phvul.004G164900	Phvul.004G164900.1.p		PTHR10460,PTHR10460:SF11					AT2G46225.2	ABIL1	ABI-1-like 1
109	Phvul.004G177100.1	37162694	Phvul.004G177100	Phvul.004G177100.1.p		PTHR11716,PTHR11716:SF54		3.1.1.4	K01047	GO:0016042,GO:0005509,GO:0004623	AT2G06925.1	ATSPLA2-ALPHA,PLA2-ALPHA	Phospholipase A2 family protein
110	Phvul.004G178100.1	37163334	Phvul.004G178100	Phvul.004G178100.1.p	PF00400,PF04192	PTHR22840			K14554	GO:0005515,GO:0032040,GO:0006364	AT4G04940.1		transducin family protein / WD-40 repeat family protein
111	Phvul.005G014700.1	37153989	Phvul.005G014700	Phvul.005G014700.1.p	PF14432,PF01535,PF13041	PTHR24015,PTHR24015:SF605					AT1G11290.1	CRR22	Pentatricopeptide repeat (PPR) superfamily protein
112	Phvul.005G044000.1	37154604	Phvul.005G044000	Phvul.005G044000.1.p	PF00004,PF12037	PTHR23075,PTHR23075:SF0			K17681	GO:0005524	AT3G03060.1		P-loop containing nucleoside triphosphate hydrolases superfamily protein
113	Phvul.005G062300.4	37152454	Phvul.005G062300	Phvul.005G062300.4.p		PTHR33463,PTHR33463:SF3					AT1G62630.1		Disease resistance protein (CC-NBS-LRR class) family
114	Phvul.005G101000.5	37153264	Phvul.005G101000	Phvul.005G101000.5.p		PTHR33156,PTHR33156:SF2					AT2G20585.1	NFD6	nuclear fusion defective 6
115	Phvul.005G114000.1	37154385	Phvul.005G114000	Phvul.005G114000.1.p	PF05634	PTHR10388,PTHR10388:SF20				GO:0003723	AT3G21740.1	APO4	Arabidopsis thaliana protein of unknown function (DUF794)
116	Phvul.005G120400.1	37153162	Phvul.005G120400	Phvul.005G120400.1.p	PF12854,PF01535	PTHR24015,PTHR24015:SF778					AT1G05750.1	CLB19,PDE247	Tetratricopeptide repeat (TPR)-like superfamily protein
117	Phvul.005G125200.1	37154200	Phvul.005G125200	Phvul.005G125200.1.p	PF14432,PF01535,PF13041	PTHR24015,PTHR24015:SF32					AT2G27610.1		Tetratricopeptide repeat (TPR)-like superfamily protein
118	Phvul.005G127600.1	37153380	Phvul.005G127600	Phvul.005G127600.1.p		PTHR31802,PTHR31802:SF5		3.5.1.98			AT5G22650.2	ATHD2,ATHD2B,HD2,HD2B,HDA4,HDT02,HDT2	histone deacetylase 2B
119	Phvul.005G157200.1	37153071	Phvul.005G157200	Phvul.005G157200.1.p	PF12023	PTHR33193,PTHR33193:SF5					AT5G11970.1		Protein of unknown function (DUF3511)
120	Phvul.005G173500.1	37153251	Phvul.005G173500	Phvul.005G173500.1.p	PF14226,PF03171	PTHR10209,PTHR10209:SF95	KOG0143	1.14.11.15	K04124	GO:0055114,GO:0016491	AT1G15550.1	ATGA3OX1,GA3OX1,GA4	gibberellin 3-oxidase 1
121	Phvul.005G174000.1	37152262	Phvul.005G174000	Phvul.005G174000.1.p	PF03219	PTHR31187,PTHR31187:SF3			K03301	GO:0016021,GO:0006810,GO:0005524,GO:0005471	AT1G80300.1	ATNTT1,NTT1	nucleotide transporter 1
122	Phvul.005G175301.1	37154208	Phvul.005G175301	Phvul.005G175301.1.p	PF01177	PTHR21198,PTHR21198:SF7		5.1.1.13		GO:0036361,GO:0006807	AT1G15410.1		aspartate-glutamate racemase family
123	Phvul.006G028900.1	37173778	Phvul.006G028900	Phvul.006G028900.1.p	PF00271,PF00270	PTHR24031,PTHR24031:SF296	KOG0331	3.6.4.13	K16911	GO:0005524,GO:0003676	AT3G22330.1	ATRH53,PMH2	putative mitochondrial RNA helicase 2
124	Phvul.006G039100.1	37171727	Phvul.006G039100	Phvul.006G039100.1.p	PF00271,PF00270	PTHR24031,PTHR24031:SF93		3.6.4.13	K13181	GO:0005524,GO:0003676	AT4G16630.1		DEA(D/H)-box RNA helicase family protein
125	Phvul.006G060100.1	37173125	Phvul.006G060100	Phvul.006G060100.1.p	PF00013	PTHR12826	KOG3273		K11884	GO:0003723	AT3G13230.1		RNA-binding KH domain-containing protein
126	Phvul.006G060900.1	37172353	Phvul.006G060900	Phvul.006G060900.1.p	PF01248	PTHR23105,PTHR23105:SF61	KOG3167		K11129		AT5G08180.1		Ribosomal protein L7Ae/L30e/S12e/Gadd45 family protein
127	Phvul.006G067600.3	37172343	Phvul.006G067600	Phvul.006G067600.3.p	PF13920	PTHR15315,PTHR15315:SF33	KOG1039				AT3G47160.2		RING/U-box superfamily protein
128	Phvul.006G068300.1	37174027	Phvul.006G068300	Phvul.006G068300.1.p	PF05686	PTHR12203,PTHR12203:SF13	KOG2458	2.4.2.26			AT1G07220.1		Arabidopsis thaliana protein of unknown function (DUF821)
129	Phvul.006G075000.1	37173688	Phvul.006G075000	Phvul.006G075000.1.p	PF02458	PTHR31147,PTHR31147:SF9		2.3.1.162		GO:0016747	AT2G25150.1		HXXXD-type acyl-transferase family protein
130	Phvul.006G080000.2	37172379	Phvul.006G080000	Phvul.006G080000.2.p	PF00847	PTHR31194,PTHR31194:SF6				GO:0006355,GO:0003700	AT4G27950.1	CRF4	cytokinin response factor 4
131	Phvul.006G135000.1	37174051	Phvul.006G135000	Phvul.006G135000.1.p	PF12854,PF13041,PF01535	PTHR24015,PTHR24015:SF742					AT4G02750.1		Tetratricopeptide repeat (TPR)-like superfamily protein
132	Phvul.006G140100.1	37172773	Phvul.006G140100	Phvul.006G140100.1.p	PF01535,PF13041	PTHR24015,PTHR24015:SF437					AT4G16390.1		pentatricopeptide (PPR) repeat-containing protein
133	Phvul.006G146300.2	37173499	Phvul.006G146300	Phvul.006G146300.2.p	PF02341	PTHR33791,PTHR33791:SF1					AT4G04330.1		Chaperonin-like RbcX protein
134	Phvul.006G146400.1	37172564	Phvul.006G146400	Phvul.006G146400.1.p	PF07714	PTHR27001,PTHR27001:SF12	KOG1187	2.7.11.1	K13429	GO:0006468,GO:0004672	AT3G21630.1	CERK1,LYSM RLK1	chitin elicitor receptor kinase 1
135	Phvul.006G147000.1	37171731	Phvul.006G147000	Phvul.006G147000.1.p	PF13812,PF01535,PF13041	PTHR24015,PTHR24015:SF653					AT4G04370.1		Tetratricopeptide repeat (TPR)-like superfamily protein
136	Phvul.006G150600.1	37171661	Phvul.006G150600	Phvul.006G150600.1.p	PF00011	PTHR11527,PTHR11527:SF97			K13993		AT4G21870.1		HSP20-like chaperones superfamily protein
137	Phvul.006G153400.1	37173013	Phvul.006G153400	Phvul.006G153400.1.p	PF00403	PTHR22814,PTHR22814:SF33	KOG1603			GO:0046872,GO:0030001	AT5G19090.3		Heavy metal transport/detoxification superfamily protein
138	Phvul.006G154600.1	37172955	Phvul.006G154600	Phvul.006G154600.1.p	PF13041,PF01535	PTHR24015,PTHR24015:SF400					AT5G19020.1	MEF18	mitochondrial editing factor 18
139	Phvul.006G167300.1	37174195	Phvul.006G167300	Phvul.006G167300.1.p	PF14432,PF01535,PF13041	PTHR24015,PTHR24015:SF167					AT4G21065.1		Tetratricopeptide repeat (TPR)-like superfamily protein
140	Phvul.006G167500.1	37173482	Phvul.006G167500	Phvul.006G167500.1.p	PF09531	PTHR13269,PTHR13269:SF6			K14315		AT1G73240.1
141	Phvul.006G168109.1	37171407	Phvul.006G168109	Phvul.006G168109.1.p	PF02309,PF02362,PF06507	PTHR31384,PTHR31384:SF3				GO:0006355,GO:0005634,GO:0003677,GO:0009725	AT5G37020.1	ARF8,ATARF8	auxin response factor 8
142	Phvul.006G174100.1	37173172	Phvul.006G174100	Phvul.006G174100.1.p	PF00560,PF13855	PTHR27000,PTHR27000:SF131	KOG0617	2.7.11.1		GO:0005515	AT4G18760.1	AtRLP51,RLP51	receptor like protein 51
143	Phvul.006G203800.1	37171395	Phvul.006G203800	Phvul.006G203800.1.p	PF16198,PF01472,PF01509,PF08068	PTHR23127		5.4.99.25	K11131	GO:0003723,GO:0006396	AT3G57150.1	AtCBF5,AtNAP57,CBF5,NAP57	homologue of NAP57
144	Phvul.006G213400.1	37172357	Phvul.006G213400	Phvul.006G213400.1.p	PF12854,PF14432,PF01535,PF13041	PTHR24015,PTHR24015:SF720					AT3G49710.1		Pentatricopeptide repeat (PPR) superfamily protein
145	Phvul.007G001100.1	37164790	Phvul.007G001100	Phvul.007G001100.1.p	PF00160	PTHR11071,PTHR11071:SF11	KOG0880	5.2.1.8	K03768	GO:0006457,GO:0003755,GO:0000413	AT5G13120.1	ATCYP20-2,CYP20-2	cyclophilin 20-2
146	Phvul.007G040600.1	37165622	Phvul.007G040600	Phvul.007G040600.1.p	PF07991,PF01842,PF00389	PTHR10996,PTHR10996:SF159		1.1.1.95	K00058	GO:0016597,GO:0008152,GO:0055114,GO:0051287,GO:0016616	AT4G34200.1	EDA9	D-3-phosphoglycerate dehydrogenase
147	Phvul.007G052800.1	37166245	Phvul.007G052800	Phvul.007G052800.1.p	PF06955,PF00722	PTHR31062,PTHR31062:SF1		2.4.1.207	K08235	GO:0048046,GO:0016762,GO:0006073,GO:0005618,GO:0005975,GO:0004553	AT1G11545.1	XTH8	xyloglucan endotransglucosylase/hydrolase 8
148	Phvul.007G057100.1	37164273	Phvul.007G057100	Phvul.007G057100.1.p	PF14432,PF13812,PF01535,PF13041	PTHR24015,PTHR24015:SF43					AT2G22070.1		pentatricopeptide (PPR) repeat-containing protein
149	Phvul.007G063700.1	37165382	Phvul.007G063700	Phvul.007G063700.1.p	PF00271,PF08152,PF00270	PTHR24031,PTHR24031:SF330	KOG0331	3.6.4.13	K16911	GO:0005634,GO:0005524,GO:0004386,GO:0003723,GO:0003676	AT5G62190.1	PRH75	DEAD box RNA helicase (PRH75)
150	Phvul.007G066000.1	37167123	Phvul.007G066000	Phvul.007G066000.1.p	PF01535,PF13041	PTHR24015,PTHR24015:SF266					AT4G38010.1		Pentatricopeptide repeat (PPR-like) superfamily protein
151	Phvul.007G066600.1	37164274	Phvul.007G066600	Phvul.007G066600.1.p	PF01113,PF05173	PTHR20836,PTHR20836:SF2		1.17.1.8	K16908	GO:0055114,GO:0009089,GO:0008839	AT5G52100.1	crr1	Dihydrodipicolinate reductase, bacterial/plant
152	Phvul.007G066800.1	37165887	Phvul.007G066800	Phvul.007G066800.1.p	PF01192	PTHR10773	KOG3405	2.7.7.6	K03014	GO:0006351,GO:0003899,GO:0003677	AT5G51940.1	NRPB6A,NRPD6A,NRPE6A	RNA polymerase Rpb6
153	Phvul.007G068000.1	37167278	Phvul.007G068000	Phvul.007G068000.1.p		PTHR33676
154	Phvul.007G070900.1	37164976	Phvul.007G070900	Phvul.007G070900.1.p	PF16589,PF06732	PTHR12221,PTHR12221:SF6			K14843	GO:0042254,GO:0005730	AT5G14520.1		pescadillo-related
155	Phvul.007G074500.2	37166237	Phvul.007G074500	Phvul.007G074500.2.p	PF00249	PTHR12802,PTHR12802:SF49	KOG0724				AT5G52660.1		Homeodomain-like superfamily protein
156	Phvul.007G082200.1	37166176	Phvul.007G082200	Phvul.007G082200.1.p		PTHR31890					AT5G50030.1		Plant invertase/pectin methylesterase inhibitor superfamily protein
157	Phvul.007G090400.1	37164291	Phvul.007G090400	Phvul.007G090400.1.p	PF13424	PTHR26312,PTHR26312:SF66					AT1G22700.1		Tetratricopeptide repeat (TPR)-like superfamily protein
158	Phvul.007G114200.1	37166421	Phvul.007G114200	Phvul.007G114200.1.p	PF00141	PTHR31235,PTHR31235:SF22		1.11.1.7	K00430	GO:0055114,GO:0020037,GO:0006979,GO:0004601	AT4G33420.1		Peroxidase superfamily protein
159	Phvul.007G135100.1	37164926	Phvul.007G135100	Phvul.007G135100.1.p	PF00118	PTHR11353,PTHR11353:SF80			K04077	GO:0005524	AT3G23990.1	HSP60,HSP60-3B	heat shock protein 60
160	Phvul.007G141300.1	37165219	Phvul.007G141300	Phvul.007G141300.1.p		PTHR34568,PTHR34568:SF2					AT3G52170.2		DNA binding
161	Phvul.007G146900.1	37167606	Phvul.007G146900	Phvul.007G146900.1.p	PF14432,PF01535,PF13041	PTHR24015					AT3G62890.1		Pentatricopeptide repeat (PPR) superfamily protein
162	Phvul.007G167300.1	37164363	Phvul.007G167300	Phvul.007G167300.1.p	PF00400,PF09384	PTHR19924,PTHR19924:SF26	KOG0310		K14549	GO:0005515,GO:0006364,GO:0005730	AT2G47990.1	EDA13,EDA19,SWA1	transducin family protein / WD-40 repeat family protein
163	Phvul.007G169400.1	37166881	Phvul.007G169400	Phvul.007G169400.1.p		PTHR37219					AT2G48120.1	PAC	pale cress protein (PAC)
164	Phvul.007G183300.1	37165937	Phvul.007G183300	Phvul.007G183300.1.p							AT5G27330.1		Prefoldin chaperone subunit family protein
165	Phvul.007G199200.2	37164543	Phvul.007G199200	Phvul.007G199200.2.p	PF00436	PTHR10302,PTHR10302:SF6	KOG1653			GO:0003697,GO:0006260	AT4G11060.1	MTSSB	mitochondrially targeted single-stranded DNA binding protein
166	Phvul.007G200400.2	37167390	Phvul.007G200400	Phvul.007G200400.2.p	PF07816	PTHR33095,PTHR33095:SF14					AT3G62630.1		Protein of unknown function (DUF1645)
167	Phvul.007G209900.1	37167429	Phvul.007G209900	Phvul.007G209900.1.p		PTHR33916,PTHR33916:SF4					AT2G47010.1
168	Phvul.007G223800.1	37167262	Phvul.007G223800	Phvul.007G223800.1.p	PF13632	PTHR32044		2.4.1.32	K13680		AT5G03760.1	ATCSLA09,ATCSLA9,CSLA09,CSLA9,RAT4	Nucleotide-diphospho-sugar transferases superfamily protein
169	Phvul.007G224000.1	37166945	Phvul.007G224000	Phvul.007G224000.1.p	PF11961,PF05003	PTHR31371,PTHR31371:SF7					AT3G23160.1		Protein of unknown function (DUF668)
170	Phvul.007G231300.1	37166132	Phvul.007G231300	Phvul.007G231300.1.p	PF01657	PTHR32080,PTHR32080:SF4					AT1G04520.1	PDLP2	plasmodesmata-located protein 2
171	Phvul.008G015100.1	37161426	Phvul.008G015100	Phvul.008G015100.1.p	PF01789	PTHR31407,PTHR31407:SF4			K02717	GO:0019898,GO:0015979,GO:0009654,GO:0009523,GO:0005509	AT3G55330.1	PPL1	PsbP-like protein 1
172	Phvul.008G022000.1	37160271	Phvul.008G022000	Phvul.008G022000.1.p	PF01619	PTHR13914,PTHR13914:SF0	KOG0186	1.5.5.2	K00318	GO:0006562,GO:0004657	AT5G38710.1		Methylenetetrahydrofolate reductase family protein
173	Phvul.008G054100.1	37158824	Phvul.008G054100	Phvul.008G054100.1.p	PF03106	PTHR31221,PTHR31221:SF1			K18835	GO:0043565,GO:0006355,GO:0003700	AT5G56270.1	ATWRKY2,WRKY2	WRKY DNA-binding protein 2
174	Phvul.008G054600.1	37159838	Phvul.008G054600	Phvul.008G054600.1.p	PF13812,PF14432,PF01535,PF13041	PTHR24015,PTHR24015:SF776					AT3G23330.1		Tetratricopeptide repeat (TPR)-like superfamily protein
175	Phvul.008G071300.3	37161219	Phvul.008G071300	Phvul.008G071300.3.p	PF00931	PTHR23155,PTHR23155:SF590	KOG4658			GO:0043531	AT4G26090.1	RPS2	NB-ARC domain-containing disease resistance protein
176	Phvul.008G079600.1	37160828	Phvul.008G079600	Phvul.008G079600.1.p	PF14432,PF13812,PF12854,PF01535	PTHR24015,PTHR24015:SF553					AT1G56690.1		Pentatricopeptide repeat (PPR) superfamily protein
177	Phvul.008G081100.1	37160454	Phvul.008G081100	Phvul.008G081100.1.p	PF16499	PTHR11452,PTHR11452:SF18		3.2.1.22	K07407		AT5G08380.1	AGAL1,AtAGAL1	alpha-galactosidase 1
178	Phvul.008G088100.1	37158621	Phvul.008G088100	Phvul.008G088100.1.p	PF00400,PF14538	PTHR12848,PTHR12848:SF16			K07204	GO:0005515,GO:0031931,GO:0031929	AT3G08850.1	ATRAPTOR1B,RAPTOR1,RAPTOR1B	HEAT repeat ;WD domain, G-beta repeat protein protein
179	Phvul.008G108300.1	37160038	Phvul.008G108300	Phvul.008G108300.1.p		PTHR37262,PTHR37262:SF1					AT5G48470.1
180	Phvul.008G115200.1	37160462	Phvul.008G115200	Phvul.008G115200.1.p	PF02330	PTHR10826,PTHR10826:SF12	KOG2536		K15414	GO:0005759	AT5G02050.1		Mitochondrial glycoprotein family protein
181	Phvul.008G130200.1	37157931	Phvul.008G130200	Phvul.008G130200.1.p		PTHR10159,PTHR10159:SF293		3.1.3.16,3.1.3.48	K14819		AT4G18593.1		dual specificity protein phosphatase-related
182	Phvul.008G157300.2	37160464	Phvul.008G157300	Phvul.008G157300.2.p	PF03144,PF00679,PF14492,PF03764,PF00009	PTHR23115,PTHR23115:SF162		3.6.5.3	K02355	GO:0005525	AT1G45332.1		Translation elongation factor EFG/EF2 protein
183	Phvul.008G185900.1	37159968	Phvul.008G185900	Phvul.008G185900.1.p	PF01535,PF13041	PTHR24015					AT5G37570.1		Pentatricopeptide repeat (PPR-like) superfamily protein
184	Phvul.008G186000.1	37158028	Phvul.008G186000	Phvul.008G186000.1.p	PF00999	PTHR32468,PTHR32468:SF17	KOG1650			GO:0055085,GO:0016021,GO:0015299,GO:0006812	AT5G22900.1	ATCHX3,CHX3	cation/H+ exchanger 3
185	Phvul.008G211600.1	37159758	Phvul.008G211600	Phvul.008G211600.1.p	PF05899	PTHR33271,PTHR33271:SF7					AT2G32650.2		RmlC-like cupins superfamily protein
186	Phvul.008G231100.1	37160559	Phvul.008G231100	Phvul.008G231100.1.p		PTHR37911,PTHR37911:SF1					AT3G14900.1
187	Phvul.008G233300.1	37158076	Phvul.008G233300	Phvul.008G233300.1.p	PF04055	PTHR30544,PTHR30544:SF6		2.1.1.192	K06941	GO:0051536,GO:0003824,GO:0008173,GO:0006364,GO:0005737	AT2G39670.1		Radical SAM superfamily protein
188	Phvul.008G238600.1	37158679	Phvul.008G238600	Phvul.008G238600.1.p	PF08263,PF07714	PTHR27001,PTHR27001:SF164	KOG1187	2.7.11.1		GO:0006468,GO:0004672	AT1G66150.1	TMK1	transmembrane kinase 1
189	Phvul.008G258400.1	37159522	Phvul.008G258400	Phvul.008G258400.1.p	PF07714	PTHR23257,PTHR23257:SF391	KOG0192	2.7.12.1		GO:0006468,GO:0004672	AT5G58520.1		Protein kinase superfamily protein
190	Phvul.008G264700.2	37159484	Phvul.008G264700	Phvul.008G264700.2.p	PF00011	PTHR11527,PTHR11527:SF134			K13993		AT1G06460.1	ACD31.2,ACD32.1	alpha-crystallin domain 32.1
191	Phvul.008G285400.1	37159047	Phvul.008G285400	Phvul.008G285400.1.p	PF02518,PF00183	PTHR11528,PTHR11528:SF41			K09487	GO:0051082,GO:0006950,GO:0006457,GO:0005524	AT3G07770.1	AtHsp90-6,AtHsp90.6,Hsp89.1	HEAT SHOCK PROTEIN 89.1
192	Phvul.009G009900.1	37149114	Phvul.009G009900	Phvul.009G009900.1.p	PF14497,PF13417	PTHR12782,PTHR12782:SF8	KOG3029	5.3.99.3	K05309	GO:0005515	AT5G42150.1		Glutathione S-transferase family protein
193	Phvul.009G015500.1	37151045	Phvul.009G015500	Phvul.009G015500.1.p	PF03141	PTHR10108,PTHR10108:SF837				GO:0008168	AT3G27230.1		S-adenosyl-L-methionine-dependent methyltransferases superfamily protein
194	Phvul.009G017700.1	37151398	Phvul.009G017700	Phvul.009G017700.1.p	PF00314	PTHR31048,PTHR31048:SF38					AT1G75800.1		Pathogenesis-related thaumatin superfamily protein
195	Phvul.009G055400.1	37151920	Phvul.009G055400	Phvul.009G055400.1.p		PTHR33918,PTHR33918:SF1					AT1G48460.1
196	Phvul.009G065100.1	37151915	Phvul.009G065100	Phvul.009G065100.1.p	PF01535,PF13041	PTHR24015,PTHR24015:SF502					AT2G04860.1		Tetratricopeptide repeat (TPR)-like superfamily protein
197	Phvul.009G067400.1	37149773	Phvul.009G067400	Phvul.009G067400.1.p	PF14215	PTHR13902,PTHR13902:SF64					AT1G60060.1		Serine/threonine-protein kinase WNK (With No Lysine)-related
198	Phvul.009G070400.1	37150611	Phvul.009G070400	Phvul.009G070400.1.p	PF12847,PF12796	PTHR32379,PTHR32379:SF1	KOG1709	2.1.1.2	K18477		AT5G65860.2		ankyrin repeat family protein
199	Phvul.009G072200.1	37151769	Phvul.009G072200	Phvul.009G072200.1.p	PF00412	PTHR24206,PTHR24206:SF35	KOG1700		K09377	GO:0008270	AT1G10200.1	WLIM1	GATA type zinc finger transcription factor family protein
200	Phvul.009G082532.1	37150425	Phvul.009G082532	Phvul.009G082532.1.p	PF00069	PTHR27000,PTHR27000:SF188	KOG1187	2.7.11.1		GO:0006468,GO:0005524,GO:0004672	AT2G26330.1	ER,QRP1	Leucine-rich receptor-like protein kinase family protein
201	Phvul.009G099900.1	37149761	Phvul.009G099900	Phvul.009G099900.1.p	PF05185	PTHR10738		2.1.1.125	K02516	GO:0008168,GO:0006479,GO:0035246	AT4G31120.1	ATPRMT5,PRMT5,SKB1	SHK1 binding protein 1
202	Phvul.009G118900.1	37150689	Phvul.009G118900	Phvul.009G118900.1.p	PF00230	PTHR19139,PTHR19139:SF152	KOG0223		K09872	GO:0016020,GO:0006810,GO:0005215	AT4G35100.2	PIP2;7,PIP3,PIP3A,SIMIP	plasma membrane intrinsic protein 3
203	Phvul.009G122500.1	37149463	Phvul.009G122500	Phvul.009G122500.1.p	PF13812,PF14432,PF01535,PF13041	PTHR24015,PTHR24015:SF678					AT1G08070.1	OTP82	Tetratricopeptide repeat (TPR)-like superfamily protein
204	Phvul.009G127000.1	37149559	Phvul.009G127000	Phvul.009G127000.1.p	PF00072	PTHR26402,PTHR26402:SF498			K14492	GO:0000160	AT3G57040.1	ARR9,ATRR4	response regulator 9
205	Phvul.009G129900.1	37149296	Phvul.009G129900	Phvul.009G129900.1.p		PTHR35994					AT1G21600.2	PTAC6	plastid transcriptionally active 6
206	Phvul.009G132600.1	37152015	Phvul.009G132600	Phvul.009G132600.1.p	PF13812,PF13041,PF01535	PTHR24015,PTHR24015:SF629					AT1G77010.1		Pentatricopeptide repeat (PPR) superfamily protein
207	Phvul.009G132700.1	37151087	Phvul.009G132700	Phvul.009G132700.1.p	PF13041	PTHR24015					AT1G43980.1		Tetratricopeptide repeat (TPR)-like superfamily protein
208	Phvul.009G145600.1	37150740	Phvul.009G145600	Phvul.009G145600.1.p	PF00646	PTHR32133,PTHR32133:SF89				GO:0005515	AT3G06240.1		F-box family protein
209	Phvul.009G153100.1	37148650	Phvul.009G153100	Phvul.009G153100.1.p	PF02140,PF01301	PTHR23421,PTHR23421:SF67		3.2.1.23		GO:0030246,GO:0005975,GO:0004553	AT5G63810.1	BGAL10	beta-galactosidase 10
210	Phvul.009G159700.1	37151415	Phvul.009G159700	Phvul.009G159700.1.p	PF01535,PF13041	PTHR24015,PTHR24015:SF417					AT5G08490.1		Tetratricopeptide repeat (TPR)-like superfamily protein
211	Phvul.009G161500.1	37149336	Phvul.009G161500	Phvul.009G161500.1.p	PF15630	PTHR22980,PTHR22980:SF0			K11511		AT5G50930.1		Histone superfamily protein
212	Phvul.009G163100.1	37151329	Phvul.009G163100	Phvul.009G163100.1.p	PF02953		KOG3489		K17780		AT5G50810.1	TIM8	translocase inner membrane subunit 8
213	Phvul.009G164900.1	37151596	Phvul.009G164900	Phvul.009G164900.1.p	PF00403	PTHR22814,PTHR22814:SF13	KOG1603			GO:0046872,GO:0030001	AT5G50740.1		Heavy metal transport/detoxification superfamily protein
214	Phvul.009G173300.1	37149703	Phvul.009G173300	Phvul.009G173300.1.p	PF14571	PTHR31875,PTHR31875:SF3					AT1G56280.1	ATDI19,DI19	drought-induced 19
215	Phvul.009G176900.1	37149122	Phvul.009G176900	Phvul.009G176900.1.p		PTHR34677,PTHR34677:SF1					AT3G48200.1
216	Phvul.009G182000.1	37151931	Phvul.009G182000	Phvul.009G182000.1.p	PF00400	PTHR22844,PTHR22844:SF159	KOG0315,KOG0279,KOG0265,KOG0645	2.7.11.7		GO:0005515	AT5G50120.1		Transducin/WD40 repeat-like superfamily protein
217	Phvul.009G189500.1	37150862	Phvul.009G189500	Phvul.009G189500.1.p	PF00612,PF13178	PTHR32295,PTHR32295:SF14				GO:0005515	AT1G74690.1	IQD31	IQ-domain 31
218	Phvul.009G197700.1	37152009	Phvul.009G197700	Phvul.009G197700.1.p	PF13812,PF13041,PF01535	PTHR24015,PTHR24015:SF682					AT5G66520.1		Tetratricopeptide repeat (TPR)-like superfamily protein
219	Phvul.009G209800.1	37151232	Phvul.009G209800	Phvul.009G209800.1.p	PF13639	PTHR14155,PTHR14155:SF118	KOG1493			GO:0008270,GO:0005515	AT2G15580.1		RING/U-box superfamily protein
220	Phvul.009G215500.1	37150548	Phvul.009G215500	Phvul.009G215500.1.p	PF01535,PF13041	PTHR24015,PTHR24015:SF328					AT1G03540.1		Pentatricopeptide repeat (PPR-like) superfamily protein
221	Phvul.009G227800.1	37149991	Phvul.009G227800	Phvul.009G227800.1.p	PF07883	PTHR31238,PTHR31238:SF21					AT5G20630.1	ATGER3,GER3,GLP3,GLP3A,GLP3B	germin 3
222	Phvul.009G258500.1	37151720	Phvul.009G258500	Phvul.009G258500.1.p	PF14159	PTHR33222,PTHR33222:SF9					AT2G46820.2	PSAP,PSI-P,PTAC8,TMP14	photosystem I P subunit
223	Phvul.010G012900.1	37143914	Phvul.010G012900	Phvul.010G012900.1.p	PF00067	PTHR24298,PTHR24298:SF61	KOG0156	1.14.13.89		GO:0055114,GO:0020037,GO:0016705,GO:0005506	AT4G37370.1	CYP81D8	cytochrome P450, family 81, subfamily D, polypeptide 8
224	Phvul.010G025900.1	37144143	Phvul.010G025900	Phvul.010G025900.1.p	PF02536	PTHR13068,PTHR13068:SF21			K15032	GO:0006355,GO:0005739,GO:0003690	AT1G79220.1		Mitochondrial transcription termination factor family protein
225	Phvul.010G045700.1	37143571	Phvul.010G045700	Phvul.010G045700.1.p	PF13041,PF01535	PTHR24015,PTHR24015:SF755					AT1G71460.1		Pentatricopeptide repeat (PPR-like) superfamily protein
226	Phvul.010G048300.1	37143875	Phvul.010G048300	Phvul.010G048300.1.p	PF01535,PF13041	PTHR24015,PTHR24015:SF524					AT4G32430.1		Pentatricopeptide repeat (PPR) superfamily protein
227	Phvul.010G094450.1	37143242	Phvul.010G094450	Phvul.010G094450.1.p		PTHR30573,PTHR30573:SF3		2.5.1.72			AT5G50210.1	OLD5,QS,SUFE3	quinolinate synthase
228	Phvul.010G121301.1	37143689	Phvul.010G121301	Phvul.010G121301.1.p		PTHR22734,PTHR22734:SF3					AT4G01560.1	MEE49	Ribosomal RNA processing Brix domain protein
229	Phvul.010G124400.1	37143615	Phvul.010G124400	Phvul.010G124400.1.p	PF05922,PF02225,PF00082	PTHR10795,PTHR10795:SF424		3.4.21.25		GO:0006508,GO:0004252	AT3G14240.1		Subtilase family protein
230	Phvul.010G126700.1	37142082	Phvul.010G126700	Phvul.010G126700.1.p	PF00226	PTHR24078,PTHR24078:SF193					AT3G14200.1		Chaperone DnaJ-domain superfamily protein
231	Phvul.010G147100.1	37142887	Phvul.010G147100	Phvul.010G147100.1.p	PF00230	PTHR19139,PTHR19139:SF99	KOG0223		K09873	GO:0016020,GO:0006810,GO:0005215	AT3G16240.1	AQP1,ATTIP2;1,DELTA-TIP,DELTA-TIP1,TIP2;1	delta tonoplast integral protein
232	Phvul.010G153600.1	37142949	Phvul.010G153600	Phvul.010G153600.1.p	PF04003	PTHR22847	KOG4547		K14546		AT1G15420.1
233	Phvul.010G154000.1	37144111	Phvul.010G154000	Phvul.010G154000.1.p	PF01344,PF00646	PTHR32133,PTHR32133:SF97				GO:0005515	AT1G27340.1		Galactose oxidase/kelch repeat superfamily protein
234	Phvul.010G156200.1	37142215	Phvul.010G156200	Phvul.010G156200.1.p	PF00487	PTHR11351,PTHR11351:SF2	KOG1600		K00507	GO:0006629	AT3G15850.1	ADS3,FAD5,FADB,JB67	fatty acid desaturase 5
235	Phvul.010G161300.1	37143219	Phvul.010G161300	Phvul.010G161300.1.p		PTHR37698,PTHR37698:SF1					AT1G15980.1	NDF1,NDH48	NDH-dependent cyclic electron flow 1
236	Phvul.010G164500.1	37144074	Phvul.010G164500	Phvul.010G164500.1.p	PF00153	PTHR24089,PTHR24089:SF359	KOG0752		K14684		AT3G20240.1		Mitochondrial substrate carrier family protein
237	Phvul.011G004400.2	37156711	Phvul.011G004400	Phvul.011G004400.2.p	PF04674	PTHR31279,PTHR31279:SF7					AT5G51550.1	EXL3	EXORDIUM like 3
238	Phvul.011G034300.1	37154730	Phvul.011G034300	Phvul.011G034300.1.p	PF06813	PTHR21576,PTHR21576:SF17					AT4G34950.1		Major facilitator superfamily protein
239	Phvul.011G037400.1	37157368	Phvul.011G037400	Phvul.011G037400.1.p	PF02519	PTHR31929			K14488	GO:0009733	AT4G38840.1		SAUR-like auxin-responsive protein family
240	Phvul.011G045300.1	37155691	Phvul.011G045300	Phvul.011G045300.1.p		PTHR33156,PTHR33156:SF4					AT4G39300.1
241	Phvul.011G045300.2	37155692	Phvul.011G045300	Phvul.011G045300.2.p		PTHR33156,PTHR33156:SF4					AT4G39300.1
242	Phvul.011G046400.2	37154877	Phvul.011G046400	Phvul.011G046400.2.p	PF10950	PTHR33731,PTHR33731:SF3					AT1G49310.1
243	Phvul.011G056400.1	37155461	Phvul.011G056400	Phvul.011G056400.1.p	PF00232	PTHR10353,PTHR10353:SF81		3.2.1.21	K01188	GO:0005975,GO:0004553	AT2G44480.1	BGLU17	beta glucosidase 17
244	Phvul.011G064600.1	37157028	Phvul.011G064600	Phvul.011G064600.1.p	PF12796	PTHR24128,PTHR24128:SF14	KOG4412				AT2G28840.1	XBAT31	XB3 ortholog 1 in Arabidopsis thaliana
245	Phvul.011G068200.1	37157114	Phvul.011G068200	Phvul.011G068200.1.p	PF13812,PF13041	PTHR24015,PTHR24015:SF734					AT1G07740.1		Tetratricopeptide repeat (TPR)-like superfamily protein
246	Phvul.011G073650.1	37155649	Phvul.011G073650	Phvul.011G073650.1.p
247	Phvul.011G090000.1	37156648	Phvul.011G090000	Phvul.011G090000.1.p		PTHR31802		3.5.1.98	K11276		AT5G22650.2	ATHD2,ATHD2B,HD2,HD2B,HDA4,HDT02,HDT2	histone deacetylase 2B
248	Phvul.011G099900.1	37155072	Phvul.011G099900	Phvul.011G099900.1.p		PTHR21454,PTHR21454:SF3					AT3G44150.1
249	Phvul.011G108700.1	37156125	Phvul.011G108700	Phvul.011G108700.1.p	PF11883,PF13947,PF08276,PF00954,PF01453,PF07714	PTHR27002,PTHR27002:SF51	KOG1187	2.7.11.1		GO:0004674,GO:0030247,GO:0048544,GO:0006468,GO:0004672	AT4G03230.1		S-locus lectin protein kinase family protein
250	Phvul.011G165100.1	37156946	Phvul.011G165100	Phvul.011G165100.1.p	PF14215	PTHR13902,PTHR13902:SF3					AT5G53900.2		Serine/threonine-protein kinase WNK (With No Lysine)-related
251	Phvul.011G172100.1	37156738	Phvul.011G172100	Phvul.011G172100.1.p	PF00931	PTHR23155,PTHR23155:SF554	KOG4658			GO:0043531	AT4G27190.1		NB-ARC domain-containing disease resistance protein
252	Phvul.011G177100.1	37156244	Phvul.011G177100	Phvul.011G177100.1.p	PF03900,PF01379	PTHR11557	KOG2892	2.5.1.61	K01749	GO:0033014,GO:0004418	AT5G08280.1	HEMC	hydroxymethylbilane synthase
253	Phvul.011G183832.1	37154885	Phvul.011G183832	Phvul.011G183832.1.p	PF00407	PTHR31907,PTHR31907:SF2				GO:0009607,GO:0006952	AT1G70890.1	MLP43	MLP-like protein 43
254	Phvul.011G199100.1	37155918	Phvul.011G199100	Phvul.011G199100.1.p	PF13469	PTHR11783,PTHR11783:SF89	KOG1584				AT5G07010.1	ATST2A,ST2A	sulfotransferase 2A
255	Phvul.011G213900.1	37156448	Phvul.011G213900	Phvul.011G213900.1.p	PF14432,PF01535,PF13041	PTHR24015,PTHR24015:SF880					AT3G08820.1		Pentatricopeptide repeat (PPR) superfamily protein
256	Phvul.L001644.1	37174264	Phvul.L001644	Phvul.L001644.1.p	PF14432,PF01535,PF13041	PTHR24015,PTHR24015:SF285					AT1G25360.1		Pentatricopeptide repeat (PPR) superfamily protein
257	Phvul.L001832.1	37148518	Phvul.L001832	Phvul.L001832.1.p	PF14382,PF10447	PTHR12686,PTHR12686:SF8	KOG3409		K07573	GO:0003723,GO:0000178	AT5G38890.1		Nucleic acid-binding, OB-fold-like protein
258	Phvul.L001937.1	37157515	Phvul.L001937	Phvul.L001937.1.p	PF00081,PF02777	PTHR11404,PTHR11404:SF17	KOG0876	1.15.1.1	K04564	GO:0055114,GO:0046872,GO:0006801,GO:0004784	AT5G23310.1	FSD3	Fe superoxide dismutase 3
259	Phvul.L007943.1	37178893	Phvul.L007943	Phvul.L007943.1.p	PF01103	PTHR12815,PTHR12815:SF18				GO:0019867	AT3G46740.1	MAR1,TOC75-III	translocon at the outer envelope membrane of chloroplasts 75-III

## Sheet: Downregulated genes in tolerant
	id	#pacId	locusName	peptideName	Pfam	Panther	KOG	ec	KO	GO	Best-hit-arabi-name	arabi-symbol	arabi-defline
1	Phvul.001G004900.1	37170560	Phvul.001G004900	Phvul.001G004900.1.p	PF11961,PF05003	PTHR31730,PTHR31730:SF5					AT1G30755.1		Protein of unknown function (DUF668)
2	Phvul.001G008900.1	37170987	Phvul.001G008900	Phvul.001G008900.1.p	PF00067	PTHR24298,PTHR24298:SF86	KOG0156			GO:0055114,GO:0020037,GO:0016705,GO:0005506	AT3G26320.1	CYP71B36	cytochrome P450, family 71, subfamily B, polypeptide 36
3	Phvul.001G017800.1	37168592	Phvul.001G017800	Phvul.001G017800.1.p	PF00067	PTHR24286,PTHR24286:SF50		4.2.1.92	K01723	GO:0055114,GO:0020037,GO:0016705,GO:0005506	AT5G42650.1	AOS,CYP74A,DDE2	allene oxide synthase
4	Phvul.001G023700.1	37168884	Phvul.001G023700	Phvul.001G023700.1.p	PF00847	PTHR31729,PTHR31729:SF0			K09286	GO:0006355,GO:0003700	AT1G46768.1	RAP2.1	related to AP2 1
5	Phvul.001G026700.1	37170323	Phvul.001G026700	Phvul.001G026700.1.p	PF13912	PTHR26374,PTHR26374:SF208					AT1G27730.1	STZ,ZAT10	salt tolerance zinc finger
6	Phvul.001G027100.1	37168061	Phvul.001G027100	Phvul.001G027100.1.p	PF00646	PTHR32133,PTHR32133:SF88				GO:0005515	AT5G43190.1		Galactose oxidase/kelch repeat superfamily protein
7	Phvul.001G037400.1	37170210	Phvul.001G037400	Phvul.001G037400.1.p	PF03641	PTHR31223,PTHR31223:SF4			K06966		AT5G11950.1		Putative lysine decarboxylase family protein
8	Phvul.001G048900.1	37167737	Phvul.001G048900	Phvul.001G048900.1.p	PF13947,PF07714	PTHR27009,PTHR27009:SF19	KOG1187	3.1.4.46		GO:0030247,GO:0006468,GO:0004672	AT5G38260.1		Protein kinase superfamily protein
9	Phvul.001G057300.1	37167802	Phvul.001G057300	Phvul.001G057300.1.p	PF06749	PTHR31769,PTHR31769:SF9					AT4G31130.1		Protein of unknown function (DUF1218)
10	Phvul.001G064700.1	37169182	Phvul.001G064700	Phvul.001G064700.1.p		PTHR33133,PTHR33133:SF5					AT1G31130.1
11	Phvul.001G070100.1	37168394	Phvul.001G070100	Phvul.001G070100.1.p	PF13947	PTHR27009,PTHR27009:SF19				GO:0030247	AT5G38260.1		Protein kinase superfamily protein
12	Phvul.001G075500.1	37170686	Phvul.001G075500	Phvul.001G075500.1.p	PF00069	PTHR27009	KOG1187	3.1.4.46		GO:0006468,GO:0005524,GO:0004672	AT1G66910.1		Protein kinase superfamily protein
13	Phvul.001G077000.1	37170526	Phvul.001G077000	Phvul.001G077000.1.p	PF01490	PTHR22950,PTHR22950:SF278	KOG1303				AT5G49630.1	AAP6	amino acid permease 6
14	Phvul.001G088200.2	37167795	Phvul.001G088200	Phvul.001G088200.2.p	PF03106	PTHR31221,PTHR31221:SF25				GO:0043565,GO:0006355,GO:0003700	AT5G13080.1	ATWRKY75,WRKY75	WRKY DNA-binding protein 75
15	Phvul.001G126700.1	37169413	Phvul.001G126700	Phvul.001G126700.1.p	PF13499,PF13405	PTHR10891,PTHR10891:SF573	KOG0027		K13448	GO:0005509	AT2G41410.1		Calcium-binding EF-hand family protein
16	Phvul.001G131000.1	37170788	Phvul.001G131000	Phvul.001G131000.1.p	PF00447	PTHR10015			K09419	GO:0043565,GO:0006355,GO:0005634,GO:0003700	AT2G41690.1	AT-HSFB3,HSFB3	heat shock transcription factor B3
17	Phvul.001G135500.2	37168472	Phvul.001G135500	Phvul.001G135500.2.p	PF03763	PTHR31471,PTHR31471:SF14					AT3G57540.1		Remorin family protein
18	Phvul.001G136300.2	37169335	Phvul.001G136300	Phvul.001G136300.2.p	PF03169	PTHR22601,PTHR22601:SF8				GO:0055085	AT4G26590.1	ATOPT5,OPT5	oligopeptide transporter 5
19	Phvul.001G139500.2	37171078	Phvul.001G139500	Phvul.001G139500.2.p	PF00067	PTHR24298,PTHR24298:SF113	KOG0156	1.14.13.28		GO:0055114,GO:0020037,GO:0016705,GO:0005506	AT5G06900.1	CYP93D1	cytochrome P450, family 93, subfamily D, polypeptide 1
20	Phvul.001G145600.1	37168875	Phvul.001G145600	Phvul.001G145600.1.p	PF03018	PTHR21495,PTHR21495:SF71					AT5G42500.1		Disease resistance-responsive (dirigent-like protein) family protein
21	Phvul.001G147100.1	37169842	Phvul.001G147100	Phvul.001G147100.1.p	PF07690	PTHR23500,PTHR23500:SF112	KOG0254		K08145	GO:0055085,GO:0016021	AT2G48020.2		Major facilitator superfamily protein
22	Phvul.001G155400.1	37170624	Phvul.001G155400	Phvul.001G155400.1.p	PF13499	PTHR23050,PTHR23050:SF211	KOG0027		K02183		AT3G22930.1	CML11	calmodulin-like 11
23	Phvul.001G160500.1	37170393	Phvul.001G160500	Phvul.001G160500.1.p	PF00847	PTHR31190,PTHR31190:SF3			K14516	GO:0006355,GO:0003700	AT3G23240.1	ATERF1,ERF1	ethylene response factor 1
24	Phvul.001G171700.1	37169829	Phvul.001G171700	Phvul.001G171700.1.p	PF13962,PF12796	PTHR24186,PTHR24186:SF4	KOG0502,KOG4412,KOG0508				AT1G07710.1		Ankyrin repeat family protein
25	Phvul.001G194900.1	37168692	Phvul.001G194900	Phvul.001G194900.1.p	PF03168	PTHR31415,PTHR31415:SF4					AT2G35980.1	ATNHL10,NHL10,YLS9	Late embryogenesis abundant (LEA) hydroxyproline-rich glycoprotein family
26	Phvul.001G207400.1	37169676	Phvul.001G207400	Phvul.001G207400.1.p	PF01073	PTHR10366,PTHR10366:SF465		4.1.1.35	K08678	GO:0055114,GO:0016616,GO:0006694,GO:0003854	AT3G62830.2	ATUXS2,AUD1,UXS2	NAD(P)-binding Rossmann-fold superfamily protein
27	Phvul.001G221200.1	37167828	Phvul.001G221200	Phvul.001G221200.1.p	PF07883	PTHR31238,PTHR31238:SF39					AT1G09560.1	GLP5	germin-like protein 5
28	Phvul.001G226100.1	37167858	Phvul.001G226100	Phvul.001G226100.1.p	PF07887	PTHR31713,PTHR31713:SF14				GO:0006950,GO:0005516	AT5G57580.1		Calmodulin-binding protein
29	Phvul.001G243500.2	37170327	Phvul.001G243500	Phvul.001G243500.2.p	PF00069	PTHR27003,PTHR27003:SF102	KOG1187	2.7.11.1		GO:0006468,GO:0005524,GO:0004672	AT3G55950.1	ATCRR3,CCR3	CRINKLY4 related 3
30	Phvul.001G243800.1	37168597	Phvul.001G243800	Phvul.001G243800.1.p	PF00069	PTHR27003,PTHR27003:SF102	KOG1187	2.7.11.1		GO:0006468,GO:0005524,GO:0004672	AT3G55950.1	ATCRR3,CCR3	CRINKLY4 related 3
31	Phvul.001G253900.1	37168525	Phvul.001G253900	Phvul.001G253900.1.p		PTHR34046,PTHR34046:SF1					AT1G35210.1
32	Phvul.001G255400.1	37170230	Phvul.001G255400	Phvul.001G255400.1.p	PF02657	PTHR12735,PTHR12735:SF11					AT1G67810.1	SUFE2	sulfur E2
33	Phvul.001G255800.1	37171202	Phvul.001G255800	Phvul.001G255800.1.p	PF00782	PTHR10159,PTHR10159:SF359	KOG1716	3.1.3.48		GO:0008138,GO:0006470	AT3G55270.1	ATMKP1,MKP1	mitogen-activated protein kinase phosphatase 1
34	Phvul.001G258400.2	37168539	Phvul.001G258400	Phvul.001G258400.2.p	PF01603	PTHR10257,PTHR10257:SF26				GO:0008601,GO:0007165,GO:0000159	AT3G26020.1		Protein phosphatase 2A regulatory B subunit family protein
35	Phvul.001G264132.1	37168645	Phvul.001G264132	Phvul.001G264132.1.p	PF00270	PTHR18934,PTHR18934:SF120		3.6.4.13		GO:0005524,GO:0003676	AT3G26560.1		ATP-dependent RNA helicase, putative
36	Phvul.002G004800.1	37174496	Phvul.002G004800	Phvul.002G004800.1.p	PF00249,PF00072	PTHR31312,PTHR31312:SF2				GO:0000160	AT4G18020.3	APRR2,PRR2	CheY-like two-component responsive regulator family protein
37	Phvul.002G006800.1	37175267	Phvul.002G006800	Phvul.002G006800.1.p		PTHR35296					AT2G35290.1
38	Phvul.002G009400.1	37176335	Phvul.002G009400	Phvul.002G009400.1.p		PTHR21477,PTHR21477:SF14					AT1G10150.1		Carbohydrate-binding protein
39	Phvul.002G019300.1	37174406	Phvul.002G019300	Phvul.002G019300.1.p	PF13499	PTHR10891,PTHR10891:SF533	KOG0027		K13448		AT2G15680.1		Calcium-binding EF-hand family protein
40	Phvul.002G020800.1	37175996	Phvul.002G020800	Phvul.002G020800.1.p	PF06293	PTHR24349,PTHR24349:SF115	KOG0032	2.7.11.1		GO:0016773,GO:0016020,GO:0005524	AT3G50530.1	CRK	CDPK-related kinase
41	Phvul.002G026600.1	37177858	Phvul.002G026600	Phvul.002G026600.1.p	PF07690	PTHR23505,PTHR23505:SF7	KOG1330			GO:0055085,GO:0016021	AT4G36790.1		Major facilitator superfamily protein
42	Phvul.002G049400.2	37176960	Phvul.002G049400	Phvul.002G049400.2.p	PF01657,PF07714	PTHR27002,PTHR27002:SF123	KOG1187	2.7.11.1		GO:0006468,GO:0004672	AT4G23140.1	CRK6	cysteine-rich RLK (RECEPTOR-like protein kinase) 6
43	Phvul.002G053800.1	37178180	Phvul.002G053800	Phvul.002G053800.1.p							AT1G74250.1		DNAJ heat shock N-terminal domain-containing protein
44	Phvul.002G056100.1	37178772	Phvul.002G056100	Phvul.002G056100.1.p		PTHR27009,PTHR27009:SF18					AT5G53110.1		RING/U-box superfamily protein
45	Phvul.002G058900.1	37175569	Phvul.002G058900	Phvul.002G058900.1.p	PF13912	PTHR26374,PTHR26374:SF185					AT3G60580.1		C2H2-like zinc finger protein
46	Phvul.002G062600.2	37178839	Phvul.002G062600	Phvul.002G062600.2.p	PF14543	PTHR13683,PTHR13683:SF276	KOG1339	3.4.23.12		GO:0006508,GO:0004190	AT4G16563.1		Eukaryotic aspartyl protease family protein
47	Phvul.002G072100.1	37175740	Phvul.002G072100	Phvul.002G072100.1.p	PF00171	PTHR11699,PTHR11699:SF180		1.2.1.3	K00128	GO:0055114,GO:0016491,GO:0008152	AT1G23800.1	ALDH2B,ALDH2B7	aldehyde dehydrogenase 2B7
48	Phvul.002G075200.1	37175957	Phvul.002G075200	Phvul.002G075200.1.p	PF00201	PTHR11926,PTHR11926:SF214	KOG1192	2.4.1.195	K11820	GO:0016758,GO:0008152	AT1G24100.1	UGT74B1	UDP-glucosyl transferase 74B1
49	Phvul.002G092800.1	37178305	Phvul.002G092800	Phvul.002G092800.1.p	PF14009	PTHR33148,PTHR33148:SF3					AT2G01340.1	At17.1
50	Phvul.002G094800.1	37176240	Phvul.002G094800	Phvul.002G094800.1.p	PF00450	PTHR11802,PTHR11802:SF30	KOG1282	3.4.16.5	K09645	GO:0006508,GO:0004185	AT1G15000.1	scpl50	serine carboxypeptidase-like 50
51	Phvul.002G114100.1	37178705	Phvul.002G114100	Phvul.002G114100.1.p	PF00182	PTHR22595,PTHR22595:SF34	KOG4742	3.2.1.14	K01183	GO:0016998,GO:0006032,GO:0004568	AT3G12500.1	ATHCHIB,B-CHI,CHI-B,HCHIB,PR-3,PR3	basic chitinase
52	Phvul.002G133400.1	37177101	Phvul.002G133400	Phvul.002G133400.1.p	PF13855,PF00931	PTHR23155,PTHR23155:SF633	KOG4658		K13457	GO:0005515,GO:0043531	AT3G07040.1	RPM1,RPS3	NB-ARC domain-containing disease resistance protein
53	Phvul.002G136300.1	37176070	Phvul.002G136300	Phvul.002G136300.1.p	PF14570,PF03552	PTHR13301,PTHR13301:SF65		2.4.1.12,2.4.2.24		GO:0030244,GO:0016760,GO:0016020	AT3G03050.1	ATCSLD3,CSLD3,KJK	cellulose synthase-like D3
54	Phvul.002G144600.1	37175848	Phvul.002G144600	Phvul.002G144600.1.p	PF00107,PF08240	PTHR11695,PTHR11695:SF497	KOG0023		K00083	GO:0055114,GO:0016491,GO:0008270	AT4G37990.1	ATCAD8,CAD-B2,ELI3,ELI3-2	elicitor-activated gene 3-2
55	Phvul.002G150700.1	37178721	Phvul.002G150700	Phvul.002G150700.1.p		PTHR33142,PTHR33142:SF2					AT5G40460.1
56	Phvul.002G153400.1	37176125	Phvul.002G153400	Phvul.002G153400.1.p	PF00614,PF00168,PF12357	PTHR18896,PTHR18896:SF15		3.1.4.4	K01115	GO:0003824,GO:0005515	AT2G42010.1	PLDBETA,PLDBETA1	phospholipase D beta 1
57	Phvul.002G155500.1	37177960	Phvul.002G155500	Phvul.002G155500.1.p	PF00314	PTHR31048,PTHR31048:SF36					AT4G11650.1	ATOSM34,OSM34	osmotin 34
58	Phvul.002G158600.1	37178658	Phvul.002G158600	Phvul.002G158600.1.p		PTHR31152,PTHR31152:SF3					AT4G23470.3		PLAC8 family protein
59	Phvul.002G164000.1	37175283	Phvul.002G164000	Phvul.002G164000.1.p	PF00501	PTHR24096,PTHR24096:SF187		6.2.1.3,2.7.8.11	K01897	GO:0008152,GO:0003824	AT4G23850.1	LACS4	AMP-dependent synthetase and ligase family protein
60	Phvul.002G166100.1	37177543	Phvul.002G166100	Phvul.002G166100.1.p	PF14363,PF00004	PTHR23070,PTHR23070:SF12	KOG0743		K08900	GO:0005524	AT2G18193.1		P-loop containing nucleoside triphosphate hydrolases superfamily protein
61	Phvul.002G180800.1	37177917	Phvul.002G180800	Phvul.002G180800.1.p	PF00168	PTHR32246,PTHR32246:SF20				GO:0005515	AT2G45760.1	BAL,BAP2	BON association protein 2
62	Phvul.002G204200.1	37176687	Phvul.002G204200	Phvul.002G204200.1.p	PF05641	PTHR31917					AT1G06340.1		Plant Tudor-like protein
63	Phvul.002G207000.1	37176027	Phvul.002G207000	Phvul.002G207000.1.p	PF01636,PF13855,PF08263	PTHR27001,PTHR27001:SF1	KOG1187	2.7.11.1,2.7.10.1	K13416	GO:0005515	AT4G33430.1	ATBAK1,ATSERK3,BAK1,ELG,RKS10,SERK3	BRI1-associated receptor kinase
64	Phvul.002G209500.1	37175060	Phvul.002G209500	Phvul.002G209500.1.p	PF00407	PTHR31213,PTHR31213:SF11				GO:0009607,GO:0006952	AT1G24020.1	MLP423	MLP-like protein 423
65	Phvul.002G210400.1	37178298	Phvul.002G210400	Phvul.002G210400.1.p	PF00005,PF01061	PTHR19241,PTHR19241:SF301	KOG0061	3.6.3.39		GO:0016887,GO:0005524,GO:0016020	AT1G17840.1	ABCG11,ATWBC11,COF1,DSO,WBC11	white-brown complex homolog protein 11
66	Phvul.002G211600.1	37176806	Phvul.002G211600	Phvul.002G211600.1.p	PF13639	PTHR14155,PTHR14155:SF101	KOG1493			GO:0008270,GO:0005515	AT1G72220.1		RING/U-box superfamily protein
67	Phvul.002G231000.1	37177068	Phvul.002G231000	Phvul.002G231000.1.p	PF01823	PTHR33199,PTHR33199:SF8					AT1G28380.1	NSL1	MAC/Perforin domain-containing protein
68	Phvul.002G235900.1	37178471	Phvul.002G235900	Phvul.002G235900.1.p	PF13193,PF00501	PTHR24095,PTHR24095:SF153		6.2.1.1		GO:0008152,GO:0003824	AT1G55320.1	AAE18	acyl-activating enzyme 18
69	Phvul.002G239400.1	37174978	Phvul.002G239400	Phvul.002G239400.1.p	PF13855,PF07714	PTHR27000,PTHR27000:SF154	KOG1187	2.7.11.1		GO:0005515,GO:0006468,GO:0004672	AT5G45800.1	MEE62	Leucine-rich repeat protein kinase family protein
70	Phvul.002G259900.1	37174752	Phvul.002G259900	Phvul.002G259900.1.p	PF05212	PTHR31210,PTHR31210:SF10					AT1G13000.2		Protein of unknown function (DUF707)
71	Phvul.002G260500.1	37177393	Phvul.002G260500	Phvul.002G260500.1.p	PF13639	PTHR14155,PTHR14155:SF94				GO:0008270,GO:0005515	AT1G72220.1		RING/U-box superfamily protein
72	Phvul.002G264600.1	37177213	Phvul.002G264600	Phvul.002G264600.1.p	PF00504	PTHR36490,PTHR36490:SF1					AT2G21970.1	2019-09-02	stress enhanced protein 2
73	Phvul.002G270600.1	37178845	Phvul.002G270600	Phvul.002G270600.1.p	PF05678	PTHR33143,PTHR33143:SF5					AT3G18690.1	MKS1	MAP kinase substrate 1
74	Phvul.002G285800.1	37175606	Phvul.002G285800	Phvul.002G285800.1.p	PF03106	PTHR31221,PTHR31221:SF25				GO:0043565,GO:0006355,GO:0003700	AT5G13080.1	ATWRKY75,WRKY75	WRKY DNA-binding protein 75
75	Phvul.002G286500.1	37175743	Phvul.002G286500	Phvul.002G286500.1.p	PF00314	PTHR31048,PTHR31048:SF36					AT4G11650.1	ATOSM34,OSM34	osmotin 34
76	Phvul.002G289300.1	37175713	Phvul.002G289300	Phvul.002G289300.1.p	PF13419	PTHR18901,PTHR18901:SF4	KOG2914	3.1.3.58			AT4G11570.2		Haloacid dehalogenase-like hydrolase (HAD) superfamily protein
77	Phvul.002G293700.1	37177407	Phvul.002G293700	Phvul.002G293700.1.p	PF01794,PF08022,PF08414,PF08030	PTHR11972,PTHR11972:SF81		1.6.3.1	K13447	GO:0055114,GO:0016491,GO:0050664,GO:0004601	AT1G64060.1	ATRBOH F,ATRBOHF,RBOH F,RBOHAP108,RBOHF	respiratory burst oxidase protein F
78	Phvul.002G293800.1	37178665	Phvul.002G293800	Phvul.002G293800.1.p	PF03168	PTHR31852,PTHR31852:SF23					AT2G46150.1		Late embryogenesis abundant (LEA) hydroxyproline-rich glycoprotein family
79	Phvul.002G297100.1	37178517	Phvul.002G297100	Phvul.002G297100.1.p	PF03106	PTHR32096,PTHR32096:SF20				GO:0043565,GO:0006355,GO:0003700	AT4G23810.1	ATWRKY53,WRKY53	WRKY family transcription factor
80	Phvul.002G298200.1	37178375	Phvul.002G298200	Phvul.002G298200.1.p		PTHR36782					AT4G23880.1
81	Phvul.002G300300.1	37178741	Phvul.002G300300	Phvul.002G300300.1.p	PF10539	PTHR10857,PTHR10857:SF54					AT5G42050.1		DCD (Development and Cell Death) domain protein
82	Phvul.002G300500.1	37177224	Phvul.002G300500	Phvul.002G300500.1.p	PF13639	PTHR22765,PTHR22765:SF50			K19039	GO:0008270,GO:0005515	AT4G24015.1		RING/U-box superfamily protein
83	Phvul.002G309800.1	37176134	Phvul.002G309800	Phvul.002G309800.1.p		PTHR33700,PTHR33700:SF1					AT2G22795.1
84	Phvul.002G310600.1	37176676	Phvul.002G310600	Phvul.002G310600.1.p	PF07690	PTHR23500,PTHR23500:SF14	KOG0254			GO:0055085,GO:0016021	AT1G77210.1	AtSTP14,STP14	sugar transporter 14
85	Phvul.002G317000.1	37177906	Phvul.002G317000	Phvul.002G317000.1.p	PF00249	PTHR10641,PTHR10641:SF510	KOG0048		K09422		AT1G25340.1	AtMYB116,MYB116	myb domain protein 116
86	Phvul.002G318000.1	37174902	Phvul.002G318000	Phvul.002G318000.1.p	PF02485	PTHR31042,PTHR31042:SF16				GO:0016020,GO:0008375	AT1G68390.1		Core-2/I-branching beta-1,6-N-acetylglucosaminyltransferase family protein
87	Phvul.002G332000.1	37175551	Phvul.002G332000	Phvul.002G332000.1.p	PF00149	PTHR10161,PTHR10161:SF14	KOG2679	3.1.3.2		GO:0016787	AT1G14700.1	ATPAP3,PAP3	purple acid phosphatase 3
88	Phvul.003G007200.1	37147207	Phvul.003G007200	Phvul.003G007200.1.p	PF00462,PF00610,PF04784	PTHR23054,PTHR23054:SF14	KOG1752			GO:0045454,GO:0015035,GO:0009055,GO:0035556	AT3G11920.1		glutaredoxin-related
89	Phvul.003G010900.1	37145098	Phvul.003G010900	Phvul.003G010900.1.p	PF00503	PTHR10218,PTHR10218:SF226	KOG0082			GO:0031683,GO:0019001,GO:0007186,GO:0004871,GO:0003924	AT2G23460.1	ATXLG1,XLG1	extra-large G-protein 1
90	Phvul.003G015900.1	37145490	Phvul.003G015900	Phvul.003G015900.1.p	PF00954,PF00069	PTHR27002,PTHR27002:SF119	KOG1187	2.7.11.1		GO:0048544,GO:0006468,GO:0005524,GO:0004672	AT1G34300.1		lectin protein kinase family protein
91	Phvul.003G023700.2	37148038	Phvul.003G023700	Phvul.003G023700.2.p		PTHR35094,PTHR35094:SF1					AT1G23040.1		hydroxyproline-rich glycoprotein family protein
92	Phvul.003G034000.2	37148314	Phvul.003G034000	Phvul.003G034000.2.p	PF13639	PTHR14155,PTHR14155:SF110			K16282	GO:0008270,GO:0005515	AT2G01150.1	RHA2B	RING-H2 finger protein 2B
93	Phvul.003G036200.1	37147788	Phvul.003G036200	Phvul.003G036200.1.p	PF00854	PTHR11654,PTHR11654:SF178				GO:0016020,GO:0006810,GO:0005215	AT1G68570.1		Major facilitator superfamily protein
94	Phvul.003G042800.2	37147177	Phvul.003G042800	Phvul.003G042800.2.p	PF07168	PTHR31081,PTHR31081:SF4				GO:0071705	AT2G03530.1	ATUPS2,UPS2	ureide permease 2
95	Phvul.003G045600.1	37146796	Phvul.003G045600	Phvul.003G045600.1.p	PF02365	PTHR31719,PTHR31719:SF40				GO:0006355,GO:0003677	AT1G69490.1	ANAC029,ATNAP,NAP	NAC-like, activated by AP3/PI
96	Phvul.003G052700.1	37145006	Phvul.003G052700	Phvul.003G052700.1.p		PTHR36714					AT1G23850.1
97	Phvul.003G058800.1	37144680	Phvul.003G058800	Phvul.003G058800.1.p	PF00010	PTHR12565,PTHR12565:SF181				GO:0046983	AT1G68810.1		basic helix-loop-helix (bHLH) DNA-binding superfamily protein
98	Phvul.003G067200.1	37147221	Phvul.003G067200	Phvul.003G067200.1.p							AT1G26920.1
99	Phvul.003G067900.1	37144801	Phvul.003G067900	Phvul.003G067900.1.p	PF07714	PTHR27001,PTHR27001:SF160	KOG1187	2.7.11.1	K04733	GO:0006468,GO:0004672	AT2G02800.1	APK2B	protein kinase 2B
100	Phvul.003G072900.1	37147960	Phvul.003G072900	Phvul.003G072900.1.p	PF13704	PTHR21461,PTHR21461:SF16					AT1G27200.1		Domain of unknown function (DUF23)
101	Phvul.003G085300.1	37148051	Phvul.003G085300	Phvul.003G085300.1.p	PF04535	PTHR11615,PTHR11615:SF100					AT2G35760.1		Uncharacterised protein family (UPF0497)
102	Phvul.003G090000.2	37148128	Phvul.003G090000	Phvul.003G090000.2.p	PF07714	PTHR27003,PTHR27003:SF15	KOG0472	2.7.11.1		GO:0006468,GO:0004672	AT5G49760.1		Leucine-rich repeat protein kinase family protein
103	Phvul.003G120800.1	37144675	Phvul.003G120800	Phvul.003G120800.1.p	PF07714	PTHR27001,PTHR27001:SF177	KOG1187	2.7.11.1	K13436	GO:0006468,GO:0004672	AT1G48210.1		Protein kinase superfamily protein
104	Phvul.003G137400.1	37146095	Phvul.003G137400	Phvul.003G137400.1.p		PTHR33181,PTHR33181:SF12
105	Phvul.003G138200.1	37146165	Phvul.003G138200	Phvul.003G138200.1.p	PF00046	PTHR24326,PTHR24326:SF206				GO:0003677	AT5G06710.1	HAT14	homeobox from Arabidopsis thaliana
106	Phvul.003G139200.1	37147011	Phvul.003G139200	Phvul.003G139200.1.p	PF00069	PTHR27001,PTHR27001:SF222	KOG1187	2.7.11.1,2.7.10.2	K04730	GO:0006468,GO:0005524,GO:0004672	AT2G17220.1		Protein kinase superfamily protein
107	Phvul.003G144200.1	37145548	Phvul.003G144200	Phvul.003G144200.1.p	PF07714	PTHR27001,PTHR27001:SF34	KOG1187	2.7.11.1		GO:0006468,GO:0004672	AT2G18890.1		Protein kinase superfamily protein
108	Phvul.003G149600.1	37146963	Phvul.003G149600	Phvul.003G149600.1.p	PF00060,PF00497	PTHR18966,PTHR18966:SF204				GO:0016020,GO:0004970	AT5G11210.1	ATGLR2.5,GLR2.5	glutamate receptor 2.5
109	Phvul.003G160600.1	37146907	Phvul.003G160600	Phvul.003G160600.1.p	PF03330	PTHR22595,PTHR22595:SF47					AT2G18660.1	PNP-A	plant natriuretic peptide A
110	Phvul.003G164800.1	37147358	Phvul.003G164800	Phvul.003G164800.1.p	PF00954,PF01453,PF00069	PTHR27002,PTHR27002:SF142	KOG1187	2.7.11.1		GO:0048544,GO:0006468,GO:0005524,GO:0004672	AT5G60900.1	RLK1	receptor-like protein kinase 1
111	Phvul.003G174000.1	37147382	Phvul.003G174000	Phvul.003G174000.1.p	PF00481	PTHR13832,PTHR13832:SF299	KOG0698	3.1.3.16	K14803	GO:0003824,GO:0006470,GO:0004722	AT2G25620.1	AtDBP1,DBP1	DNA-binding protein phosphatase 1
112	Phvul.003G174800.1	37145988	Phvul.003G174800	Phvul.003G174800.1.p		PTHR33168,PTHR33168:SF9					AT5G25240.1
113	Phvul.003G184400.1	37147200	Phvul.003G184400	Phvul.003G184400.1.p	PF01336,PF04057,PF16900,PF08646	PTHR23273,PTHR23273:SF4	KOG0851		K07466	GO:0003676,GO:0006260,GO:0005634,GO:0003677	AT5G08020.1	ATRPA70B,RPA70B	RPA70-kDa subunit B
114	Phvul.003G187200.1	37144509	Phvul.003G187200	Phvul.003G187200.1.p	PF08263,PF00560,PF13855,PF00069	PTHR27000,PTHR27000:SF54	KOG1187	2.7.11.1		GO:0005515,GO:0006468,GO:0005524,GO:0004672	AT1G74360.1		Leucine-rich repeat protein kinase family protein
115	Phvul.003G206600.1	37147175	Phvul.003G206600	Phvul.003G206600.1.p	PF01490	PTHR22950,PTHR22950:SF268	KOG1303				AT2G39890.1	ATPROT1,PROT1	proline transporter 1
116	Phvul.003G219400.1	37147164	Phvul.003G219400	Phvul.003G219400.1.p	PF02866,PF00056	PTHR11540,PTHR11540:SF3		1.1.1.27	K00016	GO:0055114,GO:0016616,GO:0016491,GO:0019752	AT4G17260.1		Lactate/malate dehydrogenase family protein
117	Phvul.003G220400.1	37147658	Phvul.003G220400	Phvul.003G220400.1.p		PTHR11183,PTHR11183:SF55		2.4.1.186			AT4G16600.1		Nucleotide-diphospho-sugar transferases superfamily protein
118	Phvul.003G223686.1	37145492	Phvul.003G223686	Phvul.003G223686.1.p	PF00847	PTHR31190,PTHR31190:SF30			K09286	GO:0006355,GO:0003700	AT4G17500.1	ATERF-1,ERF-1	ethylene responsive element binding factor 1
119	Phvul.003G237600.1	37147107	Phvul.003G237600	Phvul.003G237600.1.p	PF12697	PTHR10992,PTHR10992:SF776	KOG4178				AT4G37470.1		alpha/beta-Hydrolases superfamily protein
120	Phvul.003G241000.1	37144418	Phvul.003G241000	Phvul.003G241000.1.p
121	Phvul.003G244275.1	37146274	Phvul.003G244275	Phvul.003G244275.1.p	PF13499	PTHR10891,PTHR10891:SF533	KOG0027		K13448		AT2G15680.1		Calcium-binding EF-hand family protein
122	Phvul.003G247400.1	37145790	Phvul.003G247400	Phvul.003G247400.1.p	PF00931	PTHR23155,PTHR23155:SF543	KOG4658			GO:0043531	AT5G66900.1		Disease resistance protein (CC-NBS-LRR class) family
123	Phvul.003G248075.1	37145963	Phvul.003G248075	Phvul.003G248075.1.p	PF12697	PTHR10992,PTHR10992:SF820	KOG1454				AT2G23620.1	ATMES1,MES1	methyl esterase 1
124	Phvul.003G249400.1	37148113	Phvul.003G249400	Phvul.003G249400.1.p							AT4G37200.1	HCF164	Thioredoxin superfamily protein
125	Phvul.003G269500.1	37146541	Phvul.003G269500	Phvul.003G269500.1.p	PF03018	PTHR21495,PTHR21495:SF60					AT1G64160.1		Disease resistance-responsive (dirigent-like protein) family protein
126	Phvul.003G272900.1	37147371	Phvul.003G272900	Phvul.003G272900.1.p	PF01370	PTHR10366,PTHR10366:SF397		1.23.1.4,1.23.1.1		GO:0050662,GO:0003824	AT1G32100.1	ATPRR1,PRR1	pinoresinol reductase 1
127	Phvul.003G280900.1	37147817	Phvul.003G280900	Phvul.003G280900.1.p	PF01842	PTHR31096,PTHR31096:SF13		2.7.7.59		GO:0016597,GO:0008152	AT1G69040.2	ACR4	ACT domain repeat 4
128	Phvul.003G287101.1	37147365	Phvul.003G287101	Phvul.003G287101.1.p	PF00139,PF00069	PTHR27007,PTHR27007:SF10	KOG1187	2.7.11.1		GO:0030246,GO:0006468,GO:0005524,GO:0004672	AT5G10530.1		Concanavalin A-like lectin protein kinase family protein
129	Phvul.003G288700.1	37147923	Phvul.003G288700	Phvul.003G288700.1.p	PF00857	PTHR11080,PTHR11080:SF32		3.5.1.19		GO:0008152,GO:0003824	AT2G22570.1	ATNIC1,NIC1	nicotinamidase 1
130	Phvul.003G295200.1	37146396	Phvul.003G295200	Phvul.003G295200.1.p	PF00135	PTHR23024,PTHR23024:SF157	KOG1515	3.1.1.1			AT3G48700.1	ATCXE13,CXE13	carboxyesterase 13
131	Phvul.004G002700.1	37161789	Phvul.004G002700	Phvul.004G002700.1.p	PF14368	PTHR33214,PTHR33214:SF9					AT3G18280.1		Bifunctional inhibitor/lipid-transfer protein/seed storage 2S albumin superfamily protein
132	Phvul.004G018600.1	37163025	Phvul.004G018600	Phvul.004G018600.1.p	PF00892	PTHR31218,PTHR31218:SF64				GO:0016021,GO:0016020,GO:0022857	AT3G28050.1		nodulin MtN21 /EamA-like transporter family protein
133	Phvul.004G020000.1	37163680	Phvul.004G020000	Phvul.004G020000.1.p	PF01764	PTHR21493,PTHR21493:SF148		3.1.1.1		GO:0006629	AT5G14930.2	SAG101	senescence-associated gene 101
134	Phvul.004G020400.1	37163799	Phvul.004G020400	Phvul.004G020400.1.p	PF01428	PTHR14677,PTHR14677:SF2				GO:0008270	AT3G28210.1	PMZ,SAP12	zinc finger (AN1-like) family protein
135	Phvul.004G027000.1	37163150	Phvul.004G027000	Phvul.004G027000.1.p	PF01263	PTHR10091,PTHR10091:SF10	KOG1604	5.1.3.3	K01785	GO:0016853,GO:0005975	AT3G47800.1		Galactose mutarotase-like superfamily protein
136	Phvul.004G028400.1	37162173	Phvul.004G028400	Phvul.004G028400.1.p	PF07891	PTHR10759,PTHR10759:SF1				GO:0006412,GO:0005840,GO:0005622,GO:0003735	AT5G39785.1		Protein of unknown function (DUF1666)
137	Phvul.004G032900.1	37163798	Phvul.004G032900	Phvul.004G032900.1.p		PTHR21145,PTHR21145:SF0	KOG0795	5.4.99.5	K01850	GO:0009073,GO:0004106	AT3G29200.1	ATCM1,CM1	chorismate mutase 1
138	Phvul.004G035900.1	37162342	Phvul.004G035900	Phvul.004G035900.1.p	PF00201	PTHR11926,PTHR11926:SF289		2.4.1.203		GO:0016758,GO:0008152	AT3G02100.1		UDP-Glycosyltransferase superfamily protein
139	Phvul.004G036000.1	37161924	Phvul.004G036000	Phvul.004G036000.1.p	PF00201	PTHR11926,PTHR11926:SF289		2.4.1.203		GO:0016758,GO:0008152	AT3G02100.1		UDP-Glycosyltransferase superfamily protein
140	Phvul.004G039100.1	37163501	Phvul.004G039100	Phvul.004G039100.1.p	PF07714	PTHR27003,PTHR27003:SF41	KOG1187	2.7.11.1	K04730	GO:0006468,GO:0004672	AT5G59700.1		Protein kinase superfamily protein
141	Phvul.004G039400.1	37162513	Phvul.004G039400	Phvul.004G039400.1.p	PF11721,PF07714	PTHR27003,PTHR27003:SF104	KOG1187	2.7.11.1		GO:0006468,GO:0004672	AT3G51550.1	FER	Malectin/receptor-like protein kinase family protein
142	Phvul.004G039501.1	37162370	Phvul.004G039501	Phvul.004G039501.1.p	PF07714	PTHR27003,PTHR27003:SF104	KOG1187	2.7.11.1		GO:0006468,GO:0004672	AT3G51550.1	FER	Malectin/receptor-like protein kinase family protein
143	Phvul.004G040000.1	37162813	Phvul.004G040000	Phvul.004G040000.1.p	PF11721,PF07714	PTHR27003,PTHR27003:SF104	KOG1187	2.7.11.1		GO:0006468,GO:0004672	AT3G51550.1	FER	Malectin/receptor-like protein kinase family protein
144	Phvul.004G049300.1	37161801	Phvul.004G049300	Phvul.004G049300.1.p	PF03639	PTHR31983		3.2.1.39	K01180	GO:0052862,GO:0052861,GO:0016998	AT5G15870.1		glycosyl hydrolase family 81 protein
145	Phvul.004G084600.1	37162249	Phvul.004G084600	Phvul.004G084600.1.p	PF08263,PF00560	PTHR27004,PTHR27004:SF27	KOG0472	2.7.11.1		GO:0005515	AT2G34930.1		disease resistance family protein / LRR family protein
146	Phvul.004G098201.1	37161820	Phvul.004G098201	Phvul.004G098201.1.p
147	Phvul.004G098301.1	37162478	Phvul.004G098301	Phvul.004G098301.1.p	PF04554					GO:0009664,GO:0005199
148	Phvul.004G100000.1	37162607	Phvul.004G100000	Phvul.004G100000.1.p	PF08263,PF00560,PF13855	PTHR27004,PTHR27004:SF13	KOG0472	2.7.11.1		GO:0005515	AT2G34930.1		disease resistance family protein / LRR family protein
149	Phvul.004G100300.1	37162885	Phvul.004G100300	Phvul.004G100300.1.p	PF08263,PF13855	PTHR27004,PTHR27004:SF27	KOG0472			GO:0005515	AT2G34930.1		disease resistance family protein / LRR family protein
150	Phvul.004G106900.2	37162689	Phvul.004G106900	Phvul.004G106900.2.p	PF00403	PTHR22814,PTHR22814:SF129				GO:0046872,GO:0030001	AT5G52760.1		Copper transport protein family
151	Phvul.004G120400.1	37162402	Phvul.004G120400	Phvul.004G120400.1.p	PF01694	PTHR22936,PTHR22936:SF35	KOG2289			GO:0016021,GO:0004252,GO:0006508	AT1G63120.1	ATRBL2,RBL2	RHOMBOID-like 2
152	Phvul.004G122000.1	37162264	Phvul.004G122000	Phvul.004G122000.1.p	PF00847	PTHR31839,PTHR31839:SF8				GO:0006355,GO:0003700	AT5G51990.1	CBF4,DREB1D	C-repeat-binding factor 4
153	Phvul.004G122750.1	37162417	Phvul.004G122750	Phvul.004G122750.1.p	PF01476	PTHR33648,PTHR33648:SF1					AT5G62150.1		peptidoglycan-binding LysM domain-containing protein
154	Phvul.004G124400.1	37163468	Phvul.004G124400	Phvul.004G124400.1.p	PF00069,PF07714	PTHR27002,PTHR27002:SF7	KOG0192	2.7.11.1		GO:0006468,GO:0005524,GO:0004672	AT5G51770.1		Protein kinase superfamily protein
155	Phvul.004G124900.1	37161595	Phvul.004G124900	Phvul.004G124900.1.p	PF07714,PF01657	PTHR27002	KOG1187	2.7.11.1		GO:0006468,GO:0004672	AT4G23310.1	CRK23	cysteine-rich RLK (RECEPTOR-like protein kinase) 23
156	Phvul.004G132200.1	37162598	Phvul.004G132200	Phvul.004G132200.1.p	PF02900	PTHR30096,PTHR30096:SF0		1.13.11.29	K15777	GO:0016491,GO:0008198,GO:0006725	AT4G15093.1		catalytic LigB subunit of aromatic ring-opening dioxygenase family
157	Phvul.004G134200.1	37163169	Phvul.004G134200	Phvul.004G134200.1.p	PF04654	PTHR31881,PTHR31881:SF6					AT4G31330.1		Protein of unknown function, DUF599
158	Phvul.004G135500.1	37161631	Phvul.004G135500	Phvul.004G135500.1.p	PF05623	PTHR31343,PTHR31343:SF7					AT1G03610.1		Protein of unknown function (DUF789)
159	Phvul.004G139900.1	37161883	Phvul.004G139900	Phvul.004G139900.1.p	PF05729,PF13676	PTHR11017,PTHR11017:SF171	KOG4658			GO:0007165,GO:0005515	AT5G17680.1		disease resistance protein (TIR-NBS-LRR class), putative
160	Phvul.004G141200.1	37162477	Phvul.004G141200	Phvul.004G141200.1.p	PF01412	PTHR23180,PTHR23180:SF262			K12486	GO:0005096	AT3G17660.1	AGD15	ARF-GAP domain 15
161	Phvul.004G155000.1	37162924	Phvul.004G155000	Phvul.004G155000.1.p	PF00069	PTHR27009,PTHR27009:SF21	KOG1187	3.1.4.46	K04730	GO:0006468,GO:0005524,GO:0004672	AT1G66980.1	SNC4	suppressor of npr1-1 constitutive 4
162	Phvul.004G157900.1	37162847	Phvul.004G157900	Phvul.004G157900.1.p		PTHR35735,PTHR35735:SF1
163	Phvul.005G016400.1	37154261	Phvul.005G016400	Phvul.005G016400.1.p	PF07859	PTHR23024,PTHR23024:SF135	KOG1515	3.1.1.1		GO:0016787,GO:0008152	AT1G68620.1		alpha/beta-Hydrolases superfamily protein
164	Phvul.005G026600.1	37154227	Phvul.005G026600	Phvul.005G026600.1.p
165	Phvul.005G026966.1	37153675	Phvul.005G026966	Phvul.005G026966.1.p
166	Phvul.005G030800.2	37152227	Phvul.005G030800	Phvul.005G030800.2.p	PF03358	PTHR30543,PTHR30543:SF2		1.6.5.2,1.6.5.3		GO:0016491	AT3G27890.1	NQR	NADPH:quinone oxidoreductase
167	Phvul.005G030900.1	37154114	Phvul.005G030900	Phvul.005G030900.1.p	PF08276,PF00954,PF01453,PF07714	PTHR27002,PTHR27002:SF67		2.7.11.1		GO:0048544,GO:0006468,GO:0004672	AT4G27290.1		S-locus lectin protein kinase family protein
168	Phvul.005G034600.1	37153624	Phvul.005G034600	Phvul.005G034600.1.p	PF01370	PTHR10366,PTHR10366:SF362	KOG1502	1.1.1.195		GO:0050662,GO:0003824	AT5G19440.1		NAD(P)-binding Rossmann-fold superfamily protein
169	Phvul.005G035700.1	37153907	Phvul.005G035700	Phvul.005G035700.1.p	PF12697	PTHR10992,PTHR10992:SF879	KOG1454				AT5G13800.1	CRN1,PPH	pheophytinase
170	Phvul.005G040750.1	37153204	Phvul.005G040750	Phvul.005G040750.1.p	PF02214	PTHR14499,PTHR14499:SF70				GO:0051260	AT2G24240.1		BTB/POZ domain with WD40/YVTN repeat-like protein
171	Phvul.005G042200.1	37152936	Phvul.005G042200	Phvul.005G042200.1.p		PTHR34268,PTHR34268:SF2					AT2G31945.1
172	Phvul.005G054100.1	37152402	Phvul.005G054100	Phvul.005G054100.1.p	PF13410,PF02798	PTHR11260,PTHR11260:SF204	KOG0406	2.5.1.18	K00799	GO:0005515	AT1G78380.1	ATGSTU19,GST8,GSTU19	glutathione S-transferase TAU 19
173	Phvul.005G067950.1	37152688	Phvul.005G067950	Phvul.005G067950.1.p	PF03634	PTHR31072,PTHR31072:SF3					AT3G15030.2	MEE35,TCP4	TCP family transcription factor 4
174	Phvul.005G071300.1	37154287	Phvul.005G071300	Phvul.005G071300.1.p	PF00304	PTHR33147					AT2G02130.1	LCR68,PDF2.3	low-molecular-weight cysteine-rich 68
175	Phvul.005G071400.1	37152725	Phvul.005G071400	Phvul.005G071400.1.p	PF00304	PTHR33147					AT2G02130.1	LCR68,PDF2.3	low-molecular-weight cysteine-rich 68
176	Phvul.005G073200.1	37152923	Phvul.005G073200	Phvul.005G073200.1.p	PF02298	PTHR33021,PTHR33021:SF45				GO:0009055	AT5G53870.1	AtENODL1,ENODL1	early nodulin-like protein 1
177	Phvul.005G085100.2	37153476	Phvul.005G085100	Phvul.005G085100.2.p	PF00149	PTHR11668,PTHR11668:SF267				GO:0016787	AT1G18480.1		Calcineurin-like metallo-phosphoesterase superfamily protein
178	Phvul.005G088000.2	37153389	Phvul.005G088000	Phvul.005G088000.2.p	PF08276,PF00954,PF07714	PTHR27002,PTHR27002:SF67	KOG1187	2.7.11.1		GO:0048544,GO:0006468,GO:0004672	AT4G27290.1		S-locus lectin protein kinase family protein
179	Phvul.005G088600.1	37152429	Phvul.005G088600	Phvul.005G088600.1.p	PF13833	PTHR23050,PTHR23050:SF170					AT4G27280.1		Calcium-binding EF-hand family protein
180	Phvul.005G089600.1	37153536	Phvul.005G089600	Phvul.005G089600.1.p	PF07690	PTHR24064,PTHR24064:SF292	KOG0255		K08202	GO:0055085,GO:0016021	AT3G20660.1	4-Oct,AtOCT4	organic cation/carnitine transporter4
181	Phvul.005G091900.1	37153757	Phvul.005G091900	Phvul.005G091900.1.p		PTHR31415,PTHR31415:SF22					AT3G20600.1	NDR1	Late embryogenesis abundant (LEA) hydroxyproline-rich glycoprotein family
182	Phvul.005G094000.1	37153728	Phvul.005G094000	Phvul.005G094000.1.p	PF13370,PF00226	PTHR24078	KOG0716				AT2G42750.1		DNAJ heat shock N-terminal domain-containing protein
183	Phvul.005G099300.1	37153897	Phvul.005G099300	Phvul.005G099300.1.p	PF00025	PTHR24073,PTHR24073:SF553	KOG0087		K07904	GO:0005525	AT5G60860.1	AtRABA1f,RABA1f	RAB GTPase homolog A1F
184	Phvul.005G105800.1	37153352	Phvul.005G105800	Phvul.005G105800.1.p	PF05623	PTHR31343,PTHR31343:SF3					AT4G03420.1		Protein of unknown function (DUF789)
185	Phvul.005G109300.1	37153048	Phvul.005G109300	Phvul.005G109300.1.p	PF01733	PTHR10332,PTHR10332:SF30	KOG1479		K15014	GO:0016021,GO:0006810,GO:0005337	AT4G05120.1	ATENT3,ENT3,FUR1	Major facilitator superfamily protein
186	Phvul.005G109700.1	37154335	Phvul.005G109700	Phvul.005G109700.1.p	PF00249	PTHR10641,PTHR10641:SF584	KOG0048		K09422		AT2G31180.1	ATMYB14,MYB14,MYB14AT	myb domain protein 14
187	Phvul.005G135000.1	37152821	Phvul.005G135000	Phvul.005G135000.1.p	PF01397,PF03936	PTHR31225,PTHR31225:SF5		4.2.3.27		GO:0016829,GO:0010333,GO:0008152,GO:0000287	AT3G25830.1	ATTPS-CIN,TPS-CIN	terpene synthase-like sequence-1,8-cineole
188	Phvul.005G135911.1	37153342	Phvul.005G135911	Phvul.005G135911.1.p	PF01344	PTHR24413,PTHR24413:SF123				GO:0005515	AT5G60570.1		Galactose oxidase/kelch repeat superfamily protein
189	Phvul.005G155800.1	37154178	Phvul.005G155800	Phvul.005G155800.1.p	PF00187,PF00182	PTHR22595,PTHR22595:SF61	KOG4742	3.2.1.14	K01183	GO:0008061,GO:0016998,GO:0006032,GO:0004568	AT3G54420.1	ATCHITIV,ATEP3,CHIV,EP3	homolog of carrot EP3-3 chitinase
190	Phvul.005G162300.1	37153968	Phvul.005G162300	Phvul.005G162300.1.p	PF07714,PF12819	PTHR27003,PTHR27003:SF105	KOG1187	2.7.11.1,2.7.10.1		GO:0006468,GO:0004672	AT1G51800.1		Leucine-rich repeat protein kinase family protein
191	Phvul.005G162600.1	37152485	Phvul.005G162600	Phvul.005G162600.1.p	PF07714,PF12819	PTHR27003,PTHR27003:SF105	KOG1187	2.7.11.1,2.7.10.1		GO:0006468,GO:0004672	AT1G51800.1		Leucine-rich repeat protein kinase family protein
192	Phvul.005G163000.1	37152481	Phvul.005G163000	Phvul.005G163000.1.p	PF07714,PF12819	PTHR27003,PTHR27003:SF105	KOG1187	2.7.11.1,2.7.10.1		GO:0006468,GO:0004672	AT4G29990.1		Leucine-rich repeat transmembrane protein kinase protein
193	Phvul.005G163200.1	37152524	Phvul.005G163200	Phvul.005G163200.1.p	PF07714,PF12819	PTHR27003,PTHR27003:SF105		2.7.11.1,2.7.10.1		GO:0006468,GO:0004672	AT4G29990.1		Leucine-rich repeat transmembrane protein kinase protein
194	Phvul.005G163500.1	37152425	Phvul.005G163500	Phvul.005G163500.1.p	PF00560,PF07714,PF12819	PTHR27003,PTHR27003:SF105	KOG1187	2.7.11.1,2.7.10.1		GO:0005515,GO:0006468,GO:0004672	AT1G51800.1		Leucine-rich repeat protein kinase family protein
195	Phvul.005G163901.1	37154487	Phvul.005G163901	Phvul.005G163901.1.p	PF07714	PTHR27003,PTHR27003:SF105	KOG1187	2.7.11.1,2.7.10.1		GO:0006468,GO:0004672	AT4G29990.1		Leucine-rich repeat transmembrane protein kinase protein
196	Phvul.005G164300.1	37152416	Phvul.005G164300	Phvul.005G164300.1.p	PF00560,PF07714,PF12819	PTHR27003,PTHR27003:SF105	KOG1187	2.7.11.1,2.7.10.1		GO:0005515,GO:0006468,GO:0004672	AT1G51800.1		Leucine-rich repeat protein kinase family protein
197	Phvul.005G164400.2	37152256	Phvul.005G164400	Phvul.005G164400.2.p	PF00560,PF07714,PF12819	PTHR27003,PTHR27003:SF105	KOG1187	2.7.11.1,2.7.10.1		GO:0005515,GO:0006468,GO:0004672	AT1G51800.1		Leucine-rich repeat protein kinase family protein
198	Phvul.005G179800.1	37153400	Phvul.005G179800	Phvul.005G179800.1.p		PTHR33915					AT1G15760.1		Sterile alpha motif (SAM) domain-containing protein
199	Phvul.006G001700.1	37172959	Phvul.006G001700	Phvul.006G001700.1.p	PF00168,PF08372	PTHR10024,PTHR10024:SF182	KOG1028			GO:0005515	AT5G17980.1		C2 calcium/lipid-binding plant phosphoribosyltransferase family protein
200	Phvul.006G003400.2	37171834	Phvul.006G003400	Phvul.006G003400.2.p	PF13855	PTHR27004,PTHR27004:SF25	KOG0472	2.7.11.1		GO:0005515	AT2G34930.1		disease resistance family protein / LRR family protein
201	Phvul.006G004580.1	37174231	Phvul.006G004580	Phvul.006G004580.1.p	PF08263	PTHR27004,PTHR27004:SF25					AT4G13880.1	AtRLP48,RLP48	receptor like protein 48
202	Phvul.006G011600.1	37172760	Phvul.006G011600	Phvul.006G011600.1.p	PF07731,PF07732,PF00394	PTHR11709,PTHR11709:SF97	KOG1263	1.10.3.3	K00423	GO:0055114,GO:0016491,GO:0005507	AT5G21105.1		Plant L-ascorbate oxidase
203	Phvul.006G020700.1	37171855	Phvul.006G020700	Phvul.006G020700.1.p	PF07714	PTHR27001,PTHR27001:SF99	KOG1187	2.7.11.1	K04733	GO:0006468,GO:0004672	AT1G14370.1	APK2A,PBL2	protein kinase 2A
204	Phvul.006G023500.1	37173270	Phvul.006G023500	Phvul.006G023500.1.p	PF02798,PF00043	PTHR11260,PTHR11260:SF287	KOG0867	2.5.1.18	K00799	GO:0005515	AT2G30860.1	ATGSTF7,ATGSTF9,GLUTTR,GSTF9	glutathione S-transferase PHI 9
205	Phvul.006G034800.1	37173218	Phvul.006G034800	Phvul.006G034800.1.p	PF00583	PTHR23091,PTHR23091:SF206		2.3.1.4		GO:0008080	AT1G26220.1		Acyl-CoA N-acyltransferases (NAT) superfamily protein
206	Phvul.006G038100.1	37172843	Phvul.006G038100	Phvul.006G038100.1.p		PTHR33463					AT4G26090.1	RPS2	NB-ARC domain-containing disease resistance protein
207	Phvul.006G038144.1	37173521	Phvul.006G038144	Phvul.006G038144.1.p		PTHR33463					AT5G47260.1		ATP binding;GTP binding;nucleotide binding;nucleoside-triphosphatases
208	Phvul.006G090400.1	37172794	Phvul.006G090400	Phvul.006G090400.1.p	PF00125,PF16211	PTHR23430	KOG1756		K11251	GO:0003677	AT5G27670.1	HTA7	histone H2A 7
209	Phvul.006G101100.1	37172042	Phvul.006G101100	Phvul.006G101100.1.p	PF00248	PTHR11732,PTHR11732:SF253	KOG1575	1.1.1.317			AT1G60690.1		NAD(P)-linked oxidoreductase superfamily protein
210	Phvul.006G101300.1	37171597	Phvul.006G101300	Phvul.006G101300.1.p	PF00248	PTHR11732,PTHR11732:SF253	KOG1575	1.1.1.317			AT1G60690.1		NAD(P)-linked oxidoreductase superfamily protein
211	Phvul.006G101500.1	37172808	Phvul.006G101500	Phvul.006G101500.1.p		PTHR34574,PTHR34574:SF1					AT5G28830.1		calcium-binding EF hand family protein
212	Phvul.006G102200.1	37171639	Phvul.006G102200	Phvul.006G102200.1.p	PF00187,PF00967	PTHR22595,PTHR22595:SF62				GO:0008061,GO:0050832,GO:0042742	AT3G04720.1	HEL,PR-4,PR4	pathogenesis-related 4
213	Phvul.006G111700.1	37173564	Phvul.006G111700	Phvul.006G111700.1.p	PF03106	PTHR31282,PTHR31282:SF26				GO:0043565,GO:0006355,GO:0003700	AT5G24110.1	ATWRKY30,WRKY30	WRKY DNA-binding protein 30
214	Phvul.006G124700.1	37173782	Phvul.006G124700	Phvul.006G124700.1.p	PF01565	PTHR32448,PTHR32448:SF25		1.3.3.8		GO:0055114,GO:0050660,GO:0016491	AT1G30700.1		FAD-binding Berberine family protein
215	Phvul.006G125700.1	37173861	Phvul.006G125700	Phvul.006G125700.1.p	PF08031,PF01565	PTHR32448,PTHR32448:SF34		1.3.3.8		GO:0055114,GO:0050660,GO:0016491	AT4G20840.1		FAD-binding Berberine family protein
216	Phvul.006G130611.1	37171400	Phvul.006G130611	Phvul.006G130611.1.p	PF00282	PTHR11999,PTHR11999:SF96		4.1.1.28,4.1.1.25	K01592	GO:0030170,GO:0019752,GO:0016831	AT2G20340.1		Pyridoxal phosphate (PLP)-dependent transferases superfamily protein
217	Phvul.006G139401.1	37173316	Phvul.006G139401	Phvul.006G139401.1.p	PF00808	PTHR11064,PTHR11064:SF45	KOG0869				AT4G14540.1	NF-YB3	nuclear factor Y, subunit B3
218	Phvul.006G153100.1	37173430	Phvul.006G153100	Phvul.006G153100.1.p	PF14543,PF14541	PTHR13683,PTHR13683:SF268	KOG1339	3.4.23.12		GO:0006508,GO:0004190	AT1G03230.1		Eukaryotic aspartyl protease family protein
219	Phvul.006G170300.1	37174093	Phvul.006G170300	Phvul.006G170300.1.p	PF13456,PF00012	PTHR19375,PTHR19375:SF229			K03283		AT1G16030.1	Hsp70b	heat shock protein 70B
220	Phvul.006G177100.1	37173162	Phvul.006G177100	Phvul.006G177100.1.p	PF14416,PF13839	PTHR32285,PTHR32285:SF15					AT1G29050.1	TBL38	TRICHOME BIREFRINGENCE-LIKE 38
221	Phvul.006G179800.1	37172767	Phvul.006G179800	Phvul.006G179800.1.p	PF00847	PTHR31190				GO:0006355,GO:0003700	AT5G47220.1	ATERF-2,ATERF2,ERF2	ethylene responsive element binding factor 2
222	Phvul.006G180200.1	37173106	Phvul.006G180200	Phvul.006G180200.1.p	PF13855,PF07714	PTHR27003,PTHR27003:SF34	KOG1187	2.7.11.1		GO:0005515,GO:0006468,GO:0004672	AT5G49760.1		Leucine-rich repeat protein kinase family protein
223	Phvul.006G200000.1	37171291	Phvul.006G200000	Phvul.006G200000.1.p	PF03169	PTHR22601,PTHR22601:SF11				GO:0055085	AT5G64410.1	ATOPT4,OPT4	oligopeptide transporter 4
224	Phvul.006G202800.1	37173752	Phvul.006G202800	Phvul.006G202800.1.p		PTHR33088
225	Phvul.007G030000.1	37165362	Phvul.007G030000	Phvul.007G030000.1.p	PF00069	PTHR27009,PTHR27009:SF21	KOG1187	3.1.4.46		GO:0006468,GO:0005524,GO:0004672	AT1G70250.1		receptor serine/threonine kinase, putative
226	Phvul.007G030100.1	37166518	Phvul.007G030100	Phvul.007G030100.1.p	PF00069	PTHR27009,PTHR27009:SF21	KOG1187	3.1.4.46		GO:0006468,GO:0005524,GO:0004672	AT5G38260.1		Protein kinase superfamily protein
227	Phvul.007G030300.1	37165620	Phvul.007G030300	Phvul.007G030300.1.p	PF00069	PTHR27009,PTHR27009:SF21		3.1.4.46		GO:0006468,GO:0005524,GO:0004672	AT4G18250.1		receptor serine/threonine kinase, putative
228	Phvul.007G035500.1	37164668	Phvul.007G035500	Phvul.007G035500.1.p	PF14009	PTHR33052,PTHR33052:SF23					AT3G03280.1
229	Phvul.007G039300.1	37166208	Phvul.007G039300	Phvul.007G039300.1.p	PF00201	PTHR11926,PTHR11926:SF167	KOG1192			GO:0016758,GO:0008152	AT4G15480.1	UGT84A1	UDP-Glycosyltransferase superfamily protein
230	Phvul.007G039400.1	37164140	Phvul.007G039400	Phvul.007G039400.1.p	PF00201	PTHR11926,PTHR11926:SF285	KOG1192		K13692	GO:0016758,GO:0008152	AT2G23260.1	UGT84B1	UDP-glucosyl transferase 84B1
231	Phvul.007G039600.1	37165046	Phvul.007G039600	Phvul.007G039600.1.p	PF00201	PTHR11926,PTHR11926:SF285	KOG1192		K13692	GO:0016758,GO:0008152	AT2G23260.1	UGT84B1	UDP-glucosyl transferase 84B1
232	Phvul.007G041000.1	37164566	Phvul.007G041000	Phvul.007G041000.1.p	PF04450	PTHR33321					AT2G15220.1		Plant basic secretory protein (BSP) family protein
233	Phvul.007G043500.1	37165953	Phvul.007G043500	Phvul.007G043500.1.p	PF00560,PF08263,PF13855	PTHR27001,PTHR27001:SF1		2.7.11.1,2.7.10.1		GO:0005515	AT3G43740.1		Leucine-rich repeat (LRR) family protein
234	Phvul.007G046300.1	37165760	Phvul.007G046300	Phvul.007G046300.1.p	PF12734	PTHR31568,PTHR31568:SF3
235	Phvul.007G047000.2	37166760	Phvul.007G047000	Phvul.007G047000.2.p	PF06404	PTHR33285,PTHR33285:SF3				GO:0008283,GO:0008083,GO:0005576	AT3G49780.1	ATPSK3 (FORMER SYMBOL),ATPSK4,PSK4	phytosulfokine 4 precursor
236	Phvul.007G048700.1	37164391	Phvul.007G048700	Phvul.007G048700.1.p	PF01657,PF07714	PTHR27002,PTHR27002:SF122	KOG1187	2.7.11.1		GO:0006468,GO:0004672	AT4G21410.1	CRK29	cysteine-rich RLK (RECEPTOR-like protein kinase) 29
237	Phvul.007G048800.1	37166093	Phvul.007G048800	Phvul.007G048800.1.p	PF01657,PF07714	PTHR27002,PTHR27002:SF122	KOG1187	2.7.11.1		GO:0006468,GO:0004672	AT4G21410.1	CRK29	cysteine-rich RLK (RECEPTOR-like protein kinase) 29
238	Phvul.007G048900.1	37166672	Phvul.007G048900	Phvul.007G048900.1.p	PF01657,PF07714	PTHR27002,PTHR27002:SF122	KOG1187	2.7.11.1		GO:0006468,GO:0004672	AT4G21410.1	CRK29	cysteine-rich RLK (RECEPTOR-like protein kinase) 29
239	Phvul.007G050300.2	37167089	Phvul.007G050300	Phvul.007G050300.2.p	PF07714	PTHR27002,PTHR27002:SF122	KOG1187	2.7.11.1		GO:0006468,GO:0004672	AT4G23180.1	CRK10,RLK4	cysteine-rich RLK (RECEPTOR-like protein kinase) 10
240	Phvul.007G051100.1	37166526	Phvul.007G051100	Phvul.007G051100.1.p	PF01657,PF07714	PTHR27002	KOG1187	2.7.10.2		GO:0006468,GO:0004672	AT4G05200.1	CRK25	cysteine-rich RLK (RECEPTOR-like protein kinase) 25
241	Phvul.007G051300.1	37167081	Phvul.007G051300	Phvul.007G051300.1.p	PF01657,PF00069	PTHR27002	KOG1187	2.7.11.1		GO:0006468,GO:0005524,GO:0004672	AT4G05200.1	CRK25	cysteine-rich RLK (RECEPTOR-like protein kinase) 25
242	Phvul.007G052500.1	37164306	Phvul.007G052500	Phvul.007G052500.1.p	PF01657,PF07714	PTHR27002,PTHR27002:SF122	KOG1187	2.7.11.1		GO:0006468,GO:0004672	AT4G21410.1	CRK29	cysteine-rich RLK (RECEPTOR-like protein kinase) 29
243	Phvul.007G057600.2	37166893	Phvul.007G057600	Phvul.007G057600.2.p	PF00291	PTHR10314,PTHR10314:SF101	KOG1252	2.5.1.47	K01738		AT4G14880.2	ATCYS-3A,CYTACS1,OASA1,OLD3	O-acetylserine (thiol) lyase (OAS-TL) isoform A1
244	Phvul.007G063800.1	37164069	Phvul.007G063800	Phvul.007G063800.1.p	PF00067	PTHR24296,PTHR24296:SF19	KOG0157	1.14.13.109		GO:0055114,GO:0020037,GO:0016705,GO:0005506	AT2G45510.1	CYP704A2	cytochrome P450, family 704, subfamily A, polypeptide 2
245	Phvul.007G067800.1	37167531	Phvul.007G067800	Phvul.007G067800.1.p	PF00447	PTHR10015,PTHR10015:SF168			K09419	GO:0043565,GO:0006355,GO:0005634,GO:0003700	AT5G62020.1	AT-HSFB2A,HSFB2A	heat shock transcription factor B2A
246	Phvul.007G074900.2	37166809	Phvul.007G074900	Phvul.007G074900.2.p	PF00403	PTHR22814,PTHR22814:SF129	KOG1603			GO:0046872,GO:0030001	AT1G01490.2		Heavy metal transport/detoxification superfamily protein
247	Phvul.007G075000.1	37166048	Phvul.007G075000	Phvul.007G075000.1.p	PF00403	PTHR22814,PTHR22814:SF129	KOG1603			GO:0046872,GO:0030001	AT1G01490.2		Heavy metal transport/detoxification superfamily protein
248	Phvul.007G076300.1	37167323	Phvul.007G076300	Phvul.007G076300.1.p	PF05496	PTHR23074,PTHR23074:SF98	KOG0737	3.6.1.3		GO:0009378,GO:0006310,GO:0006281	AT1G64110.3		P-loop containing nucleoside triphosphate hydrolases superfamily protein
249	Phvul.007G081200.1	37164282	Phvul.007G081200	Phvul.007G081200.1.p
250	Phvul.007G092800.1	37165189	Phvul.007G092800	Phvul.007G092800.1.p		PTHR31033,PTHR31033:SF7					AT4G25030.1
251	Phvul.007G093600.1	37164155	Phvul.007G093600	Phvul.007G093600.1.p	PF03094	PTHR31942,PTHR31942:SF29			K08472	GO:0016021,GO:0006952	AT1G61560.1	ATMLO6,MLO6	Seven transmembrane MLO family protein
252	Phvul.007G102000.1	37165336	Phvul.007G102000	Phvul.007G102000.1.p	PF13920,PF10269	PTHR10044,PTHR10044:SF122	KOG4172				AT1G68820.1		Transmembrane Fragile-X-F-associated protein
253	Phvul.007G112200.1	37164738	Phvul.007G112200	Phvul.007G112200.1.p	PF00931	PTHR23155,PTHR23155:SF414	KOG4658			GO:0043531	AT3G14470.1		NB-ARC domain-containing disease resistance protein
254	Phvul.007G138900.1	37164865	Phvul.007G138900	Phvul.007G138900.1.p	PF02861	PTHR11638,PTHR11638:SF106	KOG1051		K03695	GO:0019538	AT3G52490.1		Double Clp-N motif-containing P-loop nucleoside triphosphate hydrolases superfamily protein
255	Phvul.007G143900.1	37166640	Phvul.007G143900	Phvul.007G143900.1.p	PF00664,PF00005	PTHR24223,PTHR24223:SF246		3.6.3.44		GO:0055085,GO:0042626,GO:0016021,GO:0006810,GO:0005524,GO:0016887	AT2G47800.1	ATMRP4,EST3,MRP4	multidrug resistance-associated protein 4
256	Phvul.007G144400.1	37165023	Phvul.007G144400	Phvul.007G144400.1.p	PF09258	PTHR11062,PTHR11062:SF112		2.4.1.225,2.4.1.224		GO:0016021,GO:0015012,GO:0006024	AT5G04500.1		glycosyltransferase family protein 47
257	Phvul.007G181800.1	37166125	Phvul.007G181800	Phvul.007G181800.1.p	PF13639	PTHR14155			K10664	GO:0008270,GO:0005515	AT3G05200.1	ATL6	RING/U-box superfamily protein
258	Phvul.007G206300.1	37165213	Phvul.007G206300	Phvul.007G206300.1.p	PF03283	PTHR21562,PTHR21562:SF5				GO:0016787	AT5G26670.1		Pectinacetylesterase family protein
259	Phvul.007G226100.1	37165785	Phvul.007G226100	Phvul.007G226100.1.p	PF07200	PTHR13678	KOG3270		K12185		AT3G53120.1	VPS37-1	Modifier of rudimentary (Mod(r)) protein
260	Phvul.007G236400.1	37166658	Phvul.007G236400	Phvul.007G236400.1.p	PF13857,PF11904	PTHR12447	KOG0522				AT1G04780.1		Ankyrin repeat family protein
261	Phvul.007G244600.1	37164624	Phvul.007G244600	Phvul.007G244600.1.p	PF07690	PTHR21576,PTHR21576:SF40				GO:0055085,GO:0016021	AT2G39210.1		Major facilitator superfamily protein
262	Phvul.007G254700.1	37166712	Phvul.007G254700	Phvul.007G254700.1.p	PF13855,PF00931	PTHR23155,PTHR23155:SF563	KOG4658			GO:0005515,GO:0043531	AT3G14470.1		NB-ARC domain-containing disease resistance protein
263	Phvul.007G255600.1	37165261	Phvul.007G255600	Phvul.007G255600.1.p	PF00595,PF03572	PTHR32060,PTHR32060:SF5		3.4.21.102		GO:0005515,GO:0008236,GO:0006508	AT3G57680.1		Peptidase S41 family protein
264	Phvul.007G257200.1	37166978	Phvul.007G257200	Phvul.007G257200.1.p	PF00025	PTHR24073,PTHR24073:SF578	KOG0087		K07904	GO:0005525	AT3G12160.1	ATRABA4D,RABA4D	RAB GTPase homolog A4D
265	Phvul.007G259400.1	37165892	Phvul.007G259400	Phvul.007G259400.1.p	PF03760	PTHR33493,PTHR33493:SF2				GO:0009790	AT5G06760.1	LEA4-5	Late Embryogenesis Abundant 4-5
266	Phvul.007G267300.1	37166538	Phvul.007G267300	Phvul.007G267300.1.p	PF05739,PF00804	PTHR19957,PTHR19957:SF69	KOG0810		K08486	GO:0005515,GO:0016020	AT3G11820.1	AT-SYR1,ATSYP121,ATSYR1,PEN1,SYP121,SYR1	syntaxin of plants 121
267	Phvul.007G279500.1	37164545	Phvul.007G279500	Phvul.007G279500.1.p	PF08541,PF08392	PTHR31561,PTHR31561:SF25		2.3.1.199,2.3.1.119	K15397	GO:0016747,GO:0008610,GO:0016020,GO:0006633	AT2G26640.1	KCS11	3-ketoacyl-CoA synthase 11
268	Phvul.007G280800.1	37164693	Phvul.007G280800	Phvul.007G280800.1.p	PF02458	PTHR31642,PTHR31642:SF9		2.3.1.196		GO:0016747	AT5G17540.1		HXXXD-type acyl-transferase family protein
269	Phvul.008G011900.1	37158903	Phvul.008G011900	Phvul.008G011900.1.p	PF00012	PTHR19375,PTHR19375:SF227			K03283		AT3G12580.1	ATHSP70,HSP70	heat shock protein 70
270	Phvul.008G015800.1	37158515	Phvul.008G015800	Phvul.008G015800.1.p	PF00248	PTHR11732,PTHR11732:SF220	KOG1577	2.3.1.170			AT1G59960.1		NAD(P)-linked oxidoreductase superfamily protein
271	Phvul.008G017200.1	37158982	Phvul.008G017200	Phvul.008G017200.1.p	PF00282	PTHR11999,PTHR11999:SF5		4.1.2.27	K01634	GO:0030170,GO:0019752,GO:0016831	AT1G27980.1	ATDPL1,DPL1	dihydrosphingosine phosphate lyase
272	Phvul.008G028300.1	37159729	Phvul.008G028300	Phvul.008G028300.1.p	PF07714	PTHR27003,PTHR27003:SF41	KOG1187	2.7.11.1		GO:0006468,GO:0004672	AT3G51550.1	FER	Malectin/receptor-like protein kinase family protein
273	Phvul.008G033200.1	37159176	Phvul.008G033200	Phvul.008G033200.1.p	PF03639	PTHR31983		3.2.1.39	K01180	GO:0052862,GO:0052861,GO:0016998	AT5G15870.1		glycosyl hydrolase family 81 protein
274	Phvul.008G041600.1	37159608	Phvul.008G041600	Phvul.008G041600.1.p	PF07891	PTHR10759,PTHR10759:SF1				GO:0006412,GO:0005840,GO:0005622,GO:0003735	AT5G39785.1		Protein of unknown function (DUF1666)
275	Phvul.008G048466.1	37158744	Phvul.008G048466	Phvul.008G048466.1.p		PTHR19317,PTHR19317:SF15
276	Phvul.008G052500.1	37160120	Phvul.008G052500	Phvul.008G052500.1.p	PF00262	PTHR11073,PTHR11073:SF6	KOG0674		K08057	GO:0051082,GO:0006457,GO:0005783,GO:0005509	AT1G08450.1	AtCRT3,CRT3,EBS2,PSL1	calreticulin 3
277	Phvul.008G052500.2	37160121	Phvul.008G052500	Phvul.008G052500.2.p	PF00262	PTHR11073,PTHR11073:SF6	KOG0674			GO:0051082,GO:0006457,GO:0005783,GO:0005509	AT1G08450.1	AtCRT3,CRT3,EBS2,PSL1	calreticulin 3
278	Phvul.008G055500.1	37160544	Phvul.008G055500	Phvul.008G055500.1.p	PF00005	PTHR24220,PTHR24220:SF441		3.6.3.25		GO:0016887,GO:0005524	AT1G65410.1	ATNAP11,NAP11,TGD3	non-intrinsic ABC protein 11
279	Phvul.008G066300.1	37160738	Phvul.008G066300	Phvul.008G066300.1.p	PF06398,PF00168	PTHR10024,PTHR10024:SF219				GO:0005515	AT4G11610.1		C2 calcium/lipid-binding plant phosphoribosyltransferase family protein
280	Phvul.008G074200.1	37159834	Phvul.008G074200	Phvul.008G074200.1.p	PF02298	PTHR33021,PTHR33021:SF6				GO:0009055	AT1G08500.1	AtENODL18,ENODL18	early nodulin-like protein 18
281	Phvul.008G077600.1	37159019	Phvul.008G077600	Phvul.008G077600.1.p	PF07714,PF01657	PTHR27002,PTHR27002:SF51	KOG1187	2.7.11.1		GO:0006468,GO:0004672	AT4G05200.1	CRK25	cysteine-rich RLK (RECEPTOR-like protein kinase) 25
282	Phvul.008G079400.1	37158917	Phvul.008G079400	Phvul.008G079400.1.p
283	Phvul.008G080000.2	37157760	Phvul.008G080000	Phvul.008G080000.2.p	PF00069	PTHR27003,PTHR27003:SF36	KOG1187	2.7.11.1		GO:0006468,GO:0005524,GO:0004672	AT1G06840.1		Leucine-rich repeat protein kinase family protein
284	Phvul.008G080101.1	37158789	Phvul.008G080101	Phvul.008G080101.1.p	PF08263	PTHR27003,PTHR27003:SF36		2.7.11.1			AT5G01950.1		Leucine-rich repeat protein kinase family protein
285	Phvul.008G081800.1	37158842	Phvul.008G081800	Phvul.008G081800.1.p	PF03106	PTHR31282,PTHR31282:SF17				GO:0043565,GO:0006355,GO:0003700	AT3G56400.1	ATWRKY70,WRKY70	WRKY DNA-binding protein 70
286	Phvul.008G084300.1	37160019	Phvul.008G084300	Phvul.008G084300.1.p	PF00860	PTHR11119,PTHR11119:SF9			K06901	GO:0055085,GO:0016020,GO:0006810,GO:0005215,GO:0006863,GO:0005345	AT3G10960.1	ATAZG1,AZG1	AZA-guanine resistant1
287	Phvul.008G094900.1	37158890	Phvul.008G094900	Phvul.008G094900.1.p	PF00909	PTHR11730,PTHR11730:SF38	KOG0682		K03320	GO:0016020,GO:0015696,GO:0008519,GO:0072488	AT2G38290.1	AMT2,AMT2;1,ATAMT2	ammonium transporter 2
288	Phvul.008G096900.1	37158408	Phvul.008G096900	Phvul.008G096900.1.p	PF08263,PF00560,PF13855	PTHR27004,PTHR27004:SF37	KOG0472			GO:0005515	AT1G45616.1	AtRLP6,RLP6	receptor like protein 6
289	Phvul.008G109200.1	37157618	Phvul.008G109200	Phvul.008G109200.1.p	PF00560,PF13855	PTHR27004,PTHR27004:SF11		3.2.1.15		GO:0005515	AT1G58190.1	AtRLP9,RLP9	receptor like protein 9
290	Phvul.008G109532.1	37159810	Phvul.008G109532	Phvul.008G109532.1.p
291	Phvul.008G109600.1	37159022	Phvul.008G109600	Phvul.008G109600.1.p	PF00560,PF13855	PTHR27004,PTHR27004:SF11	KOG0472	2.7.11.1		GO:0005515	AT1G74190.1	AtRLP15,RLP15	receptor like protein 15
292	Phvul.008G117800.1	37161138	Phvul.008G117800	Phvul.008G117800.1.p	PF00069,PF00139	PTHR27007,PTHR27007:SF13	KOG1187	2.7.11.1		GO:0006468,GO:0005524,GO:0004672,GO:0030246	AT2G37710.1	RLK	receptor lectin kinase
293	Phvul.008G164200.1	37158086	Phvul.008G164200	Phvul.008G164200.1.p	PF00892	PTHR31218,PTHR31218:SF38				GO:0016021,GO:0016020,GO:0022857	AT4G08290.1		nodulin MtN21 /EamA-like transporter family protein
294	Phvul.008G169800.1	37159835	Phvul.008G169800	Phvul.008G169800.1.p		PTHR34950,PTHR34950:SF1
295	Phvul.008G201700.1	37158523	Phvul.008G201700	Phvul.008G201700.1.p	PF08627	PTHR31326,PTHR31326:SF3	KOG3912				AT5G12170.2	CLT3	CRT (chloroquine-resistance transporter)-like transporter 3
296	Phvul.008G212500.1	37159081	Phvul.008G212500	Phvul.008G212500.1.p	PF01476,PF00069	PTHR27001,PTHR27001:SF183	KOG1187	2.7.11.1		GO:0006468,GO:0005524,GO:0004672	AT2G33580.1		Protein kinase superfamily protein
297	Phvul.008G216700.1	37159849	Phvul.008G216700	Phvul.008G216700.1.p
298	Phvul.008G225500.1	37161413	Phvul.008G225500	Phvul.008G225500.1.p	PF07231,PF07014	PTHR34795				GO:0006952	AT2G40000.1	ATHSPRO2,HSPRO2	ortholog of sugar beet HS1 PRO-1 2
299	Phvul.008G228700.2	37157604	Phvul.008G228700	Phvul.008G228700.2.p	PF00082	PTHR10795,PTHR10795:SF348		3.4.21.25		GO:0006508,GO:0004252	AT5G59190.1		subtilase family protein
300	Phvul.008G238500.1	37158232	Phvul.008G238500	Phvul.008G238500.1.p	PF04564	PTHR22849,PTHR22849:SF43		6.3.2.19		GO:0016567,GO:0004842	AT1G66160.1	ATCMPG1,CMPG1	CYS, MET, PRO, and GLY protein 1
301	Phvul.008G247400.1	37160591	Phvul.008G247400	Phvul.008G247400.1.p	PF00067	PTHR24298,PTHR24298:SF56	KOG0156	1.14.13.11	K00487	GO:0055114,GO:0020037,GO:0016705,GO:0005506	AT2G30490.1	ATC4H,C4H,CYP73A5,REF3	cinnamate-4-hydroxylase
302	Phvul.008G252200.1	37161473	Phvul.008G252200	Phvul.008G252200.1.p	PF03081	PTHR12542,PTHR12542:SF29				GO:0006887,GO:0000145	AT5G58430.1	ATEXO70B1,EXO70B1	exocyst subunit exo70 family protein B1
303	Phvul.008G252432.1	37159823	Phvul.008G252432	Phvul.008G252432.1.p		PTHR31221,PTHR31221:SF20					AT5G58430.1	ATEXO70B1,EXO70B1	exocyst subunit exo70 family protein B1
304	Phvul.008G252500.2	37158058	Phvul.008G252500	Phvul.008G252500.2.p	PF03081	PTHR12542,PTHR12542:SF29	KOG2344			GO:0006887,GO:0000145	AT5G58430.1	ATEXO70B1,EXO70B1	exocyst subunit exo70 family protein B1
305	Phvul.008G263800.1	37157664	Phvul.008G263800	Phvul.008G263800.1.p	PF15511	PTHR10484	KOG3467		K11254		AT3G53730.1		Histone superfamily protein
306	Phvul.008G263900.1	37159649	Phvul.008G263900	Phvul.008G263900.1.p	PF07714	PTHR27003,PTHR27003:SF63	KOG1187	2.7.11.1		GO:0006468,GO:0004672	AT5G58940.1	CRCK1	calmodulin-binding receptor-like cytoplasmic kinase 1
307	Phvul.008G264000.1	37160486	Phvul.008G264000	Phvul.008G264000.1.p	PF05910	PTHR31972,PTHR31972:SF2					AT2G04220.1		Plant protein of unknown function (DUF868)
308	Phvul.008G265900.1	37161468	Phvul.008G265900	Phvul.008G265900.1.p	PF13676	PTHR11017,PTHR11017:SF155				GO:0007165,GO:0005515	AT3G25510.1		disease resistance protein (TIR-NBS-LRR class), putative
309	Phvul.008G266000.1	37159404	Phvul.008G266000	Phvul.008G266000.1.p		PTHR31354,PTHR31354:SF0					AT4G27020.1
310	Phvul.008G273700.1	37159086	Phvul.008G273700	Phvul.008G273700.1.p	PF00560,PF13855	PTHR27004,PTHR27004:SF1	KOG0472			GO:0005515	AT2G33060.1	AtRLP27,RLP27	receptor like protein 27
311	Phvul.008G274000.1	37158077	Phvul.008G274000	Phvul.008G274000.1.p	PF08263,PF00560,PF13855	PTHR27004,PTHR27004:SF1	KOG0472			GO:0005515	AT3G11010.1	AtRLP34,RLP34	receptor like protein 34
312	Phvul.008G275100.1	37157908	Phvul.008G275100	Phvul.008G275100.1.p	PF00069	PTHR13902,PTHR13902:SF44	KOG0192	2.7.11.1	K08867	GO:0006468,GO:0005524,GO:0004672	AT5G55560.1		Protein kinase superfamily protein
313	Phvul.008G275500.1	37160758	Phvul.008G275500	Phvul.008G275500.1.p	PF03514	PTHR31636,PTHR31636:SF57					AT1G50600.1	SCL5	scarecrow-like 5
314	Phvul.008G277268.1	37159232	Phvul.008G277268	Phvul.008G277268.1.p	PF08263	PTHR27004,PTHR27004:SF1					AT1G45616.1	AtRLP6,RLP6	receptor like protein 6
315	Phvul.008G278400.1	37160629	Phvul.008G278400	Phvul.008G278400.1.p	PF07885	PTHR11003,PTHR11003:SF135	KOG1418		K05389		AT5G55630.1	ATKCO1,ATTPK1,KCO1,TPK1	Outward rectifying potassium channel protein
316	Phvul.008G289500.1	37160270	Phvul.008G289500	Phvul.008G289500.1.p	PF00221	PTHR10362,PTHR10362:SF19		4.3.1.24	K10775		AT2G37040.1	ATPAL1,PAL1	PHE ammonia lyase 1
317	Phvul.008G290700.1	37160918	Phvul.008G290700	Phvul.008G290700.1.p	PF05678	PTHR33179,PTHR33179:SF7					AT3G22160.1		VQ motif-containing protein
318	Phvul.009G002000.1	37151074	Phvul.009G002000	Phvul.009G002000.1.p	PF02519	PTHR31374,PTHR31374:SF41			K14488	GO:0009733	AT4G34760.1		SAUR-like auxin-responsive protein family
319	Phvul.009G027000.1	37150464	Phvul.009G027000	Phvul.009G027000.1.p	PF00462,PF00610,PF04784	PTHR23054,PTHR23054:SF27	KOG1752			GO:0045454,GO:0015035,GO:0009055,GO:0035556	AT4G08550.1		electron carriers;protein disulfide oxidoreductases
320	Phvul.009G039900.1	37148677	Phvul.009G039900	Phvul.009G039900.1.p	PF05978	PTHR23294,PTHR23294:SF25	KOG3098				AT1G18010.1		Major facilitator superfamily protein
321	Phvul.009G042600.1	37150591	Phvul.009G042600	Phvul.009G042600.1.p	PF11331	PTHR31105,PTHR31105:SF2					AT5G05190.1		Protein of unknown function (DUF3133)
322	Phvul.009G043100.1	37149244	Phvul.009G043100	Phvul.009G043100.1.p	PF03106	PTHR31282,PTHR31282:SF37				GO:0043565,GO:0006355,GO:0003700	AT3G56400.1	ATWRKY70,WRKY70	WRKY DNA-binding protein 70
323	Phvul.009G043300.1	37149301	Phvul.009G043300	Phvul.009G043300.1.p
324	Phvul.009G046700.1	37150230	Phvul.009G046700	Phvul.009G046700.1.p
325	Phvul.009G061400.1	37149445	Phvul.009G061400	Phvul.009G061400.1.p	PF00067	PTHR24298,PTHR24298:SF74	KOG0156			GO:0055114,GO:0020037,GO:0016705,GO:0005506	AT4G31940.1	CYP82C4	cytochrome P450, family 82, subfamily C, polypeptide 4
326	Phvul.009G062400.1	37151338	Phvul.009G062400	Phvul.009G062400.1.p	PF14531	PTHR24361,PTHR24361:SF337	KOG0198	2.7.11.25	K04421		AT5G66850.1	MAPKKK5	mitogen-activated protein kinase kinase kinase 5
327	Phvul.009G066800.1	37149503	Phvul.009G066800	Phvul.009G066800.1.p	PF02458	PTHR31896				GO:0016747	AT5G42830.1		HXXXD-type acyl-transferase family protein
328	Phvul.009G070800.1	37149166	Phvul.009G070800	Phvul.009G070800.1.p	PF13912	PTHR26374,PTHR26374:SF164					AT1G27730.1	STZ,ZAT10	salt tolerance zinc finger
329	Phvul.009G079000.1	37151951	Phvul.009G079000	Phvul.009G079000.1.p	PF12023	PTHR33193,PTHR33193:SF8					AT5G11970.1		Protein of unknown function (DUF3511)
330	Phvul.009G106800.2	37150112	Phvul.009G106800	Phvul.009G106800.2.p	PF00155	PTHR11879,PTHR11879:SF16		2.6.1.1	K14454	GO:0030170,GO:0009058,GO:0008483,GO:0006520	AT5G11520.1	ASP3,YLS4	aspartate aminotransferase 3
331	Phvul.009G108300.1	37151354	Phvul.009G108300	Phvul.009G108300.1.p	PF01048	PTHR21234,PTHR21234:SF28		3.2.2.9		GO:0009116,GO:0003824	AT4G28940.1		Phosphorylase superfamily protein
332	Phvul.009G116500.2	37149883	Phvul.009G116500	Phvul.009G116500.2.p	PF00187,PF00182	PTHR22595,PTHR22595:SF34	KOG4742	3.2.1.14	K01183	GO:0008061,GO:0016998,GO:0006032,GO:0004568	AT3G12500.1	ATHCHIB,B-CHI,CHI-B,HCHIB,PR-3,PR3	basic chitinase
333	Phvul.009G116600.1	37151611	Phvul.009G116600	Phvul.009G116600.1.p	PF00187,PF00182	PTHR22595,PTHR22595:SF34	KOG4742	3.2.1.14	K01183	GO:0008061,GO:0016998,GO:0006032,GO:0004568	AT3G12500.1	ATHCHIB,B-CHI,CHI-B,HCHIB,PR-3,PR3	basic chitinase
334	Phvul.009G133500.1	37148548	Phvul.009G133500	Phvul.009G133500.1.p		PTHR33133,PTHR33133:SF5					AT1G31130.1
335	Phvul.009G135300.1	37151511	Phvul.009G135300	Phvul.009G135300.1.p	PF00892	PTHR31218,PTHR31218:SF61				GO:0016021,GO:0016020,GO:0022857	AT1G70260.1		nodulin MtN21 /EamA-like transporter family protein
336	Phvul.009G137600.1	37150377	Phvul.009G137600	Phvul.009G137600.1.p	PF04542,PF04545,PF04539	PTHR30603,PTHR30603:SF4			K03093	GO:0016987,GO:0006355,GO:0006352,GO:0003700,GO:0003677	AT5G24120.1	ATSIG5,SIG5,SIGE	sigma factor E
337	Phvul.009G138900.1	37151713	Phvul.009G138900	Phvul.009G138900.1.p	PF03106	PTHR31221,PTHR31221:SF5				GO:0043565,GO:0006355,GO:0003700	AT5G64810.1	ATWRKY51,WRKY51	WRKY DNA-binding protein 51
338	Phvul.009G154000.1	37148739	Phvul.009G154000	Phvul.009G154000.1.p	PF01764	PTHR21493,PTHR21493:SF130		3.1.1.1		GO:0006629	AT3G52430.1	ATPAD4,PAD4	alpha/beta-Hydrolases superfamily protein
339	Phvul.009G157900.1	37150884	Phvul.009G157900	Phvul.009G157900.1.p	PF03765,PF00650	PTHR23324,PTHR23324:SF48	KOG1471				AT1G72160.1		Sec14p-like phosphatidylinositol transfer family protein
340	Phvul.009G171200.1	37149187	Phvul.009G171200	Phvul.009G171200.1.p	PF13855,PF00069	PTHR27000,PTHR27000:SF9	KOG1187	2.7.11.1,2.7.10.1		GO:0005515,GO:0006468,GO:0005524,GO:0004672	AT2G31880.1	EVR,SOBIR1	Leucine-rich repeat protein kinase family protein
341	Phvul.009G182300.1	37149622	Phvul.009G182300	Phvul.009G182300.1.p	PF00171	PTHR11699,PTHR11699:SF187		1.2.1.19,1.2.1.8	K00130	GO:0055114,GO:0016491,GO:0008152	AT1G74920.1	ALDH10A8	aldehyde dehydrogenase 10A8
342	Phvul.009G183100.1	37149869	Phvul.009G183100	Phvul.009G183100.1.p	PF01764	PTHR21493,PTHR21493:SF94		3.1.1.1	K18875	GO:0006629	AT3G48080.1		alpha/beta-Hydrolases superfamily protein
343	Phvul.009G184900.1	37150663	Phvul.009G184900	Phvul.009G184900.1.p		PTHR33133,PTHR33133:SF3					AT5G61340.1
344	Phvul.009G189400.1	37148823	Phvul.009G189400	Phvul.009G189400.1.p	PF00005,PF12698	PTHR19229		3.6.3.25		GO:0016887,GO:0005524,GO:0016021,GO:0006810,GO:0005215	AT3G47730.1	ABCA2,ATATH1,ATH1	ATP-binding cassette A2
345	Phvul.009G211000.1	37148630	Phvul.009G211000	Phvul.009G211000.1.p	PF02095					GO:0005199
346	Phvul.009G218800.1	37149965	Phvul.009G218800	Phvul.009G218800.1.p	PF00201	PTHR11926,PTHR11926:SF242				GO:0016758,GO:0008152	AT3G21760.1	HYR1	UDP-Glycosyltransferase superfamily protein
347	Phvul.009G229800.1	37149581	Phvul.009G229800	Phvul.009G229800.1.p	PF14531	PTHR24361,PTHR24361:SF385	KOG0581	2.7.12.2	K04368		AT4G29810.1	ATMKK2,MK1,MKK2	MAP kinase kinase 2
348	Phvul.009G232000.1	37149614	Phvul.009G232000	Phvul.009G232000.1.p	PF14364,PF05553	PTHR33098,PTHR33098:SF5					AT5G56980.1
349	Phvul.009G233400.1	37150571	Phvul.009G233400	Phvul.009G233400.1.p	PF02183,PF00046	PTHR24326,PTHR24326:SF227				GO:0043565,GO:0006355,GO:0003700,GO:0003677	AT3G60390.1	HAT3	homeobox-leucine zipper protein 3
350	Phvul.009G233700.1	37151719	Phvul.009G233700	Phvul.009G233700.1.p	PF00931	PTHR23155,PTHR23155:SF402	KOG4658			GO:0043531	AT1G50180.1		NB-ARC domain-containing disease resistance protein
351	Phvul.009G237000.1	37150730	Phvul.009G237000	Phvul.009G237000.1.p	PF14009	PTHR33052,PTHR33052:SF2					AT1G28190.1
352	Phvul.009G239800.1	37151275	Phvul.009G239800	Phvul.009G239800.1.p	PF00069	PTHR27009,PTHR27009:SF17	KOG1187	2.7.11.1	K04730	GO:0006468,GO:0005524,GO:0004672	AT5G38240.1		Protein kinase family protein
353	Phvul.009G243800.1	37149564	Phvul.009G243800	Phvul.009G243800.1.p	PF02225	PTHR22765,PTHR22765:SF56					AT1G30900.1	BP80-3;3,VSR3;3,VSR6	VACUOLAR SORTING RECEPTOR 6
354	Phvul.009G243900.1	37151258	Phvul.009G243900	Phvul.009G243900.1.p	PF00450	PTHR11802,PTHR11802:SF95	KOG1282	3.4.16.5	K16298	GO:0006508,GO:0004185	AT3G10410.1	CPY,SCPL49	SERINE CARBOXYPEPTIDASE-LIKE 49
355	Phvul.009G256400.1	37150033	Phvul.009G256400	Phvul.009G256400.1.p	PF00332	PTHR32227,PTHR32227:SF125		3.2.1.39		GO:0005975,GO:0004553	AT4G16260.1		Glycosyl hydrolase superfamily protein
356	Phvul.010G009200.1	37143256	Phvul.010G009200	Phvul.010G009200.1.p		PTHR37078,PTHR37078:SF1
357	Phvul.010G016200.1	37142760	Phvul.010G016200	Phvul.010G016200.1.p	PF11961,PF05003	PTHR31371,PTHR31371:SF3					AT3G23160.1		Protein of unknown function (DUF668)
358	Phvul.010G022700.1	37142527	Phvul.010G022700	Phvul.010G022700.1.p	PF00067	PTHR24298,PTHR24298:SF74	KOG0156		K17961	GO:0055114,GO:0020037,GO:0016705,GO:0005506	AT3G25180.1	CYP82G1	cytochrome P450, family 82, subfamily G, polypeptide 1
359	Phvul.010G032400.1	37143296	Phvul.010G032400	Phvul.010G032400.1.p		PTHR32387,PTHR32387:SF3			K17592		AT3G48770.1		DNA binding;ATP binding
360	Phvul.010G057600.1	37143705	Phvul.010G057600	Phvul.010G057600.1.p	PF00954,PF01453,PF00069	PTHR27002,PTHR27002:SF136	KOG1187	2.7.11.1		GO:0048544,GO:0006468,GO:0005524,GO:0004672	AT5G60900.1	RLK1	receptor-like protein kinase 1
361	Phvul.010G065600.1	37142249	Phvul.010G065600	Phvul.010G065600.1.p	PF00210	PTHR11431,PTHR11431:SF44	KOG2332	1.16.3.1	K00522	GO:0008199,GO:0006879,GO:0006826	AT5G01600.1	ATFER1,FER1	ferretin 1
362	Phvul.010G071300.1	37144067	Phvul.010G071300	Phvul.010G071300.1.p	PF13912	PTHR26374,PTHR26374:SF175					AT3G60580.1		C2H2-like zinc finger protein
363	Phvul.010G072000.1	37142604	Phvul.010G072000	Phvul.010G072000.1.p	PF03105	PTHR10783,PTHR10783:SF26	KOG1161			GO:0016036	AT2G45130.1	ATSPX3,SPX3	SPX domain gene 3
364	Phvul.010G075301.1	37144226	Phvul.010G075301	Phvul.010G075301.1.p	PF13193	PTHR24095,PTHR24095:SF171		6.2.1.8			AT3G48990.1		AMP-dependent synthetase and ligase family protein
365	Phvul.010G075400.1	37142521	Phvul.010G075400	Phvul.010G075400.1.p	PF00043,PF13417	PTHR11260,PTHR11260:SF303	KOG0406	2.5.1.18	K00799	GO:0005515	AT3G09270.1	ATGSTU8,GSTU8	glutathione S-transferase TAU 8
366	Phvul.010G080800.1	37142551	Phvul.010G080800	Phvul.010G080800.1.p	PF04859	PTHR31161					AT2G45260.1		Plant protein of unknown function (DUF641)
367	Phvul.010G093400.1	37143556	Phvul.010G093400	Phvul.010G093400.1.p		PTHR32246,PTHR32246:SF20
368	Phvul.010G093800.1	37143525	Phvul.010G093800	Phvul.010G093800.1.p	PF00168	PTHR10774,PTHR10774:SF58	KOG1030			GO:0005515	AT1G63220.1		Calcium-dependent lipid-binding (CaLB domain) family protein
369	Phvul.010G111900.1	37142253	Phvul.010G111900	Phvul.010G111900.1.p	PF03106	PTHR32096,PTHR32096:SF20				GO:0043565,GO:0006355,GO:0003700	AT4G23810.1	ATWRKY53,WRKY53	WRKY family transcription factor
370	Phvul.010G121000.1	37143699	Phvul.010G121000	Phvul.010G121000.1.p	PF02365	PTHR31989,PTHR31989:SF5				GO:0006355,GO:0003677	AT4G35580.2	NTL9	NAC transcription factor-like 9
371	Phvul.010G121500.1	37143241	Phvul.010G121500	Phvul.010G121500.1.p	PF00149	PTHR32440,PTHR32440:SF0	KOG1432			GO:0016787	AT5G63140.1	ATPAP29,PAP29	purple acid phosphatase 29
372	Phvul.010G136700.1	37142699	Phvul.010G136700	Phvul.010G136700.1.p	PF07725,PF13676,PF00931	PTHR11017,PTHR11017:SF162				GO:0007165,GO:0005515,GO:0043531	AT5G17680.1		disease resistance protein (TIR-NBS-LRR class), putative
373	Phvul.010G140900.1	37142143	Phvul.010G140900	Phvul.010G140900.1.p	PF06888	PTHR20889,PTHR20889:SF4	KOG3120	3.6.1.1,3.1.3.75	K13248	GO:0016791,GO:0008152	AT1G17710.1		Pyridoxal phosphate phosphatase-related protein
374	Phvul.010G141200.2	37142151	Phvul.010G141200	Phvul.010G141200.2.p	PF06888	PTHR20889,PTHR20889:SF4	KOG3120	3.6.1.1,3.1.3.75	K13248	GO:0016791,GO:0008152	AT1G17710.1		Pyridoxal phosphate phosphatase-related protein
375	Phvul.011G007900.1	37155981	Phvul.011G007900	Phvul.011G007900.1.p	PF00560,PF08263,PF00069	PTHR27000,PTHR27000:SF64	KOG1187	2.7.11.1		GO:0005515,GO:0006468,GO:0005524,GO:0004672	AT4G08850.1		Leucine-rich repeat receptor-like protein kinase family protein
376	Phvul.011G012500.1	37156589	Phvul.011G012500	Phvul.011G012500.1.p	PF08137	PTHR33102,PTHR33102:SF12					AT4G13395.1	DVL10,RTFL12	ROTUNDIFOLIA like 12
377	Phvul.011G014450.1	37154959	Phvul.011G014450	Phvul.011G014450.1.p		PTHR23155,PTHR23155:SF402					AT5G43470.2	HRT,RCY1,RPP8	Disease resistance protein (CC-NBS-LRR class) family
378	Phvul.011G028000.1	37154881	Phvul.011G028000	Phvul.011G028000.1.p	PF00450	PTHR11802,PTHR11802:SF31		3.4.16.6	K16297	GO:0006508,GO:0004185	AT5G23210.1	SCPL34	serine carboxypeptidase-like 34
379	Phvul.011G043100.1	37156235	Phvul.011G043100	Phvul.011G043100.1.p	PF00004,PF14363	PTHR23070,PTHR23070:SF32			K08900	GO:0005524	AT3G50930.1	BCS1	cytochrome BC1 synthesis
380	Phvul.011G046700.1	37156580	Phvul.011G046700	Phvul.011G046700.1.p	PF00083	PTHR23500,PTHR23500:SF109	KOG0254			GO:0055085,GO:0022857,GO:0016021	AT3G18830.1	ATPLT5,ATPMT5,PMT5	polyol/monosaccharide transporter 5
381	Phvul.011G072200.1	37156512	Phvul.011G072200	Phvul.011G072200.1.p	PF03195	PTHR31301,PTHR31301:SF14					AT2G28500.1	LBD11	LOB domain-containing protein 11
382	Phvul.011G084200.1	37156613	Phvul.011G084200	Phvul.011G084200.1.p	PF00403	PTHR22814,PTHR22814:SF100	KOG1603	3.6.3.54,3.6.3.4		GO:0046872,GO:0030001	AT5G60800.1		Heavy metal transport/detoxification superfamily protein
383	Phvul.011G084300.1	37155580	Phvul.011G084300	Phvul.011G084300.1.p	PF13193,PF00501	PTHR24096,PTHR24096:SF213			K01904	GO:0008152,GO:0003824	AT4G05160.1		AMP-dependent synthetase and ligase family protein
384	Phvul.011G108500.1	37157255	Phvul.011G108500	Phvul.011G108500.1.p	PF03321	PTHR31901,PTHR31901:SF17			K14487		AT5G54510.1	DFL1,GH3.6	Auxin-responsive GH3 family protein
385	Phvul.011G108600.1	37156240	Phvul.011G108600	Phvul.011G108600.1.p	PF13833	PTHR10891,PTHR10891:SF585	KOG0028				AT5G54490.1	PBP1	pinoid-binding protein 1
386	Phvul.011G118900.1	37154892	Phvul.011G118900	Phvul.011G118900.1.p	PF00150	PTHR31451,PTHR31451:SF1		3.2.1.78	K19355	GO:0005975,GO:0004553	AT2G20680.1		Glycosyl hydrolase superfamily protein
387	Phvul.011G132500.1	37156534	Phvul.011G132500	Phvul.011G132500.1.p		PTHR35420,PTHR35420:SF1
388	Phvul.011G138400.2	37155497	Phvul.011G138400	Phvul.011G138400.2.p	PF06764	PTHR36057,PTHR36057:SF1					AT5G54240.1		Protein of unknown function (DUF1223)
389	Phvul.011G160500.1	37157339	Phvul.011G160500	Phvul.011G160500.1.p	PF00004	PTHR20953,PTHR20953:SF2				GO:0005524	AT1G73170.1		P-loop containing nucleoside triphosphate hydrolases superfamily protein
390	Phvul.011G182300.1	37157198	Phvul.011G182300	Phvul.011G182300.1.p	PF08263,PF00560,PF00069	PTHR27000,PTHR27000:SF143	KOG1187	2.7.11.1		GO:0005515,GO:0006468,GO:0005524,GO:0004672	AT4G08850.1		Leucine-rich repeat receptor-like protein kinase family protein
391	Phvul.011G186900.1	37155594	Phvul.011G186900	Phvul.011G186900.1.p	PF13499,PF00069	PTHR24349,PTHR24349:SF88	KOG0032	2.7.11.17		GO:0006468,GO:0005524,GO:0004672	AT3G10660.1	ATCPK2,CPK2	calmodulin-domain protein kinase cdpk isoform 2
392	Phvul.L001619.1	37163950	Phvul.L001619	Phvul.L001619.1.p		PTHR33782,PTHR33782:SF5					AT2G01300.1
393	Phvul.L001668.1	37167661	Phvul.L001668	Phvul.L001668.1.p	PF04654	PTHR31881,PTHR31881:SF6					AT4G31330.1		Protein of unknown function, DUF599
394	Phvul.L009843.1	37179026	Phvul.L009843	Phvul.L009843.1.p	PF00153	PTHR24089,PTHR24089:SF316	KOG0749		K05863		AT5G13490.2	AAC2	ADP/ATP carrier 2
