# Supplementary material for: Elevated temperatures cause loss of seed set in common bean (Phaseolus vulgaris L.) potentially through the disruption of source-sink relationships
Source: BMC Genomics. 2019 Apr 24;20:312. doi: 10.1186/s12864-019-5669-2 (PMC6480737; doi:10.1186/s12864-019-5669-2)
Supplement: Supplementary file 5 — List of genes showing genotype × treatment interaction. (XLSX 88 kb) [file 12864_2019_5669_MOESM5_ESM.xlsx]

## Sheet: Redhawk X NY-105
ID	logFC	AveExpr	t	P.Value	adj.P.Val	B
Phvul.011G172100.1	5.01022	0.432327	5.69032	8.41037e-07	0.00148332	3.31105
Phvul.002G144800.1	4.33302	-2.0699	3.04815	0.00380896	0.0677752	-2.65383
Phvul.011G134600.2	3.67487	-1.54127	4.35766	7.30594e-05	0.0155906	-0.277451
Phvul.002G242300.1	3.54726	-1.00508	4.17844	0.000129761	0.0199308	-0.302789
Phvul.008G269200.1	3.44192	0.0820312	3.58627	0.000808787	0.0362084	-1.0259
Phvul.006G135000.1	3.0717	-1.07604	3.39436	0.00142518	0.0451331	-2.02861
Phvul.011G063800.1	3.03137	-1.67586	3.14603	0.00290038	0.0614754	-2.18663
Phvul.001G136900.1	2.97876	-1.25052	2.78787	0.00768809	0.0922851	-2.80852
Phvul.003G254000.1	2.93818	-0.935357	2.89515	0.00577915	0.0829145	-2.61894
Phvul.007G011100.1	2.80992	0.175178	3.36478	0.00155318	0.0461591	-1.37731
Phvul.005G027100.1	2.78809	-1.40311	2.90357	0.00564974	0.0822111	-2.58731
Phvul.006G014000.1	2.75768	-0.0677374	3.3724	0.00151919	0.0459919	-1.38823
Phvul.004G013500.6	2.757	-0.590458	2.9576	0.00488154	0.0770565	-2.46044
Phvul.010G057000.1	2.73227	-1.52715	2.76789	0.00810257	0.0942382	-2.95017
Phvul.003G277300.1	2.7236	-1.05084	2.98232	0.0045637	0.0744646	-2.45692
Phvul.003G076000.1	2.7204	-0.564495	2.81044	0.0072435	0.0904422	-2.61953
Phvul.007G142950.1	2.71648	-1.12751	3.49154	0.00107169	0.0400219	-1.7203
Phvul.006G033300.1	2.70449	0.761678	4.30133	8.75938e-05	0.0173797	0.750759
Phvul.001G060400.1	2.69189	-0.605249	2.79125	0.00762006	0.092097	-2.58357
Phvul.007G052800.1	2.66519	1.84542	3.40126	0.00139681	0.0449279	-1.05315
Phvul.011G201700.2	2.6635	-1.62607	3.27668	0.00200235	0.0526056	-2.12239
Phvul.001G074900.2	2.5353	-0.0568524	2.69258	0.00985726	0.103533	-2.72288
Phvul.008G028800.1	2.50358	-0.151942	3.11182	0.00319182	0.063659	-1.9265
Phvul.006G111300.1	2.49288	-1.15044	3.45634	0.00118879	0.0417444	-1.78086
Phvul.007G074500.2	2.36822	-0.385718	3.1111	0.0031982	0.063659	-2.06544
Phvul.001G085500.1	2.34421	-0.890408	2.8017	0.00741272	0.0911045	-2.63493
Phvul.001G022700.1	2.2939	-0.613831	2.88679	0.00591045	0.0833403	-2.518
Phvul.003G162600.1	2.29199	-0.390814	3.38544	0.00146267	0.0453648	-1.52259
Phvul.009G099801.1	2.28446	-1.11836	2.76046	0.00826193	0.0949516	-2.76744
Phvul.003G041400.1	2.27996	1.11739	2.71986	0.00918479	0.100244	-2.61599
Phvul.009G113900.1	2.20828	-0.692667	2.7467	0.00856456	0.0966094	-2.74905
Phvul.003G160800.1	2.19867	3.4878	3.09161	0.00337668	0.0645781	-1.89061
Phvul.006G065800.1	2.16546	-1.1808	3.08992	0.0033926	0.0645781	-2.17332
Phvul.009G003100.1	2.02664	0.00939771	2.84753	0.00656446	0.0871725	-2.38805
Phvul.002G117100.1	1.95704	-0.560184	3.03292	0.00397244	0.0693765	-2.19936
Phvul.008G114400.1	1.95001	-0.421179	2.8917	0.00583299	0.0829564	-2.44052
Phvul.003G253800.2	1.94055	-0.264528	2.8134	0.00718704	0.0903585	-2.55993
Phvul.003G004300.1	1.8999	7.85976	2.68553	0.0100383	0.104567	-3.25729
Phvul.005G125200.1	1.89805	-0.550983	2.92057	0.00539665	0.0803465	-2.42472
Phvul.008G170200.2	1.85418	-0.633868	3.09655	0.00333062	0.0645781	-2.07242
Phvul.008G223900.1	1.83975	0.183259	2.98587	0.00451962	0.0742418	-2.14448
Phvul.005G104000.3	1.8284	-0.313758	3.13999	0.00294994	0.0617265	-1.96292
Phvul.001G208400.1	1.82581	-0.419571	3.47381	0.00112923	0.0406941	-1.427
Phvul.009G082532.1	1.77903	1.21485	3.93744	0.000276985	0.0240088	0.258731
Phvul.008G277184.1	1.76672	0.78859	4.05712	0.000190482	0.0215285	0.52557
Phvul.006G167300.1	1.7637	0.681845	3.8284	0.000388079	0.0280319	-0.202865
Phvul.011G181432.1	1.7538	-0.910149	2.72423	0.00908096	0.0996674	-2.75707
Phvul.007G064100.1	1.73653	0.41169	2.9203	0.00540067	0.0803465	-2.21572
Phvul.010G063300.1	1.73145	2.15638	2.71262	0.00935889	0.100808	-2.65057
Phvul.001G138200.4	1.72312	-0.10445	3.52844	0.000960782	0.0386327	-1.12655
Phvul.003G001800.1	1.70588	2.20518	3.04559	0.00383596	0.0677752	-1.92822
Phvul.006G127900.1	1.70039	0.672987	2.99474	0.00441139	0.0736081	-2.04758
Phvul.001G079400.1	1.69185	4.00967	3.3051	0.0018455	0.0510967	-1.52841
Phvul.001G036200.1	1.68021	4.53271	3.06168	0.0036691	0.0666629	-2.20804
Phvul.007G040600.1	1.65693	4.33028	3.55735	0.000881661	0.0372793	-0.897405
Phvul.001G174000.1	1.62779	1.8392	3.13317	0.00300688	0.0624376	-1.70565
Phvul.006G084300.1	1.62644	2.99955	3.18239	0.00261819	0.0579557	-1.69649
Phvul.009G120400.1	1.5998	3.35947	3.64101	0.00068632	0.0342515	-0.542787
Phvul.001G195900.3	1.58396	0.0694473	2.85586	0.00642038	0.0859279	-2.37922
Phvul.008G238600.1	1.56867	0.723379	3.16733	0.00273175	0.0595095	-1.70315
Phvul.009G001901.1	1.56513	1.31066	3.66719	0.000634255	0.0328476	-0.402299
Phvul.011G045300.1	1.56239	1.23228	2.95405	0.00492887	0.0775297	-2.10168
Phvul.006G064100.1	1.56033	8.98898	3.3828	0.00147395	0.0454578	-1.42404
Phvul.009G181400.1	1.54878	5.72781	2.87976	0.00602289	0.0835644	-2.81544
Phvul.003G111000.2	1.53783	-0.10592	2.81584	0.00714087	0.0903585	-2.51726
Phvul.006G178200.1	1.53197	0.376229	2.66462	0.0105932	0.107957	-2.72231
Phvul.004G013200.1	1.5102	-0.937367	2.7439	0.00862731	0.0971842	-2.64545
Phvul.002G295000.1	1.50698	2.43674	3.66765	0.000633376	0.0328476	-0.380322
Phvul.009G007100.2	1.50165	1.30983	4.03126	0.000206608	0.0217606	0.512161
Phvul.001G190300.1	1.48542	0.250735	2.75515	0.00837752	0.0956052	-2.57437
Phvul.007G016000.1	1.47323	1.11796	3.14262	0.00292821	0.0615822	-1.68453
Phvul.008G103900.1	1.47124	2.45999	2.74322	0.00864275	0.097225	-2.66602
Phvul.006G136000.1	1.4625	1.16926	2.73282	0.0088803	0.0983781	-2.5726
Phvul.008G131000.1	1.45395	0.0477831	2.6804	0.0101719	0.105359	-2.71098
Phvul.010G112800.1	1.44943	6.2936	3.952	0.000264717	0.0233745	0.0584655
Phvul.011G213900.1	1.44776	1.46224	3.49495	0.00106094	0.039955	-0.846638
Phvul.010G093900.1	1.43718	3.4269	4.09463	0.000169242	0.0211117	0.746687
Phvul.008G056400.1	1.43129	5.46384	2.89307	0.00581158	0.0829564	-2.77585
Phvul.009G008400.1	1.42931	4.56538	4.1584	0.000138292	0.0202488	0.816435
Phvul.L009143.1	1.42888	2.97043	2.78884	0.00766853	0.0921846	-2.66533
Phvul.005G062250.1	1.42332	1.04745	3.03986	0.00389717	0.0684249	-1.92264
Phvul.004G109300.1	1.41633	1.42057	3.62446	0.00072133	0.0348375	-0.523232
Phvul.003G000200.1	1.40088	0.769783	2.92265	0.00536645	0.0801687	-2.19176
Phvul.009G028400.1	1.39478	-0.379007	2.93517	0.00518778	0.0796992	-2.31261
Phvul.008G061500.1	1.38581	3.5838	3.95851	0.000259402	0.0233745	0.326104
Phvul.009G185950.1	1.37995	2.14591	3.15254	0.00284785	0.0607529	-1.69679
Phvul.008G097000.2	1.37899	0.655742	3.25643	0.00212174	0.0539242	-1.48018
Phvul.007G183300.1	1.3787	5.0923	3.4111	0.00135724	0.0444408	-1.37731
Phvul.007G207200.1	1.3664	7.25564	3.6209	0.000729099	0.0351098	-0.874642
Phvul.001G238500.1	1.35963	3.83997	3.15909	0.00279586	0.0601256	-1.88643
Phvul.011G104700.1	1.35667	2.34988	3.41727	0.00133299	0.0443495	-1.02968
Phvul.002G090511.1	1.3386	3.19789	3.05731	0.00371373	0.0672103	-2.0317
Phvul.007G091400.1	1.3141	2.62013	3.4104	0.00136002	0.0444408	-1.09079
Phvul.003G061602.1	1.31363	1.12862	2.95336	0.00493822	0.0776026	-2.10626
Phvul.004G012100.1	1.30732	1.37471	3.27546	0.00200934	0.0526102	-1.41689
Phvul.009G088850.1	1.29459	4.03194	3.95956	0.000258551	0.0233745	0.275651
Phvul.007G150700.1	1.29219	9.1739	3.54832	0.00090569	0.0375064	-0.956894
Phvul.003G047700.1	1.29087	3.6998	4.03292	0.000205535	0.0217606	0.528704
Phvul.001G046500.1	1.28428	1.0816	2.71662	0.00926227	0.100429	-2.61122
Phvul.L001937.1	1.28264	4.6729	4.21633	0.000115003	0.0191312	0.971719
Phvul.002G126400.1	1.28252	1.84771	3.16214	0.00277198	0.0601256	-1.6362
Phvul.003G176100.1	1.28197	0.32238	2.96631	0.00476733	0.075874	-2.13688
Phvul.007G096850.1	1.28143	0.622937	3.25269	0.0021445	0.0541806	-1.53452
Phvul.011G036400.1	1.28114	0.523541	2.9879	0.00449465	0.0740224	-2.07002
Phvul.005G035000.1	1.27616	4.11088	3.49007	0.00107633	0.040051	-1.04814
Phvul.010G087950.1	1.27377	0.376621	2.83622	0.00676501	0.0880784	-2.39141
Phvul.007G097200.1	1.26783	4.75533	3.74917	0.000494606	0.0305081	-0.418725
Phvul.001G107500.1	1.2584	4.4419	3.24339	0.00220217	0.0547116	-1.7463
Phvul.001G110100.1	1.2576	6.694	3.22463	0.00232292	0.0553775	-1.96439
Phvul.004G151100.1	1.25754	4.65672	3.68377	0.000603248	0.032467	-0.584006
Phvul.009G099900.1	1.25382	5.60216	5.03733	7.75382e-06	0.00440337	3.46071
Phvul.005G015500.1	1.25364	2.26315	2.77318	0.00799086	0.0939434	-2.58898
Phvul.004G073400.2	1.24904	10.231	2.6575	0.0107886	0.109297	-3.1365
Phvul.007G032900.1	1.24569	1.16867	2.75824	0.00831012	0.0951734	-2.52109
Phvul.010G003200.1	1.24522	2.72602	3.60666	0.000760893	0.0355816	-0.559299
Phvul.002G246300.2	1.24268	1.71593	3.72579	0.000531092	0.0309563	-0.234891
Phvul.002G212200.1	1.23748	2.61535	3.03993	0.00389636	0.0684249	-2.10548
Phvul.004G055400.1	1.23611	3.89017	3.93928	0.000275411	0.0239986	0.243781
Phvul.003G230100.1	1.23025	2.73357	2.66818	0.0104969	0.107479	-2.85382
Phvul.002G269000.1	1.20924	5.02946	3.09092	0.00338322	0.0645781	-2.24124
Phvul.001G115600.2	1.20592	0.0487845	2.68109	0.0101538	0.105304	-2.72008
Phvul.005G170200.1	1.20208	7.17315	2.87132	0.00616051	0.0842366	-2.8609
Phvul.003G162300.1	1.195	3.70921	3.55615	0.000884833	0.0372793	-0.804862
Phvul.007G210000.9	1.1904	1.29446	2.91571	0.00546794	0.0806913	-2.18745
Phvul.003G080400.1	1.18579	8.73904	2.8458	0.0065948	0.0873433	-2.80848
Phvul.002G084700.1	1.18418	2.72986	3.49536	0.00105965	0.039955	-0.859867
Phvul.002G262400.1	1.18205	5.17018	5.15878	5.14923e-06	0.00368707	3.87807
Phvul.007G208200.1	1.17831	2.78731	3.5261	0.000967473	0.0386327	-0.783469
Phvul.006G068500.1	1.17266	5.32821	3.0914	0.0033787	0.0645781	-2.2574
Phvul.002G180700.1	1.17153	1.49241	3.05819	0.00370475	0.0671217	-1.86988
Phvul.003G136300.1	1.16729	1.29988	3.59537	0.000787069	0.0357186	-0.589696
Phvul.009G065100.1	1.16095	1.04015	2.7829	0.00778923	0.0929571	-2.46749
Phvul.001G209900.1	1.15949	2.57339	4.0171	0.000215992	0.0222324	0.571063
Phvul.005G124400.1	1.13944	4.10455	3.99714	0.000229923	0.023089	0.384479
Phvul.004G021200.1	1.13797	2.46585	3.06047	0.00368148	0.0667734	-2.08279
Phvul.007G041500.4	1.1354	1.54231	3.71508	0.000548648	0.0314713	-0.267953
Phvul.009G202600.1	1.13012	1.39744	2.86922	0.00619524	0.0842735	-2.28974
Phvul.004G046800.1	1.12227	2.54	2.73561	0.00881599	0.0981681	-2.688
Phvul.002G212900.1	1.11956	6.1401	3.1785	0.00264708	0.0581264	-2.09152
Phvul.011G027200.1	1.11702	1.55394	3.10933	0.0032141	0.063659	-1.75241
Phvul.006G147000.1	1.11482	1.56915	2.7436	0.00863424	0.0971957	-2.5704
Phvul.001G118200.2	1.10903	4.26674	2.89534	0.00577626	0.0829145	-2.58505
Phvul.003G056700.1	1.10625	4.13973	2.88649	0.00591523	0.0833403	-2.60357
Phvul.002G264000.1	1.10389	2.3461	3.2493	0.00216537	0.0542793	-1.45734
Phvul.008G231100.1	1.10336	6.88676	3.28754	0.00194096	0.0519767	-1.79321
Phvul.011G095400.1	1.10306	2.95268	2.86687	0.00623433	0.0845743	-2.44321
Phvul.002G051100.1	1.10215	3.51521	3.23158	0.00227751	0.0551126	-1.65829
Phvul.008G233300.1	1.10135	5.68207	3.81209	0.000408019	0.0290649	-0.312044
Phvul.009G165800.1	1.1006	4.57729	4.38221	6.74901e-05	0.0146249	1.4814
Phvul.003G127500.1	1.09977	5.45867	3.35402	0.00160241	0.0469961	-1.60594
Phvul.008G204200.1	1.09865	2.80423	2.74248	0.00865956	0.0973477	-2.75995
Phvul.002G196700.1	1.09019	2.82352	4.4313	5.75655e-05	0.0131673	1.76419
Phvul.009G169000.1	1.08901	3.59685	3.29191	0.00191678	0.0516097	-1.5052
Phvul.007G256700.1	1.08801	1.87577	3.08067	0.00348098	0.0648509	-1.83114
Phvul.005G101000.5	1.07968	0.805493	3.14375	0.00291901	0.0615822	-1.69639
Phvul.009G015300.2	1.07469	0.839097	3.31669	0.00178492	0.0504216	-1.30282
Phvul.005G013500.1	1.07303	6.37891	2.85368	0.00645778	0.0862097	-2.92894
Phvul.002G092700.1	1.06462	1.74224	3.21955	0.00235673	0.0555263	-1.49617
Phvul.006G115700.1	1.06447	5.95877	3.11821	0.00313532	0.0630377	-2.25504
Phvul.007G015700.1	1.05941	2.34264	3.46768	0.00114976	0.0411741	-0.905138
Phvul.003G228700.3	1.05747	1.74645	3.13882	0.00295964	0.0617774	-1.6935
Phvul.011G016500.1	1.04957	5.14189	2.87143	0.00615866	0.0842366	-2.80243
Phvul.008G046900.1	1.04181	3.79107	2.91357	0.00549964	0.0809415	-2.46828
Phvul.006G065300.2	1.03784	6.24155	3.08163	0.00347174	0.0648239	-2.35433
Phvul.004G028900.3	1.03614	2.62262	3.91632	0.000295769	0.0246011	0.288515
Phvul.008G230800.1	1.03586	1.87329	2.98426	0.00453953	0.0742418	-2.05622
Phvul.003G224100.1	1.03557	2.2279	3.3641	0.00155627	0.0461591	-1.16099
Phvul.002G209100.1	1.03277	5.71024	2.7325	0.00888775	0.0983781	-3.19566
Phvul.008G016800.1	1.03264	4.05983	3.14515	0.00290751	0.0615474	-1.95548
Phvul.002G116651.1	1.03071	3.3486	2.86996	0.00618298	0.0842735	-2.48521
Phvul.010G093200.1	1.02894	2.57037	2.7585	0.00830431	0.0951731	-2.64766
Phvul.008G284000.2	1.02894	2.31333	3.12083	0.00311247	0.0630377	-1.77643
Phvul.002G331400.1	1.02694	5.17556	3.25348	0.00213967	0.0541806	-1.84186
Phvul.011G119200.1	1.02164	3.37387	3.47617	0.00112137	0.040654	-0.99621
Phvul.005G161800.1	1.02141	4.6253	4.07874	0.00017794	0.0211117	0.551679
Phvul.006G140100.1	1.01989	4.52695	3.15062	0.0028632	0.0609226	-1.99743
Phvul.007G226500.1	1.01816	6.08488	3.8625	0.00034938	0.0267625	-0.206465
Phvul.006G173400.2	1.01668	2.0705	3.74107	0.000506963	0.0306955	-0.177589
Phvul.004G133000.1	1.01534	3.5743	2.79199	0.00760514	0.092085	-2.74668
Phvul.005G025600.1	1.01416	5.16484	3.63432	0.000700277	0.034463	-0.798523
Phvul.009G098000.1	1.01365	5.86105	5.10694	6.13395e-06	0.00383343	3.6706
Phvul.003G236900.1	1.01168	5.03416	3.71406	0.000550351	0.0314713	-0.554929
Phvul.008G151830.1	1.01088	4.04955	3.66872	0.00063132	0.0328476	-0.55622
Phvul.010G067800.1	1.00935	2.82618	3.2093	0.00242625	0.0561853	-1.62303
Phvul.007G066600.1	1.00403	5.00469	2.85868	0.00637226	0.0856331	-2.80645
Phvul.008G079000.1	1.00351	2.10484	2.77129	0.00803057	0.0939982	-2.56043
Phvul.002G281900.2	1.00325	4.90606	3.38106	0.00148145	0.04549	-1.4435
Phvul.008G212500.1	-1.00402	4.53778	-3.72526	0.000531948	0.0309563	-0.467587
Phvul.002G094800.1	-1.0092	3.50482	-3.07197	0.00356605	0.0655461	-2.08237
Phvul.005G030400.1	-1.00947	3.35648	-2.94585	0.00503985	0.0784511	-2.35311
Phvul.008G080000.2	-1.01082	9.10932	-2.8957	0.00577062	0.0829145	-2.65489
Phvul.003G272900.1	-1.01284	4.8466	-3.23091	0.0022818	0.0551126	-1.85746
Phvul.003G118100.1	-1.0195	7.21516	-3.38627	0.00145915	0.0453648	-1.52885
Phvul.011G049600.1	-1.0227	6.24981	-3.47675	0.00111947	0.040654	-1.30935
Phvul.002G143100.1	-1.02363	9.1155	-2.94158	0.00509854	0.0789625	-2.54845
Phvul.005G009300.1	-1.0247	4.20936	-4.13515	0.00014888	0.0209564	0.761318
Phvul.003G144200.1	-1.02799	3.71362	-2.75217	0.00844302	0.0957375	-2.86982
Phvul.008G263800.1	-1.0309	2.3843	-2.80921	0.00726717	0.0905396	-2.52333
Phvul.009G243800.1	-1.03135	8.13721	-4.5459	3.96253e-05	0.0110608	1.93746
Phvul.002G310600.1	-1.03172	3.52921	-3.06146	0.00367134	0.0666629	-2.10282
Phvul.010G157600.1	-1.03454	3.16924	-3.14359	0.00292031	0.0615822	-1.84712
Phvul.009G218800.1	-1.03638	3.53611	-3.00558	0.0042823	0.0721993	-2.23547
Phvul.006G078400.1	-1.03849	10.3842	-3.30443	0.00184904	0.0510967	-1.53026
Phvul.008G048800.1	-1.04238	1.96198	-3.79131	0.000434858	0.0298176	-0.0438905
Phvul.008G185800.1	-1.06196	3.67405	-2.97197	0.00469431	0.0753972	-2.34744
Phvul.008G289500.1	-1.06225	5.67234	-3.5562	0.000884691	0.0372793	-1.06205
Phvul.001G240500.1	-1.06281	2.79711	-2.72411	0.00908378	0.0996674	-2.74142
Phvul.008G098300.1	-1.06322	2.49419	-3.16028	0.00278649	0.0601256	-1.70041
Phvul.009G025300.1	-1.06682	7.31377	-3.05439	0.00374391	0.0674647	-2.39956
Phvul.008G127100.1	-1.06716	1.31913	-3.12649	0.00306363	0.0629104	-1.71237
Phvul.003G052700.1	-1.06934	5.0622	-5.21347	4.27967e-06	0.00328511	4.0556
Phvul.009G229800.1	-1.07226	3.94256	-3.19233	0.0025457	0.0573531	-1.80638
Phvul.002G119900.1	-1.07394	4.19356	-4.04977	0.000194937	0.021692	0.52202
Phvul.001G123400.1	-1.07467	5.15677	-2.80311	0.0073853	0.0909445	-2.99098
Phvul.007G054400.1	-1.07622	2.52481	-3.78656	0.000441227	0.0298384	-0.0724504
Phvul.011G197600.1	-1.07939	0.952002	-2.95116	0.00496778	0.0778443	-2.10911
Phvul.009G243900.1	-1.0802	4.31499	-3.4233	0.00130972	0.0442912	-1.19285
Phvul.004G024900.1	-1.08145	4.77779	-2.76935	0.00807151	0.0941761	-2.90239
Phvul.008G003600.1	-1.08165	2.92708	-2.81506	0.0071555	0.0903585	-2.58805
Phvul.010G121000.1	-1.08792	2.30264	-3.30912	0.00182427	0.0510952	-1.31268
Phvul.009G250900.2	-1.08797	3.19494	-2.70221	0.00961472	0.102356	-2.87896
Phvul.002G136300.1	-1.09207	4.17485	-3.32221	0.00175675	0.0498827	-1.51609
Phvul.008G080101.1	-1.09353	5.2551	-2.6873	0.00999246	0.104288	-3.26719
Phvul.009G108300.1	-1.09482	7.18614	-3.1988	0.00249954	0.056623	-2.01339
Phvul.011G014500.2	-1.09527	4.91643	-5.20606	4.38839e-06	0.00328511	4.04896
Phvul.005G030900.1	-1.09698	6.30329	-4.09052	0.000171452	0.0211117	0.487611
Phvul.001G068800.1	-1.09879	3.60855	-3.6982	0.00057747	0.0321866	-0.418074
Phvul.007G161100.1	-1.10119	3.16977	-3.073	0.00355582	0.0654311	-2.00032
Phvul.002G319900.1	-1.1021	4.20244	-2.73009	0.00894361	0.0989203	-3.0296
Phvul.004G174800.1	-1.104	6.0309	-2.81829	0.0070946	0.0902247	-3.0115
Phvul.003G268700.1	-1.10546	7.67381	-2.79218	0.00760125	0.092085	-3.02393
Phvul.003G282800.1	-1.10988	1.75446	-3.26857	0.00204941	0.0531245	-1.38299
Phvul.005G182100.1	-1.11173	7.23944	-3.43639	0.00126044	0.0436569	-1.37776
Phvul.005G040750.1	-1.11308	4.01311	-3.07876	0.00349948	0.0649752	-2.11078
Phvul.009G061500.1	-1.11494	7.78206	-2.93543	0.00518417	0.0796992	-2.66993
Phvul.007G204900.1	-1.11703	3.1968	-5.3582	2.61831e-06	0.00253652	4.6158
Phvul.001G226100.1	-1.12001	1.68517	-2.84949	0.00653035	0.0869429	-2.35027
Phvul.005G057600.2	-1.12179	6.12307	-5.83882	5.04703e-07	0.00148332	6.0774
Phvul.001G020900.1	-1.12368	0.645406	-3.03382	0.0039625	0.0692765	-1.93853
Phvul.008G034100.1	-1.13207	3.3968	-3.74927	0.000494448	0.0305081	-0.195778
Phvul.004G155000.1	-1.13305	7.38917	-3.96847	0.000251467	0.0233335	0.136765
Phvul.004G122750.1	-1.13481	2.64275	-3.9515	0.000265129	0.0233745	0.383933
Phvul.011G162500.2	-1.13721	1.16763	-3.38567	0.00146172	0.0453648	-1.10963
Phvul.007G079100.1	-1.13784	4.52838	-3.09863	0.00331133	0.0645781	-2.15227
Phvul.003G061100.1	-1.14653	7.67563	-5.6317	1.02839e-06	0.00153969	5.41625
Phvul.008G114100.1	-1.14797	5.83514	-5.07377	6.85918e-06	0.00403442	3.55819
Phvul.007G063800.1	-1.15051	2.80226	-2.99288	0.00443382	0.0738328	-2.14088
Phvul.002G251900.1	-1.16145	1.62643	-2.65953	0.0107325	0.108973	-2.76546
Phvul.008G201700.1	-1.16551	2.60749	-2.94617	0.00503553	0.0784511	-2.22483
Phvul.008G088500.1	-1.1739	4.78294	-4.014	0.000218103	0.0223102	0.356047
Phvul.005G091900.1	-1.17715	1.88201	-2.84287	0.00664636	0.0874527	-2.38264
Phvul.005G123400.1	-1.18088	3.38764	-2.69608	0.00976852	0.103002	-2.93908
Phvul.005G073200.1	-1.18093	5.84295	-2.88206	0.00598589	0.0834918	-2.82445
Phvul.003G036200.1	-1.18419	6.48082	-3.71168	0.000554333	0.0315893	-0.631379
Phvul.002G084000.1	-1.19237	2.54317	-3.96883	0.000251189	0.0233335	0.438808
Phvul.008G049700.1	-1.1955	7.04071	-2.96108	0.00483559	0.0765743	-2.61894
Phvul.009G061400.1	-1.19774	4.07636	-2.92302	0.0053611	0.0801687	-2.4765
Phvul.003G067200.1	-1.19816	2.98779	-3.49781	0.00105201	0.039955	-0.873168
Phvul.009G183100.1	-1.20114	6.96665	-4.88763	1.28029e-05	0.006499	2.96877
Phvul.011G186900.1	-1.20416	1.5983	-2.80587	0.00733156	0.0908528	-2.46635
Phvul.007G239600.1	-1.20417	2.38462	-3.7295	0.000525121	0.0308786	-0.218926
Phvul.003G244600.1	-1.20613	2.76304	-2.92956	0.00526726	0.0798588	-2.27444
Phvul.003G048800.1	-1.20934	1.46789	-3.0154	0.00416847	0.0713622	-1.97059
Phvul.003G284800.2	-1.21723	8.96831	-2.76569	0.00814936	0.0944108	-2.98829
Phvul.002G132400.1	-1.22062	6.28476	-4.07875	0.000177936	0.0211117	0.42899
Phvul.009G061350.1	-1.22142	2.43349	-2.75267	0.00843191	0.0957375	-2.62118
Phvul.011G181100.1	-1.22188	4.63799	-4.2353	0.000108239	0.0187603	1.03143
Phvul.008G238800.1	-1.22428	4.7654	-5.10734	6.12571e-06	0.00383343	3.73745
Phvul.002G248600.1	-1.22564	0.360637	-2.77872	0.0078755	0.093445	-2.48975
Phvul.002G188800.1	-1.22972	5.91372	-3.29183	0.00191724	0.0516097	-1.77336
Phvul.003G112800.1	-1.23085	4.82466	-3.1675	0.00273048	0.0595095	-2.02659
Phvul.007G272300.1	-1.23231	1.92869	-4.45664	5.30175e-05	0.0126395	1.79242
Phvul.006G090800.1	-1.2357	4.9915	-4.14088	0.0001462	0.0207566	0.698669
Phvul.004G039600.1	-1.24039	4.61521	-4.50365	4.54908e-05	0.011526	1.84246
Phvul.006G029100.1	-1.24205	1.21389	-2.69865	0.00970373	0.10264	-2.6554
Phvul.002G283700.1	-1.24698	1.13073	-3.52532	0.000969735	0.0386327	-0.783241
Phvul.010G006600.1	-1.24888	2.61444	-4.09686	0.000168049	0.0211117	0.794844
Phvul.008G066300.1	-1.25699	4.53867	-3.68862	0.000594464	0.0322047	-0.561254
Phvul.008G285900.1	-1.25751	1.60639	-3.12101	0.0031109	0.0630377	-1.72718
Phvul.001G255400.1	-1.25989	2.9091	-3.02835	0.00402264	0.0698091	-2.06632
Phvul.003G274200.1	-1.26085	2.35993	-3.3383	0.00167698	0.0482836	-1.24486
Phvul.001G071300.1	-1.26262	1.62774	-2.7485	0.00852436	0.0963324	-2.55747
Phvul.004G040901.1	-1.26321	3.15012	-3.88455	0.000326369	0.0259661	0.151232
Phvul.008G243300.3	-1.27079	3.43909	-2.87088	0.0061678	0.0842366	-2.5375
Phvul.005G038100.1	-1.27356	2.00172	-3.22007	0.0023532	0.0555228	-1.50706
Phvul.008G034300.1	-1.27439	6.73848	-4.117	0.000157686	0.0211117	0.568633
Phvul.002G052600.1	-1.27577	3.16874	-3.11849	0.00313288	0.0630377	-1.86913
Phvul.010G116000.1	-1.27794	4.70777	-2.76888	0.00808156	0.0941761	-2.94287
Phvul.009G159300.1	-1.27997	8.14231	-2.73592	0.00880897	0.0981562	-3.11159
Phvul.006G023500.1	-1.29403	1.002	-3.00939	0.00423784	0.0720623	-1.98091
Phvul.003G189300.1	-1.29892	2.06768	-3.28301	0.00196638	0.05212	-1.36485
Phvul.005G030800.2	-1.30039	3.1408	-3.08647	0.00342528	0.0646915	-1.96873
Phvul.001G124200.1	-1.31253	0.421165	-3.09931	0.00330515	0.0645781	-1.85041
Phvul.002G270600.1	-1.31627	1.06598	-3.59675	0.000783826	0.0357186	-0.618938
Phvul.003G010900.1	-1.32536	2.82925	-3.52679	0.000965509	0.0386327	-0.782564
Phvul.002G223500.1	-1.33266	2.41489	-2.87353	0.00612429	0.0842366	-2.36207
Phvul.005G164500.1	-1.3391	5.92977	-3.57008	0.00084884	0.0363568	-0.98974
Phvul.004G011300.2	-1.34424	5.72914	-3.0066	0.00427034	0.0721993	-2.50041
Phvul.010G137200.1	-1.37278	-0.381693	-2.93122	0.00524364	0.0798588	-2.33647
Phvul.006G115000.1	-1.37301	2.9845	-4.6799	2.55128e-05	0.00823863	2.50747
Phvul.011G035900.1	-1.37373	4.93705	-2.92212	0.00537411	0.0801687	-2.64737
Phvul.009G240666.1	-1.37914	3.72443	-2.75253	0.00843521	0.0957375	-2.85788
Phvul.007G154700.2	-1.37942	-0.183098	-3.11965	0.00312274	0.0630377	-1.90489
Phvul.003G015900.1	-1.38055	5.07368	-3.98218	0.000240934	0.0232847	0.230939
Phvul.001G117900.1	-1.38147	6.87818	-3.02147	0.00409952	0.0708447	-2.46884
Phvul.008G096000.1	-1.38605	0.685235	-2.928	0.00528945	0.0798588	-2.18041
Phvul.007G272100.1	-1.39648	2.71257	-3.80509	0.00041687	0.0294654	-0.0332019
Phvul.009G133500.1	-1.39698	4.5647	-3.28379	0.00196199	0.05212	-1.67911
Phvul.005G080966.1	-1.40022	1.15942	-3.29396	0.00190554	0.0516097	-1.33709
Phvul.002G211600.1	-1.41399	3.08946	-3.09223	0.00337086	0.0645781	-1.93146
Phvul.008G109532.1	-1.42488	5.16893	-4.12933	0.000151651	0.0209835	0.641695
Phvul.006G185000.1	-1.42819	1.40716	-3.12516	0.00307504	0.0629104	-1.7157
Phvul.009G079000.1	-1.43187	3.43895	-3.68069	0.000608903	0.0325585	-0.430197
Phvul.001G081632.1	-1.43386	2.93516	-3.39687	0.0014148	0.0450683	-1.16938
Phvul.011G043100.1	-1.43629	3.7293	-3.05553	0.00373213	0.0674647	-2.13291
Phvul.007G221700.3	-1.43735	-0.0886085	-2.83689	0.00675296	0.0880784	-2.44017
Phvul.011G084200.1	-1.44055	4.31025	-3.43277	0.00127391	0.0438511	-1.23676
Phvul.003G024200.1	-1.44069	4.31282	-3.46411	0.0011619	0.04124	-1.12314
Phvul.001G261800.2	-1.44283	2.6244	-3.41648	0.00133608	0.0443628	-1.05999
Phvul.006G038100.1	-1.44858	1.22605	-2.90834	0.00557771	0.0816528	-2.20612
Phvul.001G244400.1	-1.45033	-0.564075	-2.85776	0.00638789	0.0857039	-2.47967
Phvul.004G081900.2	-1.45863	2.30862	-2.74833	0.0085283	0.0963324	-2.61898
Phvul.010G139000.1	-1.45869	1.18868	-3.38296	0.00147329	0.0454578	-1.12081
Phvul.007G268800.1	-1.46767	2.49005	-3.1023	0.00327765	0.0642614	-1.84242
Phvul.001G026700.1	-1.46772	3.18951	-2.70095	0.00964611	0.102435	-2.8608
Phvul.002G006800.1	-1.46816	1.80996	-3.41975	0.00132337	0.0443325	-1.00704
Phvul.010G155900.1	-1.48045	1.88833	-2.7185	0.00921733	0.100244	-2.65062
Phvul.001G266500.1	-1.51306	1.70806	-3.10825	0.00322373	0.063659	-1.75815
Phvul.008G224700.2	-1.51421	0.895695	-4.54744	3.94257e-05	0.0110608	1.76599
Phvul.002G273100.1	-1.51627	5.3275	-2.98948	0.00447525	0.0739024	-2.53946
Phvul.002G210400.1	-1.52015	3.87235	-3.40265	0.00139116	0.0448358	-1.24673
Phvul.008G211200.1	-1.52346	4.74417	-3.7941	0.000431157	0.0298176	-0.257191
Phvul.004G012500.1	-1.55142	4.57591	-3.4946	0.00106203	0.039955	-1.05334
Phvul.010G022600.2	-1.56122	6.87719	-3.18093	0.00262901	0.0580233	-2.09353
Phvul.003G255801.1	-1.57246	5.15848	-3.24069	0.00221916	0.0547116	-1.84008
Phvul.001G040700.1	-1.57277	4.14294	-2.96153	0.00482976	0.0765743	-2.34957
Phvul.008G228714.1	-1.58121	3.73952	-3.57438	0.000838029	0.0363568	-0.809805
Phvul.003G149700.1	-1.58345	0.836967	-2.77204	0.00801476	0.0939467	-2.49505
Phvul.007G030300.1	-1.59043	1.02542	-2.8984	0.00572894	0.0826657	-2.22293
Phvul.002G153100.1	-1.61188	7.74912	-3.28395	0.00196109	0.05212	-1.75274
Phvul.010G009200.1	-1.62293	3.84643	-3.67866	0.000612642	0.0326524	-0.493093
Phvul.007G039800.1	-1.62385	6.6191	-3.04674	0.00382388	0.0677752	-2.3629
Phvul.009G111200.1	-1.62855	0.983499	-3.32501	0.00174263	0.0497391	-1.27879
Phvul.002G085400.1	-1.6386	2.66143	-4.52814	4.19943e-05	0.0113295	2.05022
Phvul.009G154000.1	-1.64545	5.6868	-5.8497	4.86144e-07	0.00148332	6.13652
Phvul.009G061200.1	-1.66664	2.57171	-3.00852	0.00424798	0.0721238	-2.06493
Phvul.007G048500.1	-1.67418	3.95844	-2.9404	0.0051149	0.079096	-2.31826
Phvul.010G162700.1	-1.69196	7.00618	-4.81429	1.63464e-05	0.00658985	2.76178
Phvul.009G199400.1	-1.69356	0.391697	-2.892	0.00582827	0.0829564	-2.28051
Phvul.002G298300.1	-1.6936	1.95051	-3.64383	0.000680528	0.0340657	-0.435456
Phvul.002G058900.1	-1.69566	0.639434	-2.69233	0.00986368	0.103534	-2.66257
Phvul.010G049200.1	-1.69664	4.44359	-2.92749	0.0052967	0.0798588	-2.48828
Phvul.008G282300.1	-1.69672	4.25567	-3.02078	0.00410734	0.0709054	-2.24768
Phvul.002G207000.1	-1.70423	4.95342	-4.49367	4.69953e-05	0.0115839	1.79866
Phvul.003G048900.1	-1.71102	4.55138	-3.34251	0.0016567	0.0482076	-1.51187
Phvul.001G008900.1	-1.7268	4.69127	-3.23045	0.00228483	0.0551126	-1.77166
Phvul.007G147600.1	-1.72821	0.977399	-3.78188	0.000447592	0.0298553	-0.163839
Phvul.008G250300.1	-1.73516	4.23387	-3.21173	0.00240959	0.0561737	-1.77831
Phvul.001G077000.1	-1.74806	4.85042	-2.79389	0.00756713	0.0919727	-2.90863
Phvul.001G222900.1	-1.75878	3.07772	-3.60177	0.000772139	0.0357186	-0.591011
Phvul.003G147000.1	-1.79314	8.61644	-2.68751	0.00998721	0.104288	-3.17318
Phvul.007G048700.1	-1.79735	3.80865	-5.09974	6.2847e-06	0.00383343	3.79017
Phvul.009G004000.1	-1.81307	-0.570619	-2.98115	0.00457831	0.0744799	-2.23859
Phvul.007G255600.1	-1.83229	2.51837	-2.9256	0.00532389	0.0799262	-2.2379
Phvul.010G033600.1	-1.8482	2.66315	-2.93813	0.00514637	0.0793591	-2.19776
Phvul.011G213800.1	-1.85055	0.152904	-3.81323	0.000406592	0.0290649	-0.334638
Phvul.006G034800.1	-1.85435	1.7336	-4.51849	4.33396e-05	0.0113295	1.93048
Phvul.004G039501.1	-1.85575	1.72882	-3.68246	0.000605655	0.0324903	-0.367998
Phvul.001G171100.1	-1.85768	5.74177	-2.98956	0.00447434	0.0739024	-2.56077
Phvul.011G182300.1	-1.86276	0.429696	-2.80777	0.00729496	0.0907206	-2.42194
Phvul.001G253900.1	-1.86289	-0.105716	-2.99139	0.00445195	0.0739024	-2.25485
Phvul.001G130800.1	-1.87394	0.556207	-5.50646	1.57902e-06	0.00173366	4.16977
Phvul.001G006300.1	-1.87812	6.19462	-2.68238	0.01012	0.105086	-3.2652
Phvul.003G041800.1	-1.90218	-0.682114	-3.38063	0.00148328	0.04549	-1.53496
Phvul.002G062600.2	-1.90411	1.1215	-3.12659	0.00306276	0.0629104	-1.72836
Phvul.001G040300.1	-1.91023	6.33345	-4.03707	0.000202872	0.0217606	0.372692
Phvul.010G065600.1	-1.92815	7.31285	-2.89435	0.00579164	0.0829145	-2.79476
Phvul.002G056100.1	-1.92969	4.29476	-4.78672	1.79147e-05	0.00679659	2.77909
Phvul.005G042000.2	-1.93605	0.139696	-2.81758	0.00710797	0.0902554	-2.45916
Phvul.006G186600.1	-1.93637	5.73315	-3.08353	0.00345344	0.0648239	-2.3262
Phvul.003G045600.1	-1.94362	4.87022	-2.84342	0.00663677	0.0874527	-2.79266
Phvul.009G123700.1	-1.95109	3.06413	-3.3236	0.00174973	0.0498552	-1.33958
Phvul.003G214350.1	-1.95796	5.43547	-2.71832	0.00922157	0.100244	-3.0486
Phvul.004G157900.1	-1.95917	1.98102	-2.85853	0.00637477	0.0856331	-2.3435
Phvul.010G032400.1	-1.97328	3.69881	-3.73181	0.000521454	0.0308786	-0.325448
Phvul.006G170200.1	-1.97637	6.75278	-4.69369	2.43775e-05	0.0080779	2.37348
Phvul.003G278300.1	-1.97777	0.193652	-2.89488	0.00578334	0.0829145	-2.26807
Phvul.009G189000.1	-1.98074	0.840844	-2.79752	0.00749504	0.0915696	-2.44327
Phvul.007G150500.1	-1.98116	6.64388	-2.67525	0.0103076	0.106416	-3.22614
Phvul.009G043100.1	-1.98249	3.67625	-2.82737	0.00692597	0.0892518	-2.63873
Phvul.007G123958.1	-1.98754	2.34878	-2.82	0.00706264	0.0900559	-2.42356
Phvul.001G222600.1	-1.99092	-0.392507	-2.89739	0.00574452	0.0827703	-2.39486
Phvul.004G142600.1	-1.99393	7.40731	-3.23542	0.00225273	0.0550644	-1.85875
Phvul.006G102200.1	-2.00012	4.95153	-4.01917	0.000214595	0.0222324	0.319972
Phvul.008G291400.1	-2.00498	-0.65326	-2.7703	0.00805143	0.0941086	-2.69923
Phvul.008G109600.1	-2.00729	7.23433	-4.19365	0.000123626	0.0193904	0.830868
Phvul.004G024700.1	-2.02443	5.13046	-3.56702	0.000856626	0.0365486	-0.803717
Phvul.010G044900.1	-2.02781	3.43513	-3.6481	0.000671835	0.0339419	-0.492158
Phvul.005G116551.1	-2.03468	4.61536	-3.95352	0.000263463	0.0233745	0.256562
Phvul.004G051100.1	-2.04972	2.63865	-2.92358	0.00535299	0.0801687	-2.2841
Phvul.002G216900.1	-2.07589	0.200575	-2.699	0.00969496	0.102613	-2.67737
Phvul.006G023900.1	-2.08931	1.99199	-3.37046	0.0015278	0.0459989	-1.13189
Phvul.010G017600.1	-2.13987	4.25385	-4.2027	0.000120113	0.0193904	0.992012
Phvul.010G022700.1	-2.14707	6.03543	-3.77759	0.000453504	0.030032	-0.442546
Phvul.006G084900.3	-2.14801	1.32657	-2.74093	0.00869449	0.0973785	-2.5543
Phvul.003G047900.1	-2.15087	6.79248	-3.40001	0.0014019	0.0449279	-1.41794
Phvul.003G030000.2	-2.17914	2.09557	-3.42693	0.00129586	0.0440939	-0.988901
Phvul.008G236500.1	-2.18245	3.52975	-2.96115	0.00483474	0.0765743	-2.2016
Phvul.007G036400.1	-2.18914	-0.561071	-2.86913	0.0061968	0.0842735	-2.47894
Phvul.007G252500.1	-2.23167	1.1897	-3.09762	0.0033207	0.0645781	-1.78462
Phvul.008G289200.2	-2.23907	3.0124	-3.57015	0.000848658	0.0363568	-0.668011
Phvul.001G027100.1	-2.24065	-0.350235	-2.839	0.00671517	0.0878089	-2.5074
Phvul.004G002700.1	-2.25934	3.50495	-4.27346	9.57932e-05	0.0178835	1.23358
Phvul.007G051100.1	-2.26284	4.90127	-6.56187	4.14642e-08	0.000682873	8.54336
Phvul.007G258300.1	-2.30445	0.932023	-2.96718	0.00475606	0.0758254	-2.15999
Phvul.002G217900.1	-2.30516	0.498991	-4.12675	0.000152895	0.0209835	0.476804
Phvul.002G273904.1	-2.31361	2.40097	-4.19576	0.000122798	0.0193904	1.0803
Phvul.002G150700.1	-2.33279	0.315818	-3.20737	0.00243955	0.0562339	-1.72484
Phvul.002G286500.1	-2.37443	1.47073	-3.15387	0.0028372	0.0606042	-1.65108
Phvul.003G021000.1	-2.38688	0.0709872	-4.52052	4.3053e-05	0.0113295	1.35133
Phvul.005G132300.1	-2.40783	1.64618	-3.55898	0.00087741	0.0372793	-0.668074
Phvul.005G116501.1	-2.43011	0.179955	-2.82827	0.00690946	0.0892035	-2.48772
Phvul.001G258400.2	-2.46072	-1.00196	-3.51833	0.000990037	0.0388212	-1.59542
Phvul.005G026600.1	-2.46693	-0.599636	-2.9428	0.00508167	0.0788042	-2.38552
Phvul.010G135800.1	-2.46719	-1.21578	-2.92134	0.00538551	0.080266	-2.45948
Phvul.008G238200.1	-2.48046	1.46897	-3.04592	0.0038325	0.0677752	-1.91212
Phvul.002G170200.1	-2.51731	0.176431	-4.69908	2.3947e-05	0.0080779	1.62977
Phvul.009G116500.2	-2.5268	4.35609	-3.58118	0.000821189	0.0362084	-0.82551
Phvul.002G239400.1	-2.5324	4.24528	-4.73636	2.11693e-05	0.0077475	2.63934
Phvul.001G160500.1	-2.53738	0.741985	-3.19107	0.00255475	0.0573999	-1.62904
Phvul.007G040900.1	-2.54319	6.33027	-4.84253	1.48805e-05	0.00658985	2.89748
Phvul.001G177800.1	-2.56689	4.75202	-3.65845	0.000651201	0.0334101	-0.51568
Phvul.002G155500.1	-2.57346	5.33323	-3.36202	0.00156567	0.0461591	-1.5136
Phvul.003G164600.1	-2.59118	0.693776	-4.27494	9.53391e-05	0.0178835	0.958164
Phvul.002G258600.1	-2.60473	0.0243113	-3.37568	0.00150481	0.045979	-1.47164
Phvul.003G020200.2	-2.64269	7.24053	-4.18756	0.000126046	0.0195834	0.858796
Phvul.009G138900.1	-2.66643	2.16299	-3.5056	0.00102806	0.0396512	-0.790722
Phvul.011G143000.1	-2.66931	-1.66058	-2.99868	0.00436401	0.0731883	-2.50822
Phvul.005G163100.1	-2.68561	3.39739	-2.86256	0.00630645	0.0851858	-2.39198
Phvul.010G089900.1	-2.68902	-1.67084	-2.70131	0.00963715	0.102435	-3.01163
Phvul.008G081800.1	-2.69047	4.88742	-4.87359	1.34171e-05	0.006499	3.02458
Phvul.008G079400.1	-2.71589	1.00478	-2.94984	0.00498556	0.0779067	-2.14882
Phvul.010G088050.1	-2.72032	-0.968349	-3.89283	0.000318111	0.0255511	-0.898202
Phvul.006G086200.1	-2.75126	-1.14623	-2.88206	0.00598583	0.0834918	-2.73168
Phvul.009G131900.1	-2.77165	2.3252	-3.60977	0.000753851	0.0354719	-0.532779
Phvul.005G071400.1	-2.79003	3.31417	-3.02933	0.00401184	0.0697483	-2.10468
Phvul.004G098201.1	-2.79656	4.56664	-3.67277	0.00062366	0.0328476	-0.530107
Phvul.007G048600.1	-2.80592	2.98151	-3.4142	0.00134503	0.0444408	-1.02175
Phvul.002G158600.1	-2.85157	2.65273	-4.52722	4.21208e-05	0.0113295	2.039
Phvul.008G139900.1	-2.85647	4.27673	-3.69563	0.000581986	0.0321866	-0.42013
Phvul.005G109300.1	-2.87342	-0.0198117	-4.78265	1.81584e-05	0.00679659	1.66854
Phvul.007G050300.2	-2.90024	-1.41539	-3.36493	0.00155252	0.0461591	-1.90614
Phvul.001G007800.1	-2.92121	-0.725806	-3.27997	0.00198356	0.0523514	-1.97784
Phvul.007G010001.1	-2.92489	5.42666	-3.70166	0.000571448	0.0321866	-0.604802
Phvul.011G167300.1	-2.92711	5.15824	-4.24581	0.000104663	0.0185344	1.1199
Phvul.006G196900.1	-2.93165	3.95417	-2.89421	0.00579387	0.0829145	-2.59954
Phvul.001G087800.2	-3.01084	2.74677	-2.787	0.00770577	0.0924299	-2.63879
Phvul.011G077900.1	-3.01355	8.29368	-3.80321	0.000419283	0.0295093	-0.238941
Phvul.010G155100.1	-3.01653	1.68202	-3.08584	0.00343136	0.0647321	-1.8518
Phvul.004G098301.1	-3.01665	6.97387	-4.1579	0.000138511	0.0202488	0.72089
Phvul.002G026400.1	-3.07012	4.98198	-3.59686	0.000783576	0.0357186	-0.566185
Phvul.005G009500.1	-3.10084	0.0304615	-3.58082	0.000822066	0.0362084	-1.07991
Phvul.008G012000.1	-3.12528	0.691392	-2.91219	0.00552011	0.0811702	-2.36019
Phvul.007G041000.1	-3.15957	3.72615	-4.34823	7.53184e-05	0.0157015	1.49015
Phvul.011G132500.1	-3.20344	1.29321	-3.91942	0.00029294	0.0245761	0.0966503
Phvul.003G020100.1	-3.31682	0.673888	-3.34092	0.00166434	0.0482076	-1.4592
Phvul.001G040600.1	-3.33065	2.33074	-2.95032	0.0049791	0.0779067	-2.11034
Phvul.002G114100.1	-3.39919	6.50605	-4.85467	1.42906e-05	0.00658985	2.9119
Phvul.010G073900.1	-3.40856	-0.333021	-3.70033	0.000573757	0.0321866	-0.939444
Phvul.004G101500.1	-3.45186	2.52594	-3.17523	0.0026716	0.0585088	-1.5988
Phvul.006G197100.1	-3.45614	-0.915176	-2.89415	0.0057948	0.0829145	-2.6621
Phvul.009G256400.1	-3.47455	-2.20746	-2.77233	0.00800878	0.0939434	-3.03711
Phvul.001G040400.1	-3.48468	1.45028	-4.44995	5.41825e-05	0.0126395	1.3636
Phvul.006G038144.1	-3.52782	0.351593	-5.52053	1.50488e-06	0.00173366	3.7115
Phvul.010G085100.1	-3.58184	0.558109	-3.83318	0.000382413	0.0279909	-0.212547
Phvul.005G071300.1	-3.5992	0.935753	-3.72084	0.000539129	0.0311541	-0.427367
Phvul.004G039400.1	-3.61648	-1.84511	-3.71755	0.000544542	0.0313569	-1.56079
Phvul.008G232700.1	-3.65726	0.264869	-2.7053	0.0095383	0.101806	-2.73206
Phvul.003G022500.1	-3.918	0.271345	-2.93112	0.00524504	0.0798588	-2.28243
Phvul.002G268100.1	-4.18886	0.127328	-3.69393	0.000584982	0.0321866	-1.02631
Phvul.009G211000.1	-4.19499	0.164344	-3.58642	0.000808412	0.0362084	-1.29049
Phvul.006G197200.1	-4.29773	6.4062	-4.40655	6.23768e-05	0.0136971	1.67825
Phvul.001G087800.3	-4.94768	-1.75176	-3.31352	0.00180132	0.0506245	-2.16347
Phvul.008G228700.2	-5.12336	3.69369	-5.80924	5.58812e-07	0.00148332	6.03826

## Sheet: Redhawk X Sacramento
ID	logFC	AveExpr	t	P.Value	adj.P.Val	B
Phvul.003G076000.1	3.50932	-0.564495	3.44304	0.00123612	0.185028	-1.64286
Phvul.011G037300.1	3.45717	-2.3599	3.73954	0.000509324	0.133422	-2.17858
Phvul.011G172100.1	3.12167	0.432327	4.58334	3.50516e-05	0.0538647	1.50209
Phvul.001G049000.1	2.9195	1.30919	4.15562	0.000139517	0.0770041	0.695619
Phvul.011G134600.2	2.66104	-1.54127	3.12073	0.00311332	0.245327	-2.40878
Phvul.002G310100.1	2.43064	-0.801092	3.49714	0.0010541	0.177142	-1.55133
Phvul.004G044301.1	2.41722	-1.0589	3.15835	0.00280172	0.24363	-1.99215
Phvul.007G142950.1	2.35635	-1.12751	2.99196	0.00444507	0.290499	-2.58266
Phvul.003G280500.1	2.35436	-0.692758	2.83915	0.0067125	0.325142	-2.56091
Phvul.011G045100.1	2.28432	-0.501349	2.70301	0.00959498	0.362849	-2.80817
Phvul.001G013300.1	2.28308	0.350875	3.93505	0.000279055	0.101671	-0.212081
Phvul.007G094000.1	2.20995	-0.0123861	2.8278	0.0069181	0.329744	-2.50143
Phvul.009G182000.1	2.19985	0.0686247	2.68565	0.0100352	0.362849	-2.72348
Phvul.003G004300.1	2.18696	7.85976	3.12603	0.00306752	0.24363	-2.15582
Phvul.006G141000.1	2.16749	-0.770778	3.09823	0.00331508	0.255122	-2.248
Phvul.004G063300.1	2.06796	-1.26737	2.84003	0.00669692	0.325142	-2.68107
Phvul.003G001800.1	1.94878	2.20518	3.1971	0.00251155	0.229793	-1.54809
Phvul.006G033300.1	1.90537	0.761678	2.89862	0.00572555	0.312661	-2.34074
Phvul.003G182600.1	1.78398	-0.00989488	2.75506	0.00837939	0.356673	-2.62191
Phvul.009G044100.1	1.70412	3.05412	2.8652	0.00626219	0.320706	-2.47802
Phvul.009G049200.1	1.69543	-0.793123	2.7309	0.00892491	0.362849	-2.77571
Phvul.008G040500.1	1.57986	0.965182	2.90543	0.00562161	0.312661	-2.20902
Phvul.005G175301.1	1.57928	0.227802	2.95227	0.00495275	0.3003	-2.20447
Phvul.004G012100.1	1.43555	1.37471	3.78122	0.000448493	0.130154	-0.226527
Phvul.011G046400.2	1.39968	0.396299	2.70905	0.0094461	0.362849	-2.63973
Phvul.011G141400.1	1.34412	2.48543	3.60677	0.000760655	0.158572	-0.556532
Phvul.002G027600.2	1.34001	0.590107	2.85249	0.00647836	0.322302	-2.3531
Phvul.007G210000.9	1.25382	1.29446	3.03596	0.00393925	0.274966	-1.92053
Phvul.001G156600.1	1.20012	3.70371	4.10097	0.000165883	0.0827856	0.758447
Phvul.008G204200.1	1.15865	2.80423	2.7581	0.0083131	0.356418	-2.67445
Phvul.002G034000.2	1.14964	0.674817	2.74131	0.0086859	0.361219	-2.55963
Phvul.002G156100.1	1.14529	1.45588	2.82189	0.00702733	0.330803	-2.38866
Phvul.008G192000.1	1.09673	1.63878	2.74197	0.00867103	0.361219	-2.57728
Phvul.003G220100.1	1.09272	1.86555	2.8655	0.00625719	0.320706	-2.34792
Phvul.002G289100.1	1.0834	5.20632	3.48393	0.00109602	0.182327	-1.19424
Phvul.002G167800.2	1.03316	1.75006	3.26048	0.00209736	0.226144	-1.398
Phvul.006G183700.1	1.02062	0.860901	2.73725	0.0087784	0.361427	-2.56515
Phvul.009G099900.1	1.00096	5.60216	4.02903	0.000208058	0.0951806	0.339957
Phvul.009G240000.1	-1.0046	0.98668	-2.93885	0.00513643	0.305081	-2.13882
Phvul.007G066100.1	-1.01221	3.40789	-2.69824	0.00971416	0.362849	-2.91764
Phvul.002G053800.1	-1.01734	1.55375	-3.20974	0.00242325	0.229793	-1.51751
Phvul.005G164400.2	-1.03571	5.79479	-2.90715	0.00559562	0.312661	-2.72399
Phvul.003G052700.1	-1.04329	5.0622	-5.05869	7.21627e-06	0.0198075	3.57501
Phvul.008G025400.1	-1.06205	1.35599	-2.68401	0.0100777	0.362849	-2.68706
Phvul.003G055800.1	-1.06228	3.63711	-3.22544	0.00231759	0.228655	-1.64721
Phvul.003G189300.1	-1.06974	2.06768	-2.68354	0.0100898	0.362849	-2.75245
Phvul.009G171200.1	-1.08196	6.93875	-3.14695	0.00289284	0.24363	-2.12964
Phvul.009G079000.1	-1.10593	3.43895	-2.87336	0.00612693	0.319449	-2.50042
Phvul.006G209000.1	-1.10641	1.68518	-2.83738	0.00674426	0.325722	-2.37173
Phvul.008G212500.1	-1.10685	4.53778	-4.17913	0.000129476	0.0770041	0.871539
Phvul.002G319900.1	-1.12145	4.20244	-2.69293	0.00984837	0.362849	-3.06252
Phvul.009G042600.1	-1.12637	2.33048	-3.03204	0.00398208	0.27625	-1.97058
Phvul.004G150100.1	-1.12869	2.09358	-3.47766	0.00111647	0.183872	-0.862626
Phvul.011G084200.1	-1.14272	4.31025	-2.70117	0.00964063	0.362849	-3.04568
Phvul.011G181100.1	-1.14826	4.63799	-3.89241	0.000318526	0.107057	0.051787
Phvul.002G274400.2	-1.14829	1.25385	-3.43068	0.00128173	0.185028	-1.01301
Phvul.006G150500.1	-1.15408	1.21861	-3.04213	0.00387285	0.274966	-1.90629
Phvul.003G015900.1	-1.16651	5.07368	-3.3691	0.00153384	0.202299	-1.47682
Phvul.008G276100.1	-1.17311	1.93281	-3.0809	0.00347877	0.262807	-1.83116
Phvul.006G019022.1	-1.17683	1.4294	-3.32874	0.00172395	0.210309	-1.24009
Phvul.004G084688.1	-1.17881	4.30388	-3.00538	0.00428464	0.282255	-2.29429
Phvul.006G197000.1	-1.18248	3.6683	-3.62815	0.000713375	0.156166	-0.606596
Phvul.006G136500.1	-1.18606	0.792694	-2.92499	0.00533274	0.311436	-2.17748
Phvul.009G108300.1	-1.19118	7.18614	-3.51934	0.000987069	0.174796	-1.12892
Phvul.010G023800.1	-1.20054	4.36422	-2.78443	0.0077581	0.351581	-2.86532
Phvul.004G122750.1	-1.20143	2.64275	-3.99322	0.000232762	0.0982911	0.508785
Phvul.002G006800.1	-1.20961	1.80996	-2.8695	0.0061906	0.319602	-2.31215
Phvul.005G179800.1	-1.21175	2.85418	-2.96904	0.00473203	0.29745	-2.17638
Phvul.002G188800.1	-1.2153	5.91372	-3.20624	0.00244742	0.229793	-1.95888
Phvul.L006501.1	-1.21695	0.634149	-2.74886	0.00851642	0.359822	-2.54645
Phvul.005G030800.2	-1.21698	3.1408	-2.95632	0.00489855	0.3003	-2.27978
Phvul.001G073700.1	-1.23267	2.76358	-4.5253	4.23857e-05	0.0538647	2.04293
Phvul.002G094800.1	-1.23486	3.50482	-3.54484	0.000915101	0.165613	-0.792805
Phvul.004G132200.1	-1.24092	2.10507	-3.22005	0.00235337	0.229335	-1.50047
Phvul.006G023500.1	-1.24604	1.002	-2.67068	0.0104296	0.365124	-2.69611
Phvul.008G112600.1	-1.27882	4.52493	-3.355	0.00159788	0.202609	-1.48847
Phvul.009G011300.1	-1.3022	1.18707	-3.35557	0.00159524	0.202609	-1.18799
Phvul.006G170200.1	-1.31009	6.75278	-3.15462	0.00283122	0.24363	-2.09758
Phvul.002G181800.1	-1.32474	0.97637	-3.9309	0.000282675	0.101671	0.167341
Phvul.008G066300.1	-1.32676	4.53867	-3.73126	0.00052232	0.133422	-0.389804
Phvul.009G133500.1	-1.332	4.5647	-2.96436	0.00479268	0.298868	-2.42801
Phvul.003G010900.1	-1.37638	2.82925	-3.71861	0.000542794	0.133422	-0.25988
Phvul.004G099900.1	-1.38806	4.9326	-3.45084	0.00120815	0.185028	-1.2025
Phvul.007G031000.1	-1.40019	3.13902	-3.01084	0.00422101	0.28144	-2.09885
Phvul.011G043100.1	-1.40063	3.7293	-2.8339	0.00680681	0.326826	-2.61287
Phvul.009G014600.2	-1.40536	-0.0735583	-2.78381	0.0077707	0.351581	-2.54191
Phvul.003G024200.1	-1.40708	4.31282	-3.27092	0.00203564	0.226144	-1.59182
Phvul.004G011300.2	-1.40874	5.72914	-3.12682	0.00306078	0.24363	-2.15838
Phvul.001G040300.1	-1.41192	6.33345	-3.04082	0.00388687	0.274966	-2.37184
Phvul.010G121000.1	-1.41236	2.30264	-4.27933	9.40075e-05	0.0673135	1.31098
Phvul.004G049100.2	-1.41579	-0.382879	-2.84366	0.00663256	0.324532	-2.50771
Phvul.010G022600.2	-1.41941	6.87719	-2.87446	0.00610902	0.319449	-2.83335
Phvul.006G034800.1	-1.42291	1.7336	-3.61326	0.000745998	0.158572	-0.516646
Phvul.008G081800.1	-1.43603	4.88742	-2.73534	0.00882225	0.361427	-3.0386
Phvul.005G008800.1	-1.43648	4.14246	-2.97061	0.00471173	0.297308	-2.29196
Phvul.008G052500.1	-1.44546	2.80095	-3.19025	0.00256071	0.231716	-1.63994
Phvul.006G024700.1	-1.46095	4.7434	-3.13141	0.0030217	0.24363	-1.96967
Phvul.009G240666.1	-1.46827	3.72443	-2.75497	0.00838134	0.356673	-2.78326
Phvul.001G160600.1	-1.48527	5.17416	-2.84972	0.00652637	0.322302	-2.78885
Phvul.004G092800.1	-1.49015	3.14466	-2.85016	0.0065186	0.322302	-2.45095
Phvul.002G052600.1	-1.52859	3.16874	-3.23131	0.00227921	0.228655	-1.50747
Phvul.002G239400.1	-1.53443	4.24528	-3.03923	0.00390392	0.274966	-2.21638
Phvul.003G184000.3	-1.57459	-0.0905655	-2.72384	0.00909032	0.362849	-2.67877
Phvul.010G092800.2	-1.58135	0.19188	-3.12649	0.0030636	0.24363	-1.86739
Phvul.010G012800.1	-1.60964	5.02616	-2.76597	0.0081435	0.356418	-2.92513
Phvul.009G039900.1	-1.61563	0.0292347	-2.71389	0.00932807	0.362849	-2.66839
Phvul.008G114200.1	-1.61671	-0.386802	-2.67454	0.0103264	0.365124	-2.82836
Phvul.005G109300.1	-1.62665	-0.0198117	-2.88391	0.00595622	0.317453	-2.35225
Phvul.010G008200.1	-1.63156	-0.00644752	-2.89565	0.00577138	0.312661	-2.35395
Phvul.005G164100.1	-1.64806	5.3924	-2.80528	0.0073431	0.339701	-2.85823
Phvul.007G051300.1	-1.66347	3.67202	-3.15112	0.00285917	0.24363	-1.84391
Phvul.008G211200.1	-1.68001	4.74417	-4.00488	0.000224422	0.0972633	0.402047
Phvul.011G025700.1	-1.68255	-0.0068274	-2.75954	0.00828187	0.356418	-2.62982
Phvul.008G109532.1	-1.68276	5.16893	-4.67225	2.61648e-05	0.0478787	2.36077
Phvul.003G281700.1	-1.6853	-0.208642	-2.72898	0.00896958	0.362849	-2.68558
Phvul.005G163200.1	-1.68607	2.64927	-3.77978	0.00045047	0.130154	-0.0744118
Phvul.002G062600.2	-1.69325	1.1215	-2.79132	0.00761848	0.34731	-2.45135
Phvul.003G047900.1	-1.70832	6.79248	-2.75828	0.00830919	0.356418	-3.03853
Phvul.006G102200.1	-1.71326	4.95153	-3.25308	0.00214212	0.226144	-1.76435
Phvul.003G007200.1	-1.72002	1.64981	-2.86124	0.00632882	0.320706	-2.31143
Phvul.003G269500.1	-1.73567	2.51242	-2.92874	0.00527895	0.309391	-2.19638
Phvul.001G222900.1	-1.73844	3.07772	-3.55308	0.000892961	0.164166	-0.708529
Phvul.002G056100.1	-1.75947	4.29476	-4.29287	9.00093e-05	0.0673135	1.28243
Phvul.003G248075.1	-1.76781	3.57947	-2.69108	0.00989547	0.362849	-2.90156
Phvul.004G081900.2	-1.77763	2.30862	-2.95987	0.00485151	0.3003	-2.09704
Phvul.004G100014.1	-1.7822	0.498259	-2.7706	0.00804521	0.356418	-2.57423
Phvul.003G021000.1	-1.78262	0.0709872	-3.15386	0.00283726	0.24363	-1.83688
Phvul.004G054900.1	-1.80791	0.328591	-3.06073	0.00367876	0.270471	-2.10406
Phvul.003G149600.1	-1.81112	0.0381903	-2.905	0.00562803	0.312661	-2.36795
Phvul.002G029500.1	-1.81532	0.281747	-2.77902	0.00786926	0.355065	-2.5435
Phvul.001G040700.1	-1.83194	4.14294	-3.19989	0.00249182	0.229793	-1.68556
Phvul.002G271500.2	-1.84096	-0.541453	-2.8598	0.00635314	0.320951	-2.52704
Phvul.007G183500.1	-1.86429	-0.802432	-2.69791	0.00972232	0.362849	-2.88075
Phvul.001G192000.1	-1.86521	0.822378	-3.06846	0.00360086	0.26593	-1.95818
Phvul.005G164500.1	-1.87114	5.92977	-4.67596	2.58465e-05	0.0478787	2.37871
Phvul.006G023900.1	-1.89022	1.99199	-3.02134	0.00410104	0.279026	-1.96589
Phvul.001G177800.1	-1.9186	4.75202	-3.08427	0.00344632	0.262365	-2.09017
Phvul.003G107100.1	-1.92258	2.11796	-3.01398	0.00418477	0.280815	-1.97138
Phvul.009G237000.1	-1.9267	2.63666	-3.12627	0.00306548	0.24363	-1.75807
Phvul.008G028900.1	-1.94356	3.34055	-2.66615	0.0105518	0.36662	-2.86875
Phvul.007G051100.1	-1.95637	4.90127	-5.92882	3.7013e-07	0.00458546	6.4519
Phvul.002G049450.1	-2.02594	1.37181	-3.19887	0.00249902	0.229793	-1.56112
Phvul.006G102300.1	-2.04615	6.05924	-3.5643	0.00086361	0.16348	-0.898931
Phvul.010G022700.1	-2.0498	6.03543	-3.59291	0.000792892	0.161399	-0.937648
Phvul.010G155900.1	-2.05203	1.88833	-3.43012	0.00128381	0.185028	-0.99213
Phvul.010G044900.1	-2.05259	3.43513	-3.39205	0.00143482	0.194956	-1.12721
Phvul.008G236500.1	-2.0604	3.52975	-2.98751	0.00449949	0.292894	-2.154
Phvul.006G038100.1	-2.06828	1.22605	-3.50282	0.00103656	0.17599	-0.901781
Phvul.001G040400.1	-2.07583	1.45028	-3.20668	0.00244435	0.229793	-1.53562
Phvul.007G039600.1	-2.09822	0.471085	-3.71982	0.000540803	0.133422	-0.670996
Phvul.007G048700.1	-2.10737	3.80865	-5.81026	5.5686e-07	0.00458546	6.06658
Phvul.001G048900.1	-2.11485	1.8911	-2.95571	0.0049067	0.3003	-2.10011
Phvul.002G150700.1	-2.11895	0.315818	-3.02683	0.0040396	0.277201	-2.07973
Phvul.008G194828.1	-2.12634	0.665495	-3.55752	0.000881232	0.164166	-0.837742
Phvul.002G207000.1	-2.12863	4.95342	-5.30805	3.10511e-06	0.0102276	4.42635
Phvul.003G017300.1	-2.13472	-0.410963	-2.86337	0.00629295	0.320706	-2.49263
Phvul.008G109600.1	-2.13926	7.23433	-4.4401	5.59443e-05	0.0545253	1.61246
Phvul.005G163000.1	-2.15571	2.65909	-3.05391	0.00374889	0.274402	-1.91211
Phvul.008G266900.1	-2.16312	-0.887274	-2.70139	0.00963512	0.362849	-2.89134
Phvul.008G210400.1	-2.16435	3.08414	-2.70988	0.00942557	0.362849	-2.70575
Phvul.002G298300.1	-2.17067	1.95051	-4.22676	0.000111236	0.07216	1.05601
Phvul.001G160500.1	-2.18802	0.741985	-2.80978	0.00725619	0.336626	-2.4288
Phvul.002G291600.2	-2.19517	-0.458501	-3.03626	0.00393596	0.274966	-2.11742
Phvul.008G088700.2	-2.20176	4.01093	-2.84727	0.00656899	0.322939	-2.40581
Phvul.002G158600.1	-2.27373	2.65273	-3.42993	0.00128452	0.185028	-0.990095
Phvul.005G116551.1	-2.27765	4.61536	-4.56262	3.75149e-05	0.0538647	2.08769
Phvul.003G249600.1	-2.31033	-0.973554	-2.67772	0.0102422	0.364568	-2.9644
Phvul.006G117300.1	-2.3199	0.998053	-2.90808	0.00558159	0.312661	-2.21556
Phvul.003G149700.1	-2.38348	0.836967	-3.63498	0.000698881	0.155722	-0.778813
Phvul.003G030000.2	-2.39065	2.09557	-3.46199	0.00116919	0.185028	-0.917698
Phvul.003G123250.1	-2.41446	-0.637118	-2.87203	0.00614885	0.319449	-2.57364
Phvul.007G040900.1	-2.41775	6.33027	-4.43824	5.62833e-05	0.0545253	1.67111
Phvul.008G282300.1	-2.43559	4.25567	-3.57954	0.000825209	0.162744	-0.66398
Phvul.005G026600.1	-2.4695	-0.599636	-2.69	0.00992299	0.362849	-2.91371
Phvul.011G132500.1	-2.47151	1.29321	-2.76832	0.00809338	0.356418	-2.5252
Phvul.004G002700.1	-2.48548	3.50495	-4.13855	0.000147283	0.0774104	0.89255
Phvul.008G139900.1	-2.60221	4.27673	-2.94681	0.00502677	0.30274	-2.27591
Phvul.011G007900.1	-2.61887	-0.760777	-3.03111	0.0039922	0.27625	-2.39345
Phvul.004G142600.1	-2.63995	7.40731	-4.16172	0.000136841	0.0770041	0.807349
Phvul.007G189000.1	-2.66279	-2.21072	-2.90125	0.00568526	0.312661	-2.83722
Phvul.007G272700.1	-2.67646	0.815607	-3.35232	0.00161031	0.202609	-1.33213
Phvul.007G267200.1	-2.69535	2.09468	-2.81397	0.00717628	0.335756	-2.40263
Phvul.008G289200.2	-2.71286	3.0124	-3.62477	0.000720664	0.156166	-0.484014
Phvul.004G134300.1	-2.71351	0.439112	-2.74036	0.0087075	0.361219	-2.69788
Phvul.002G286500.1	-2.72632	1.47073	-3.45912	0.0011791	0.185028	-0.959129
Phvul.006G197200.1	-2.73935	6.4062	-2.91186	0.00552502	0.312661	-2.3994
Phvul.007G030300.1	-2.79244	1.02542	-4.23353	0.000108855	0.07216	0.738658
Phvul.004G099100.1	-2.79676	3.24005	-2.89069	0.00584884	0.314786	-2.27263
Phvul.002G319000.1	-2.84959	3.90772	-3.19919	0.00249677	0.229793	-1.62033
Phvul.001G021700.1	-2.8504	-0.452711	-2.69161	0.009882	0.362849	-2.92955
Phvul.008G088800.2	-2.86409	-1.19801	-2.74182	0.00867429	0.361219	-2.91676
Phvul.006G084900.3	-2.87213	1.32657	-3.25875	0.00210774	0.226144	-1.49375
Phvul.010G003300.1	-2.87568	0.468506	-2.70803	0.009471	0.362849	-2.75054
Phvul.008G106500.1	-2.89895	-0.406245	-2.97935	0.00460082	0.294363	-2.43018
Phvul.008G276300.2	-2.90549	-0.170091	-2.68901	0.00994847	0.362849	-3.03512
Phvul.011G177000.1	-2.94035	2.41537	-2.68814	0.00997079	0.362849	-2.66384
Phvul.009G131900.1	-2.95131	2.3252	-3.67993	0.000610299	0.144933	-0.378623
Phvul.005G162600.1	-2.97093	0.7944	-2.69928	0.00968792	0.362849	-2.67664
Phvul.008G076600.1	-2.98142	3.07704	-2.89862	0.00572549	0.312661	-2.23009
Phvul.010G089900.1	-3.02607	-1.67084	-3.01479	0.00417547	0.280815	-2.6317
Phvul.004G118000.1	-3.11232	1.72578	-3.36874	0.00153545	0.202299	-1.23318
Phvul.007G041000.1	-3.13535	3.72615	-3.86385	0.000347926	0.108113	0.12864
Phvul.007G050300.2	-3.22555	-1.41539	-3.72774	0.000527944	0.133422	-1.39152
Phvul.011G077900.1	-3.26519	8.29368	-4.13192	0.000150412	0.0774104	0.744178
Phvul.007G252500.1	-3.32333	1.1897	-3.6626	0.000643101	0.1471	-0.679471
Phvul.004G039400.1	-3.36211	-1.84511	-3.41856	0.00132798	0.188539	-2.11525
Phvul.003G020100.1	-3.36723	0.673888	-3.25355	0.00213926	0.226144	-1.71833
Phvul.011G167300.1	-3.41587	5.15824	-3.92439	0.000288457	0.101671	0.289329
Phvul.002G111800.1	-3.45653	-0.908978	-3.85166	0.000361257	0.108939	-1.1711
Phvul.007G048800.1	-3.47757	0.150081	-2.72415	0.0090828	0.362849	-3.09503
Phvul.002G114100.1	-3.50944	6.50605	-4.8015	1.70563e-05	0.0401285	2.78369
Phvul.002G268100.1	-3.54462	0.127328	-3.26081	0.00209534	0.226144	-1.82771
Phvul.005G163901.1	-3.55474	-0.468654	-3.30176	0.0018633	0.214799	-1.92955
Phvul.001G040600.1	-3.60465	2.33074	-3.09588	0.0033368	0.255599	-1.80082
Phvul.010G063600.1	-3.60904	-0.371786	-2.81154	0.00722252	0.33601	-2.8002
Phvul.004G070500.2	-3.61217	-1.09901	-3.54089	0.000925921	0.16575	-1.59909
Phvul.006G038144.1	-3.89101	0.351593	-5.63529	1.01583e-06	0.00557658	3.54572
Phvul.011G182300.1	-4.08199	0.429696	-4.21929	0.000113921	0.07216	0.00666495
Phvul.008G232700.1	-4.11046	0.264869	-2.76248	0.00821836	0.356418	-2.73244
Phvul.005G009500.1	-4.17201	0.0304615	-4.15393	0.000140271	0.0770041	-0.352612
Phvul.010G096800.1	-4.28876	-0.055077	-2.82065	0.00705033	0.330803	-2.66438
Phvul.005G163100.1	-4.35744	3.39739	-2.82134	0.00703757	0.330803	-2.40339
Phvul.004G021400.1	-4.55518	-2.02764	-3.45185	0.00120457	0.185028	-2.28324
Phvul.003G022500.1	-5.03735	0.271345	-3.13272	0.00301062	0.24363	-2.14125
Phvul.008G228700.2	-6.08326	3.69369	-4.4421	5.5582e-05	0.0545253	1.64815

## Sheet: NY-105 X Sacramento
ID	logFC	AveExpr	t	P.Value	adj.P.Val	B
Phvul.010G135800.1	3.1066	-1.21578	3.11464	0.00316674	0.371039	-3.44419
Phvul.002G026400.1	2.74466	4.98198	3.22166	0.00234264	0.351101	-1.64621
Phvul.011G037300.1	2.6766	-2.3599	4.04924	0.00019526	0.207606	-2.60775
Phvul.010G073900.1	2.63838	-0.333021	2.98056	0.00458568	0.384317	-3.12933
Phvul.001G006300.1	2.28262	6.19462	3.26729	0.00205691	0.350915	-1.41946
Phvul.003G019700.1	1.96814	4.17877	2.82441	0.00698046	0.385776	-2.40543
Phvul.002G217900.1	1.96136	0.498991	3.10086	0.0032909	0.371039	-2.79179
Phvul.003G164600.1	1.93326	0.693776	3.0474	0.00381685	0.379177	-2.59944
Phvul.002G310100.1	1.89857	-0.801092	2.78101	0.00782806	0.402297	-3.48089
Phvul.002G018600.1	1.85972	-0.721903	2.80449	0.00735832	0.38722	-3.46097
Phvul.002G128200.1	1.76391	0.768746	3.20279	0.00247146	0.355276	-2.23055
Phvul.008G250300.1	1.7296	4.23387	3.36595	0.00154793	0.350915	-1.14021
Phvul.004G087500.2	1.69758	-0.266951	2.67251	0.0103806	0.416959	-3.46944
Phvul.011G213800.1	1.65181	0.152904	3.33033	0.00171606	0.350915	-2.41786
Phvul.001G013300.1	1.65085	0.350875	2.76525	0.0081588	0.402297	-3.21283
Phvul.003G175100.1	1.64589	4.23462	3.36206	0.00156549	0.350915	-1.15397
Phvul.002G273904.1	1.63706	2.40097	2.89929	0.00571518	0.384317	-2.28484
Phvul.002G158800.2	1.58628	0.224744	3.05147	0.00377421	0.379177	-2.77838
Phvul.009G111200.1	1.57784	0.983499	3.28888	0.0019335	0.350915	-2.00147
Phvul.004G024700.1	1.56846	5.13046	2.81318	0.00719124	0.38722	-2.4185
Phvul.003G097300.1	1.52219	3.32919	2.93528	0.00518625	0.384317	-2.15383
Phvul.004G039300.1	1.51019	2.56114	3.15933	0.00279397	0.357281	-1.73905
Phvul.003G000400.1	1.49445	2.09734	2.84261	0.00665106	0.384317	-2.53985
Phvul.008G134800.1	1.49079	1.28893	3.3674	0.00154141	0.350915	-1.72761
Phvul.006G185000.1	1.48204	1.40716	3.28639	0.00194737	0.350915	-1.82653
Phvul.010G017600.1	1.46134	4.25385	2.95593	0.00490376	0.384317	-2.11458
Phvul.002G180200.1	1.43808	0.528924	2.85901	0.00636653	0.384317	-2.76309
Phvul.003G112800.1	1.42035	4.82466	3.48327	0.00109815	0.350915	-0.849913
Phvul.002G269200.1	1.39596	1.34546	3.18701	0.00258424	0.355276	-1.98835
Phvul.002G248600.1	1.36297	0.360637	2.8665	0.0062405	0.384317	-2.95401
Phvul.002G153100.1	1.35421	7.74912	2.74642	0.00857091	0.403232	-2.64935
Phvul.001G130800.1	1.19928	0.556207	3.10301	0.00327124	0.371039	-2.63733
Phvul.009G061500.1	1.17646	7.78206	3.08618	0.00342806	0.371039	-1.86933
Phvul.007G023600.1	1.16383	2.53995	3.57288	0.000841781	0.350915	-0.8385
Phvul.001G111500.1	1.16163	7.01956	2.75369	0.00840957	0.403232	-2.67437
Phvul.004G012500.1	1.1562	4.57591	2.86621	0.0062454	0.384317	-2.34547
Phvul.002G060750.1	1.11287	1.69782	2.95043	0.00497756	0.384317	-2.30433
Phvul.004G013300.1	1.10906	2.77735	2.74464	0.00861082	0.403232	-2.7695
Phvul.003G173700.2	1.1008	1.30493	3.15348	0.00284032	0.357281	-2.04531
Phvul.005G038100.1	1.08493	2.00172	2.70798	0.00947214	0.414935	-2.70487
Phvul.003G116300.1	1.06648	2.19177	2.93817	0.00514589	0.384317	-2.23615
Phvul.001G092400.1	1.01685	1.80664	3.06978	0.00358771	0.377895	-2.05324
Phvul.004G024900.1	1.01579	4.77779	2.76086	0.00825313	0.402557	-2.56734
Phvul.008G224700.2	1.00301	0.895695	2.88916	0.005873	0.384317	-2.71414
Phvul.009G133200.1	1.00117	9.238	2.9965	0.0043902	0.384317	-2.03375
Phvul.004G028900.3	-1.01139	2.62262	-3.85317	0.000359577	0.291603	-0.165183
Phvul.006G001000.2	-1.01196	4.71966	-2.67869	0.0102168	0.416959	-2.77331
Phvul.002G067900.1	-1.01881	0.583026	-2.96278	0.00481326	0.384317	-2.70001
Phvul.002G246300.2	-1.01902	1.71593	-3.15057	0.00286363	0.357281	-1.9579
Phvul.004G109300.1	-1.02264	1.42057	-2.84394	0.00662762	0.384317	-2.5494
Phvul.001G001700.1	-1.06959	5.05028	-3.05753	0.00371149	0.379177	-1.93211
Phvul.007G183300.1	-1.07312	5.0923	-2.66487	0.0105865	0.416959	-2.81203
Phvul.002G180700.1	-1.07872	1.49241	-2.86553	0.00625671	0.384317	-2.59002
Phvul.009G088850.1	-1.09872	4.03194	-3.39119	0.00143839	0.350915	-1.0781
Phvul.010G030600.2	-1.14179	0.80459	-2.83837	0.00672649	0.384317	-2.75093
Phvul.010G093900.1	-1.14486	3.4269	-3.20851	0.00243166	0.354399	-1.54041
Phvul.004G046800.1	-1.16891	2.54	-2.91966	0.00540994	0.384317	-2.23064
Phvul.002G191100.2	-1.1718	2.01561	-3.5111	0.00101146	0.350915	-1.15653
Phvul.009G121500.1	-1.17555	1.16304	-4.24237	0.000105821	0.207606	-0.0927241
Phvul.002G020400.1	-1.18727	1.8854	-2.84302	0.00664384	0.384317	-2.61671
Phvul.008G048800.3	-1.20884	0.841694	-2.84084	0.00668237	0.384317	-2.76111
Phvul.001G238500.1	-1.22738	3.83997	-2.98322	0.00455246	0.384317	-2.04492
Phvul.003G188901.1	-1.23037	1.00773	-3.1715	0.00269983	0.357281	-2.25071
Phvul.009G011300.1	-1.2369	1.18707	-3.12633	0.00306495	0.367434	-2.18871
Phvul.003G061602.1	-1.28364	1.12862	-2.78668	0.00771216	0.400667	-2.83873
Phvul.008G273400.5	-1.30004	0.795043	-2.92752	0.00529632	0.384317	-2.64183
Phvul.007G016000.1	-1.31212	1.11796	-2.82915	0.00689324	0.384317	-2.69918
Phvul.001G140900.2	-1.34532	-0.0525808	-2.6702	0.0104424	0.416959	-3.29231
Phvul.006G050300.1	-1.36408	0.997461	-3.38929	0.0014464	0.350915	-1.738
Phvul.004G054800.1	-1.37116	4.6871	-4.38649	6.65617e-05	0.156601	1.59879
Phvul.003G230100.2	-1.3987	0.670488	-3.03603	0.00393849	0.383701	-2.52996
Phvul.003G111000.2	-1.4778	-0.10592	-2.75655	0.00834683	0.40312	-3.26844
Phvul.007G014300.1	-1.491	1.62654	-2.68943	0.00993765	0.416446	-2.75546
Phvul.007G203400.1	-1.50784	4.92935	-3.46097	0.00117269	0.350915	-0.921255
Phvul.011G152300.1	-1.52248	0.279746	-2.67217	0.0103897	0.416959	-3.27106
Phvul.007G096850.1	-1.52581	0.622937	-4.04648	0.000196959	0.207606	-1.14017
Phvul.001G195900.3	-1.54147	0.0694473	-2.65897	0.0107479	0.416959	-3.311
Phvul.007G260500.1	-1.54439	2.5358	-2.92897	0.00527556	0.384317	-2.31213
Phvul.005G076500.1	-1.58127	-0.626402	-2.66643	0.0105442	0.416959	-3.47257
Phvul.008G277000.2	-1.67778	-0.387126	-2.84263	0.00665069	0.384317	-2.96255
Phvul.005G104000.3	-1.6779	-0.313758	-2.95301	0.00494286	0.384317	-3.12111
Phvul.007G087550.1	-1.68675	0.075106	-2.75927	0.00828755	0.402557	-3.19944
Phvul.008G274000.1	-1.6882	0.0946795	-2.9274	0.00529804	0.384317	-2.45723
Phvul.010G025232.1	-1.68856	-0.511547	-2.73774	0.00876711	0.405945	-3.4449
Phvul.008G223800.3	-1.79664	0.131523	-2.87874	0.0060394	0.384317	-3.00369
Phvul.004G009136.1	-2.09877	0.314126	-3.35563	0.00159495	0.350915	-3.16414
Phvul.004G015732.1	-2.12128	-1.61383	-3.75462	0.000486453	0.295657	-2.33417
Phvul.006G134700.2	-2.23025	-1.77042	-2.65643	0.0108182	0.416959	-3.76007
Phvul.002G111800.1	-2.23342	-0.908978	-2.81644	0.00712946	0.38722	-3.45032
Phvul.009G055500.1	-2.29828	-1.00452	-3.25185	0.00214967	0.350915	-2.95842
Phvul.004G151700.1	-2.41127	-1.66651	-2.80444	0.00735927	0.38722	-3.71229
Phvul.004G013500.6	-2.42566	-0.590458	-3.17115	0.00270252	0.357281	-2.86342
Phvul.004G115400.1	-2.54951	0.225676	-3.08674	0.00342272	0.371039	-2.85676
Phvul.005G012600.1	-2.60553	-0.939252	-3.03452	0.00395497	0.383701	-3.30302
Phvul.004G114700.1	-2.65751	0.660498	-3.02763	0.00403062	0.383701	-2.79824
Phvul.006G135000.1	-2.66313	-1.07604	-3.22716	0.00230628	0.351101	-3.30173
Phvul.006G065800.1	-2.71273	-1.1808	-3.19065	0.00255777	0.355276	-3.43458
Phvul.004G054900.1	-2.77918	0.328591	-4.6838	2.51866e-05	0.124786	-1.0896
Phvul.001G136900.1	-3.45378	-1.25052	-2.87488	0.00610213	0.384317	-3.72231
